# Supplementary material for: Divergent Roles of the Auxin Response Factors in Lemongrass (Cymbopogon flexuosus (Nees ex Steud.) W. Watson) during Plant Growth
Source: Int J Mol Sci. 2024 Jul 26;25(15):8154. doi: 10.3390/ijms25158154 (PMC11312390; doi:10.3390/ijms25158154)
Supplement: Supplementary file 1 [file ijms-25-08154-s001.zip]

Archive with 6 entries (6 files):
- .DS_Store
- Yin_2024IJMS_FigS2.pdf
- Yin_2024IJMS_FigS3.pdf
- Yin_2024IJMS_Suppl20240722.pdf
- Yin_2024IJMS_TableS1.xlsx
- Yin_2024IJMS_TableS3.xlsx
