# Supplementary material for: Divergent Roles of the Auxin Response Factors in Lemongrass (Cymbopogon flexuosus (Nees ex Steud.) W. Watson) during Plant Growth
Source: Int J Mol Sci. 2024 Jul 26;25(15):8154. doi: 10.3390/ijms25158154 (PMC11312390; doi:10.3390/ijms25158154)
Supplement: Supplementary file 1 [file ijms-25-08154-s001.zip › Yin_2024IJMS_TableS1.xlsx]

## Sheet: Supplementary.TableS1
Supplementary TableS1. Expression levels of the expressed genes in lemongrass tissues and stages. (homologous biallelic pairs were aligned in the matrix with the total expression levels of each gene provided in TPM values)
GeneID_hap1	GeneID_hap2	WGCNA_Module	Leaf1_rep1	Leaf1_rep2	Leaf1_rep3	Leaf2_rep1	Leaf2_rep2	Leaf2_rep3	Leaf3_rep1	Leaf3_rep2	Leaf3_rep3	Leaf4_rep1	Leaf4_rep2	Leaf4_rep3	Stem1_rep1	Stem1_rep2	Stem1_rep3	Stem2_rep1	Stem2_rep2	Stem2_rep3	Stem3_rep1	Stem3_rep2	Stem3_rep3	Stem4_rep1	Stem4_rep2	Stem4_rep3	Root1_rep1	Root1_rep2	Root1_rep3	Root2_rep1	Root2_rep2	Root2_rep3	Root3_rep1	Root3_rep2	Root3_rep3	Root4_rep1	Root4_rep2	Root4_rep3	DEG	EXPR
hap1.evm.model.Chr01.1016	hap2.evm.model.Chr01.4338	black	136.874	85.2731	194.143	45.5231	59.1344	68.829	93.5731	83.0935	111.017	58.8253	70.8762	81.3362	644.08	270.068	60.0091	92.0092	460.226	230.039	165.119	219.048	352.191	222.5	523.269	143.996	31.1795	47.7503	19.7053	35.861	24.0831	12.3052	38.4857	56.3148	27.3854	20.3497	45.6493	10.0664	1	1
hap1.evm.model.Chr01.1021	hap2.evm.model.Chr01.4332	black	6.51854	6.05126	8.04776	1.07178	1.40438	1.2481	2.47925	2.72912	2.47921	1.41932	5.11202	1.76187	23.7351	23.3931	30.2618	7.56611	9.57846	20.0688	19.8143	24.8641	6.90356	8.34811	3.91872	10.7742	3.30776	7.84349	4.34039	0.90531	0.839836	0.774362	0.706258	1.01958	0.884338	0.559867	1.73617	0	1	1
hap1.evm.model.Chr01.1024	hap2.evm.model.Chr01.4329	black	31.8973	30.1223	31.3212	8.94002	11.8742	11.0771	22.1617	20.0403	21.2553	14.6947	20.5111	16.2371	30.7107	21.8401	16.9986	37.184	26.0169	20.7054	28.6075	29.581	23.9907	27.7867	20.7111	22.2571	17.0305	18.2117	12.203	14.6604	12.1991	9.73793	21.9452	17.0232	20.8123	18.5234	17.9916	12.5714	1	1
hap1.evm.model.Chr01.1033	hap2.evm.model.Chr01.4319	black	9.11288	10.1731	11.495	2.67594	4.14093	4.6937	5.58954	7.29891	6.76763	2.85915	16.7769	2.995	8.86523	11.5589	4.18077	6.75732	6.78832	7.83396	11.4864	6.48424	10.3925	9.38962	8.7639	5.53477	2.66401	4.52504	0	1.3222	0.818116	0	2.10581	1.49357	1.03721	0.664031	1.74412	0	1	1
hap1.evm.model.Chr01.1052	hap2.evm.model.Chr01.4296	black	1.46769	2.8351	1.99458	1.19262	1.58778	1.01546	0.888946	0.952414	0.750015	0	1.27395	1.50725	3.02703	5.12836	6.21157	3.12049	1.0993	5.79281	4.35103	4.74648	3.62058	2.23948	0.551754	1.74162	1.00381	0.56624	0	0.61655	0.52428	0	0	0	0	0.590217	0	0	1	1
hap1.evm.model.Chr01.1065	hap2.evm.model.Chr01.4286	black	5.25676	5.78347	4.2596	2.65018	0.933915	3.09685	5.92118	6.36173	4.60497	4.3138	5.99305	4.60967	4.08713	5.48845	10.0893	5.70831	2.61516	7.47038	8.01022	8.17423	4.447	4.65295	3.98034	6.14255	2.3843	6.90139	0.61945	1.76911	1.91598	2.06285	2.54017	2.63562	1.86559	2.60824	1.84267	2.25067	1	1
hap1.evm.model.Chr01.1075	hap2.evm.model.Chr01.4275	black	3.20923	3.44744	2.62065	0.918596	0.743256	0.58438	1.52366	1.43811	1.29824	2.0251	1.44807	1.53751	2.91923	6.09587	7.47739	4.53904	2.24753	6.43468	6.36662	8.02962	3.54614	4.36214	2.05244	4.59286	1.41208	4.15368	0	0.64825	0	0	1.29262	1.0022	1.13878	0.997109	1.06821	0.765636	1	1
hap1.evm.model.Chr01.1086	hap2.evm.model.Chr01.4264	black	2.55364	1.25538	2.3995	1.11335	0.921634	0.632142	1.72974	0.642065	0	1.46412	1.40391	2.82788	1.73625	2.62926	4.65827	1.66332	1.21593	2.4611	3.14469	3.71351	0.730717	1.20585	0.982539	1.7269	0	2.1153	0.66923	0	0	0	0.572968	0.944025	1.8543	1.72935	0.833001	0.898105	1	1
hap1.evm.model.Chr01.1135	hap2.evm.model.Chr01.4217	black	0	2.71011	0	1.17396	3.16546	2.15667	4.29007	3.96961	3.28287	5.75878	7.13231	1.87071	2.70491	4.60799	3.20463	1.92036	1.77444	3.61009	10.1679	6.23076	4.64315	4.61871	2.52625	3.95883	2.04301	1.54715	1.06402	2.21043	2.81241	3.41438	1.82023	0	1.61971	1.46496	2.06113	0.987969	1	1
hap1.evm.model.Chr01.1156	hap2.evm.model.Chr01.4196	black	29.4187	9.95992	11.621	40.0477	34.5766	46.8513	164.738	218.487	86.4939	344.174	142.314	267.626	56.3495	57.5494	145.649	127.543	167.442	310.003	148.96	182.96	275.402	325.593	253.705	464.347	2.84537	12.6523	3.48112	2.72554	2.10339	1.48124	4.51943	8.6467	6.20803	5.6447	8.40973	3.31785	1	1
hap1.evm.model.Chr01.1167	hap2.evm.model.Chr01.4183	black	38.7048	113.57	17.0137	29.1218	15.8558	39.1687	2.92427	5.45926	5.15232	7.91436	21.9513	9.5007	95.6885	75.0694	65.154	29.5179	56.1777	75.7748	43.3724	34.4792	31.398	26.839	22.0022	28.1041	3.39607	0	0	1.33369	1.75418	2.17467	0.508206	1.69668	0.733336	0	0	0	1	1
hap1.evm.model.Chr01.1185	hap2.evm.model.Chr01.4165	black	34.0655	36.5892	39.2501	29.076	22.345	21.2987	28.97	27.0146	20.9612	32.6919	47.3533	28.7032	46.0655	59.1087	55.9974	60.3107	41.3833	67.617	67.3829	83.3551	46.4599	71.7933	48.9449	61.0476	22.9247	29.0758	18.6482	14.3833	14.1815	13.9796	12.035	13.9998	10.6849	10.7971	14.2654	8.96095	1	1
hap1.evm.model.Chr01.1269	hap2.evm.model.Chr01.4076	black	7.56506	12.6388	6.53049	7.75522	6.346	6.23936	9.76968	7.25424	5.56082	18.6345	25.6702	19.1394	7.85928	10.8022	26.4818	9.12233	5.52797	25.4922	18.5522	23.7665	8.16596	14.8263	4.89531	13.7552	2.9662	13.3645	6.28047	1.17236	1.63673	2.10109	3.10852	9.0398	2.75885	2.01372	2.62264	0.972798	1	1
hap1.evm.model.Chr01.1302	hap2.evm.model.Chr01.4045	black	5.27485	7.55973	6.26038	8.66868	5.23243	10.2864	18.4725	17.5949	14.6404	12.4465	15.3355	10.3397	9.82981	11.6889	12.497	13.0533	9.1818	14.8321	13.3082	13.0934	10.1825	12.6341	9.85522	11.104	2.83782	3.04861	0.563723	1.25616	1.03632	0.816476	0.776461	2.5803	1.88421	2.25794	3.6685	2.83711	1	1
hap1.evm.model.Chr01.1310	hap2.evm.model.Chr01.4037	black	442.981	312.057	385.643	54.5123	119.115	195.18	239.547	345.672	295.335	107.206	671.847	100.384	386.785	224.008	147.186	292.631	348.306	270.001	347.001	280.702	792.951	583.063	1013.49	570.085	167.634	134.385	69.266	73.1419	59.8382	46.5344	91.0188	141.331	47.0881	68.7872	175.501	46.6514	1	1
hap1.evm.model.Chr01.133	hap2.evm.model.Chr01.5217	black	23.4776	22.8265	13.5318	9.27351	8.03491	9.21604	8.3507	8.29905	8.0665	11.6153	12.7417	13.0444	13.3681	20.2316	14.547	15.302	11.254	14.3984	26.2773	21.9244	18.9353	17.6066	10.6341	15.5596	8.57361	12.0252	6.42532	12.365	9.65575	6.94655	6.36947	10.8136	11.8928	8.68944	9.7229	10.4422	1	1
hap1.evm.model.Chr01.1343	hap2.evm.model.Chr01.4005	black	16.6712	5.90195	20.9931	16.4318	37.3474	14.9776	19.5013	27.1155	19.0201	30.6275	23.6876	30.0021	70.0506	32.9245	16.3403	14.3855	59.6805	22.9557	26.3604	17.7671	38.4267	18.8121	26.7272	19.5222	5.401	24.4617	1.07304	3.70417	3.77635	3.84852	4.16529	1.97825	5.55008	4.68048	10.6139	6.06144	1	1
hap1.evm.model.Chr01.1375	hap2.evm.model.Chr01.3971	black	55.73	55.8615	52.5797	98.5771	55.9668	81.6267	44.9113	37.7637	45.7386	101.126	70.5897	91.9748	127.043	169.863	170.874	116.599	77.6017	157.333	135.092	132.158	120.406	116.452	63.4636	122.806	72.081	204.361	45.0237	15.1933	20.9545	26.7157	30.5607	37.0874	23.3885	17.9996	28.9919	23.7373	1	1
hap1.evm.model.Chr01.1426	hap2.evm.model.Chr01.3918	black	3.15199	3.16439	3.83978	0	0.944807	0	0	0	0	0	0	2.48701	2.04176	4.35843	19.9486	3.00393	0.764526	12.2456	6.21957	7.53625	2.31265	2.50466	0.941559	2.35441	0	0	0	0	0	0	0	0	0	0	0	0	1	1
hap1.evm.model.Chr01.143	hap2.evm.model.Chr01.5207	black	0	2.44901	0.506972	0.533378	0	0	5.6286	5.86476	5.16884	1.13913	2.85375	0	14.5377	15.0927	6.57643	4.72435	3.43185	9.2017	8.28939	12.3575	4.12537	3.88407	3.49371	5.77018	0	0	0	0	0	0	1.09637	0	0.708484	0	0	0	1	1
hap1.evm.model.Chr01.1447	hap2.evm.model.Chr01.3897	black	29.5045	31.4341	23.6047	36.9132	20.0731	31.8779	21.3833	22.7355	23.5543	27.1236	27.4078	32.1906	43.3226	45.1606	39.8911	35.4341	27.8034	37.3844	43.8553	40.3135	27.0656	30.5693	25.5451	25.8904	26.6008	55.2424	22.6856	14.561	14.6614	14.7618	12.255	16.2496	12.7104	11.4736	18.4332	12.4734	1	1
hap1.evm.model.Chr01.144	hap2.evm.model.Chr01.5206	black	12.7129	17.7798	14.7502	23.6515	16.7715	18.5759	22.031	18.5658	16.5027	24.681	28.1947	28.9465	40.5698	30.1654	13.1645	9.01143	32.677	18.0599	22.0749	27.3975	14.8218	16.415	19.6289	16.9168	10.2698	23.6529	9.89938	5.33416	5.01502	4.69587	12.0805	16.4102	8.17266	13.8755	15.3908	6.65628	1	1
hap1.evm.model.Chr01.1465	hap2.evm.model.Chr01.3880	black	16.9918	24.8198	17.9932	17.0511	5.28008	5.50928	15.7379	10.8136	10.33	20.6584	23.4606	14.8061	24.5746	35.4847	47.7704	48.4459	11.8656	48.247	44.3078	46.4215	17.1489	37.0074	19.7337	27.1484	4.84478	11.6756	6.49419	2.36484	2.46505	2.56527	4.35682	4.14347	4.91956	3.77823	3.93742	3.58394	1	1
hap1.evm.model.Chr01.1471	hap2.evm.model.Chr01.3875	black	6.95818	7.2781	4.3988	7.47673	15.5076	10.4475	4.61265	3.23211	4.52768	4.41574	6.44661	5.11111	7.44631	15.7287	19.2488	16.1394	6.75242	13.9642	21.1032	25.0346	7.16434	8.79503	2.31961	12.5209	6.10245	11.6156	4.99119	1.64607	1.82519	2.00431	2.99295	3.44494	3.54325	2.47011	1.7072	1.14672	1	1
hap1.evm.model.Chr01.150	hap2.evm.model.Chr01.5198	black	5.08949	9.59556	8.80486	1.70925	1.8922	1.13266	4.04241	3.58129	3.17177	1.56496	4.20854	4.63489	16.9426	20.7735	15.9468	2.53071	4.04292	15.3081	14.2417	14.0392	6.16376	4.29222	2.55561	5.37862	0.957243	6.20872	1.48423	0.529507	0.652629	0.77575	0	0.521652	0	0	0	0	1	1
hap1.evm.model.Chr01.1511	hap2.evm.model.Chr01.3836	black	19.3208	6.93042	11.3028	2.33576	4.89438	1.87029	4.17164	4.42717	4.38832	3.86834	4.06617	4.92493	14.0949	11.4776	17.6649	9.40037	23.7901	7.01766	39.9192	39.3551	12.4006	24.9623	9.27283	21.5905	2.02087	2.92155	3.0908	2.12741	2.17008	2.21274	5.20914	5.05381	5.79028	3.43121	5.26683	3.86025	1	1
hap1.evm.model.Chr01.1538	hap2.evm.model.Chr01.3815	black	5.95037	6.23695	4.88089	6.23186	5.89188	6.72299	9.56027	12.7757	7.46899	8.53184	17.7562	9.83053	11.7596	11.7823	7.0411	5.10216	6.50297	13.0314	12.1034	7.74909	10.2791	13.53	10.7928	12.1956	2.40257	5.54044	1.43351	2.04224	1.86977	1.69729	3.71685	7.08162	3.11749	3.06396	5.42624	3.09066	1	1
hap1.evm.model.Chr01.153	hap2.evm.model.Chr01.5195	black	0.690991	0	0.959702	1.4609	1.73867	0.654765	1.61154	2.87122	1.77537	1.34427	1.22115	2.21684	0.709964	2.05762	0.91508	3.09402	0.85649	2.69516	3.51127	3.87374	1.93384	3.92048	0.845454	4.41794	0	0.800265	0.907665	0.697128	0	0	0	0.766109	0	0	0.616696	0	1	1
hap1.evm.model.Chr01.1584	hap2.evm.model.Chr01.3768	black	2.82303	3.12748	4.42707	2.24049	2.60059	2.33248	5.23064	4.48883	2.84979	4.35748	18.6892	3.37855	2.31763	4.04913	7.0717	3.64341	1.90805	4.77147	4.58119	4.64141	2.1892	2.49344	2.19891	2.31535	1.38328	7.21182	0.729532	1.38313	1.10279	0.822445	2.44292	2.61637	2.64172	2.46858	2.19028	3.37333	1	1
hap1.evm.model.Chr01.1588	hap2.evm.model.Chr01.3763	black	10.7754	14.4338	12.6922	6.34137	3.01868	4.94775	29.4959	28.8339	29.0984	16.8137	20.2488	15.3885	44.6466	48.2104	34.2051	23.6183	15.7512	28.173	32.5266	32.9851	24.0226	17.1401	8.69164	20.4573	7.67183	14.6473	8.23884	3.20797	3.76276	4.31754	4.40549	2.521	3.27576	3.17215	4.76376	2.11963	1	1
hap1.evm.model.Chr01.1599	hap2.evm.model.Chr01.3746	black	38.4156	35.2459	28.9054	23.5338	16.7702	23.2649	36.518	31.7889	29.8853	34.5264	37.8163	35.7867	25.2489	38.3654	73.0758	35.1324	19.9128	55.234	59.4566	67.1677	40.4527	31.7521	22.0902	41.7099	16.9826	38.5986	16.4674	10.6794	10.3745	10.0696	14.5191	17.3477	14.5087	10.9028	13.0392	9.6894	1	1
hap1.evm.model.Chr01.1635	hap2.evm.model.Chr01.3712	black	800.225	1069.12	759.828	302.984	391.576	233.525	379.614	317.4	287.617	327.354	779.905	225.426	443.38	440.588	431.851	1080.22	471.809	533.641	659.381	775.791	387.947	553.229	448.623	655.502	50.7208	79.4444	256.213	60.6777	72.9769	85.2761	115.498	109.613	146.323	72.595	98.2468	133.298	1	1
hap1.evm.model.Chr01.1641	hap2.evm.model.Chr01.3706	black	0.694813	1.16053	0.703366	0	0	0	1.8733	2.35809	1.37943	0.690828	0.815181	0	0.775296	0.842218	1.73532	3.52693	0	1.33385	0.940166	1.30689	0	0	0.551842	1.65207	0	0	0	0	0	0	0.980884	0.601129	0	0	0.702003	0	1	1
hap1.evm.model.Chr01.1657	hap2.evm.model.Chr01.3690	black	10.9012	13.5997	11.4844	8.49365	7.35639	8.83619	10.6355	8.7879	8.78108	10.943	14.4909	12.7332	15.7331	17.7508	22.2217	15.6975	8.23518	19.0925	19.4128	20.6907	10.0769	11.5471	8.25681	14.8841	12.0986	15.07	6.7835	4.56168	3.96055	3.35942	6.24996	5.9556	5.50682	5.4653	4.29072	4.38497	1	1
hap1.evm.model.Chr01.1665	hap2.evm.model.Chr01.3684	black	38.1177	44.2623	36.0346	17.5363	11.7453	13.8647	18.9037	17.9512	22.0213	15.7001	19.648	21.3722	32.408	33.7678	48.5075	30.8865	13.5937	35.8972	28.5296	34.1082	17.5777	17.329	10.6558	21.9507	32.2194	48.474	31.0681	13.167	13.5037	13.8405	11.6362	12.1357	15.6333	12.2154	11.5829	9.89084	1	1
hap1.evm.model.Chr01.1683	hap2.evm.model.Chr01.3668	black	3.32768	1.87199	2.60561	0	0	0	1.37512	2.30813	1.61557	0.736092	1.28946	1.24311	4.56461	7.52361	8.65776	4.76414	1.15683	8.71504	12.3397	11.2512	7.62241	7.82062	1.55792	5.51132	1.1692	1.95037	0.793464	0	0	0	0	0.768615	0	0	0	0	1	1
hap1.evm.model.Chr01.1691	hap2.evm.model.Chr01.3659	black	177.849	166.204	222.245	87.1077	125.033	187.927	141.721	148.789	190.386	53.6644	183.913	53.2725	230.434	255.841	166.292	122.542	107.204	227.839	294.934	134.791	233.465	265.433	163.147	244.849	105.732	62.8759	57.8148	32.2121	27.2492	22.2862	28.5575	41.0842	26.7385	29.8007	41.0343	26.9816	1	1
hap1.evm.model.Chr01.1762	hap2.evm.model.Chr01.3588	black	10.0011	7.9963	26.4003	0.573365	1.74372	0.729687	2.79086	2.75265	2.79044	3.71078	5.31882	1.71664	6.11562	5.35161	5.73117	7.97471	7.89543	2.47686	8.61071	11.9502	7.15176	6.4409	4.61599	8.39872	1.13143	0.721533	2.27156	2.91645	3.121	3.32555	1.16261	2.05082	2.06626	1.88874	3.10646	2.91448	1	1
hap1.evm.model.Chr01.1773	hap2.evm.model.Chr01.3575	black	1.09527	2.13019	0.670904	5.3072	1.4705	2.08086	2.02096	2.36285	1.69888	4.22128	3.0117	4.98573	3.08582	7.37142	12.179	6.95738	2.28696	6.12729	4.82067	5.1383	2.23615	4.54459	1.17642	2.98928	5.8074	14.1286	2.26995	1.44079	1.23808	1.03538	1.17662	1.8134	3.28656	2.02573	1.14398	1.47864	1	1
hap1.evm.model.Chr01.177	hap2.evm.model.Chr01.5171	black	0.834203	2.54117	2.22519	0	0.903992	0.759286	9.81069	10.5916	10.3404	1.97213	0	0.971743	1.98358	11.9897	7.88607	3.77762	0.582752	5.26081	3.54632	4.03667	2.3896	1.62381	0.564496	2.1279	0	0	0	0	0	0	0	0	0	0	0	0	1	1
hap1.evm.model.Chr01.1808	hap2.evm.model.Chr01.3544	black	75.9451	55.8573	72.9157	17.008	7.07408	8.30971	11.9291	12.2517	9.32917	11.1699	26.8395	22.3602	173.097	75.7123	9.36722	11.1812	58.7598	27.1946	56.7409	45.2749	47.4391	43.5188	45.7176	36.5512	0	0	1.71182	0.77876	0	0	0	0.651808	0	0	0	0	1	1
hap1.evm.model.Chr01.1835	hap2.evm.model.Chr01.3516	black	0.687566	2.57429	0	1.75572	1.41303	2.16074	2.99382	3.1645	3.72029	3.15064	1.06728	5.62272	5.10032	13.7423	14.0601	3.15682	1.56086	7.60996	5.73819	9.01176	6.06015	3.34562	1.48492	3.23651	2.18745	7.55709	1.12421	0	0	0.875188	0.607721	0.762078	1.03603	0.712162	0.649664	1.83843	1	1
hap1.evm.model.Chr01.1845	hap2.evm.model.Chr01.3508	black	12.1084	20.4489	17.7468	5.59152	7.64229	4.54247	11.1056	13.4676	7.09237	4.55016	3.66447	5.70576	23.0339	25.1969	17.7437	9.05595	12.025	14.1935	18.1014	5.16887	10.4425	11.6447	12.215	14.5981	2.18865	1.4585	2.03529	0	0	0	0	0	0	0	0	0	1	1
hap1.evm.model.Chr01.1847	hap2.evm.model.Chr01.3505	black	3.18114	3.24856	1.2356	1.04577	0.567932	0	2.31372	1.53273	1.70367	1.27479	1.01194	1.08543	1.57509	1.69302	2.21874	1.70009	0.625458	1.68944	2.92926	1.10715	1.29945	1.67618	0	1.36253	0.615009	1.02317	0	0	0	0	0	0.952345	0	0.987537	1.35087	0	1	1
hap1.evm.model.Chr01.184	hap2.evm.model.Chr01.5164	black	0	0	0	0	0	0	0	0	0	0.501926	0	0	0	1.25529	2.36402	1.67294	0	1.50149	1.25891	0.935376	0	0.652308	0	0	0.980516	1.9701	0	0	0	0	0	0	0	0	0	0	1	1
hap1.evm.model.Chr01.1909	hap2.evm.model.Chr01.3439	black	32.4501	14.2402	9.93012	3.79794	7.2617	4.56757	8.44534	11.6459	11.1821	6.39032	15.9514	9.12605	18.4008	10.6504	2.64443	12.7235	17.8541	6.47764	17.7709	24.1763	17.5215	22.0668	22.729	12.4812	2.30029	1.85378	3.69097	2.06139	2.45919	2.85699	1.04478	1.8151	1.88368	1.72805	0.763546	1.10689	1	1
hap1.evm.model.Chr01.1918	hap2.evm.model.Chr01.3433	black	0	0.610732	0.849391	0.606315	0	0	0.738583	0	0	1.00735	0	1.18171	0	0.822787	1.17535	0.915731	0	0.74056	0.64908	1.5379	0.53515	2.0717	0.514004	1.24626	0	0.521248	0	0	0	0	0	0	0	0	0	0	1	1
hap1.evm.model.Chr01.1935	hap2.evm.model.Chr01.3417	black	18.1187	17.0477	18.4849	2.78992	1.36655	2.90139	2.26145	2.05669	2.52484	2.11979	3.45817	5.00304	25.3713	13.8086	13.7113	3.49691	7.54075	9.59382	14.8016	10.9642	8.94263	4.24365	2.30321	7.10122	2.91966	9.4391	3.89335	1.65038	1.83601	2.02164	1.10262	1.40787	2.74554	2.00878	2.9478	2.22897	1	1
hap1.evm.model.Chr01.1943	hap2.evm.model.Chr01.3409	black	25.9938	24.5319	41.4812	6.05816	13.1236	9.42857	33.0149	36.1151	31.2441	9.43819	29.835	14.4952	26.2321	24.4169	33.3271	19.0516	19.1185	31.8824	43.8003	36.2864	23.5609	21.8263	12.8734	27.1198	11.3157	15.0267	6.61441	10.0498	7.99573	5.94165	8.78231	9.90185	9.13751	6.51114	8.24903	4.53284	1	1
hap1.evm.model.Chr01.1949	hap2.evm.model.Chr01.3404	black	8.65621	11.1474	4.57516	0.662778	0.957138	0.633637	0	0	0.569466	0	0	0	2.28784	12.1307	34.1789	21.2393	6.91939	19.5957	14.2119	24.7088	4.01115	7.99531	5.10332	11.5652	0	0	0	0	0	0	0	0	0	0.68584	0	0	1	1
hap1.evm.model.Chr01.1951	hap2.evm.model.Chr01.3401	black	3.28827	3.14181	1.50373	0.882918	2.19652	1.15368	2.14893	2.42362	0.833175	2.09835	2.17565	1.9966	1.0168	2.05387	4.14653	1.74561	1.13422	3.59083	2.08079	3.02184	0	0.973813	0	1.14994	1.94319	2.47561	1.73397	0	0	0	0.791887	1.42008	2.10516	0.674102	2.49497	0	1	1
hap1.evm.model.Chr01.1952	hap2.evm.model.Chr01.3400	black	43.2285	40.3657	47.3762	27.8735	36.5138	30.7889	61.6202	59.8431	46.239	41.6875	56.3715	49.0398	44.8143	67.6582	80.0869	49.8019	30.0804	70.9804	78.6338	71.3208	45.1203	48.2594	25.0403	54.3034	28.8536	59.0108	17.0699	13.0654	11.3505	9.63559	16.9717	14.2083	15.3717	10.8375	11.2554	9.78433	1	1
hap1.evm.model.Chr01.1961	hap2.evm.model.Chr01.3392	black	14.3166	12.5036	11.2719	5.18691	7.04536	5.38212	8.12336	7.55273	8.53215	6.3213	7.13146	7.78498	10.4389	10.1388	9.77644	11.6471	9.25605	9.20812	9.17929	9.62115	7.43041	10.536	8.88418	8.24116	7.26106	11.4009	8.13453	4.07258	6.59616	9.11974	7.11381	4.4363	7.67372	5.19848	6.3003	8.37541	1	1
hap1.evm.model.Chr01.1998	hap2.evm.model.Chr01.3363	black	7.86559	14.4009	3.28701	0.88727	1.28958	0.985729	1.32831	1.60712	1.32203	1.14412	8.06577	2.19456	24.4412	24.4079	6.1402	5.53829	42.4472	16.8747	7.3167	15.4478	20.2006	14.1207	9.13165	13.5944	0.929692	0.815688	3.16924	0.793512	0.894433	0.995355	0.672464	2.51941	0.751293	0	0.538752	1.26965	1	1
hap1.evm.model.Chr01.1999	hap2.evm.model.Chr01.3362	black	1.26972	2.41036	1.57492	0	0	0.655187	1.665	1.86446	2.00946	0	1.80814	0.571977	1.23202	1.92958	1.72768	1.27094	0.755734	2.28297	1.42412	1.60231	0.712792	1.48362	0	1.235	0	0	0	0	0	0	0	0	0	0	0	0	1	1
hap1.evm.model.Chr01.2021	hap2.evm.model.Chr01.3342	black	8.02026	13.1014	6.40476	4.23988	2.77145	5.56601	8.06151	7.23855	7.23775	6.74986	13.3375	9.07548	8.39561	14.3094	17.4616	17.7312	5.19725	15.625	22.2525	29.0065	13.22	12.4739	6.21608	15.5497	5.98806	5.99208	3.84123	3.65162	3.32611	3.00061	5.47317	4.51697	7.48259	4.56167	5.36917	3.75628	1	1
hap1.evm.model.Chr01.2056	hap2.evm.model.Chr01.3316	black	0.903832	1.51398	1.31192	1.29353	0.812581	0.861509	4.29709	3.8522	3.07873	0.756563	1.73359	0.993436	0.857165	2.7215	4.2735	2.98607	0.9648	3.63429	3.06918	4.41782	1.34425	1.1575	0.678136	2.24309	0	0.58002	0.742113	0	0	0	0	0.537355	0	0	0	0	1	1
hap1.evm.model.Chr01.2110	hap2.evm.model.Chr01.3270	black	49.3125	52.9543	50.3584	33.4736	25.1159	32.1733	48.7211	75.0041	60.4664	45.1323	72.5403	43.9815	20.8665	36.9327	39.1781	68.7501	23.5121	61.7627	66.351	38.1348	46.1159	78.736	39.7663	85.1132	15.237	15.9013	22.5666	21.2274	24.2548	27.2822	41.3309	39.7597	46.7743	32.6849	35.3284	37.0386	1	1
hap1.evm.model.Chr01.211	hap2.evm.model.Chr01.5140	black	1.60096	1.49527	0.602178	0.984308	0.528572	1.26195	1.17206	1.44124	1.05185	2.24592	2.11058	1.92026	2.12811	2.23048	2.56092	2.05463	0.958968	1.36013	2.48526	1.33297	1.08856	1.61263	1.30757	0.769315	0.752058	2.25701	0	0	0.508779	0.772333	0	0.553514	0	0.736052	0.730192	0	1	1
hap1.evm.model.Chr01.212	hap2.evm.model.Chr01.5139	black	76.4555	36.2748	26.2888	66.6976	134.894	99.1765	110.666	235.24	156.471	94.137	136.895	101.761	229.815	265.031	98.8444	120.143	105.471	122.44	202.488	189.841	268.249	170.836	72.2482	152.758	36.2398	47.6557	35.5848	51.5574	45.0732	38.589	48.6589	46.3188	46.999	24.7252	31.3373	35.514	1	1
hap1.evm.model.Chr01.216	hap2.evm.model.Chr01.5134	black	4.56454	2.85707	1.73443	10.0189	4.81134	5.79467	7.69403	6.84151	3.60755	35.5112	3.16062	42.0204	3.16086	3.9672	9.8986	8.76476	7.73709	17.5285	4.23802	5.53901	11.2943	9.20882	20.9755	13.9118	1.98253	4.47897	2.11925	2.36737	2.48614	2.60491	3.31146	5.90444	2.50834	3.8065	2.75991	2.55613	1	1
hap1.evm.model.Chr01.217	hap2.evm.model.Chr01.5133	black	9.78334	13.2598	8.11083	15.977	10.3548	12.2575	10.0443	10.6365	7.71117	22.2288	13.1722	28.5676	23.2411	31.6855	39.349	14.1325	10.68	36.0153	32.9973	38.4672	20.0872	14.1936	13.5694	18.4486	9.94169	27.8155	8.40028	6.8205	6.19676	5.57301	7.07816	9.91441	6.69943	7.4855	4.91709	5.75849	1	1
hap1.evm.model.Chr01.2237	hap2.evm.model.Chr01.3152	black	10.835	16.5834	10.3389	13.5031	11.0229	9.68312	9.51536	8.62422	6.56223	11.941	14.3646	14.1796	10.4717	14.5639	21.0832	17.2294	6.73665	16.1422	24.6539	30.6244	9.72719	12.6502	5.33124	13.9341	11.1726	12.6661	9.12454	5.11787	5.89884	6.67982	6.78532	6.80659	9.96524	6.09997	6.59134	5.97882	1	1
hap1.evm.model.Chr01.2300	hap2.evm.model.Chr01.3100	black	181.983	131.644	208.875	32.8602	57.3569	49.954	78.1813	102.3	76.3105	57.2521	77.9248	87.434	105.824	138.056	160.303	112.134	76.8755	135.465	178.696	178.843	111.486	160.094	75.0099	161.111	57.1834	92.9779	53.4399	17.5331	17.8634	18.1936	41.8396	35.6726	39.1691	23.9766	28.0124	26.8296	1	1
hap1.evm.model.Chr01.2369	hap2.evm.model.Chr01.3020	black	6.40487	10.911	5.41892	4.96137	3.14916	2.28529	3.30144	3.34908	1.56535	2.6704	5.89728	4.58845	5.82429	6.5856	8.07499	2.84616	4.85389	7.17239	7.09261	11.258	3.44868	5.06847	4.52551	4.7851	2.17125	4.96246	1.97672	1.70398	2.12723	2.55049	3.50196	3.21673	3.02665	3.85033	1.82274	2.51958	1	1
hap1.evm.model.Chr01.2380	hap2.evm.model.Chr01.3009	black	2.15081	1.97014	2.17139	2.2813	2.83933	2.0461	2.27796	2.70029	2.12368	1.29317	3.18839	2.20767	2.81385	3.79114	2.587	3.62311	2.04348	2.57141	3.53362	3.80141	1.98377	1.50904	0.684642	1.76387	2.45059	1.918	1.50486	1.61733	2.08552	2.55371	1.12698	0.897482	1.30065	0.590478	1.047	1.13898	1	1
hap1.evm.model.Chr01.2402	hap2.evm.model.Chr01.2987	black	5.77519	4.90845	2.80469	1.76372	4.3911	2.86948	7.94013	17.5515	9.99751	0	22.3861	8.53333	21.9509	18.9581	11.8197	12.5492	21.9319	8.94153	16.7919	19.5588	9.35695	11.581	13.0928	10.2806	1.11789	4.27181	1.16764	0.96193	0.860907	0.759883	0	0.638523	0	0	0	0	1	1
hap1.evm.model.Chr01.2409	hap2.evm.model.Chr01.2980	black	54.4202	71.2229	53.8384	6.63006	25.9403	14.2933	11.2185	14.4904	12.7623	3.21621	27.245	3.80824	28.8093	27.5715	13.201	20.2959	16.3663	26.5453	21.1565	10.6915	16.5163	17.6755	23.6621	19.8192	13.8842	8.54839	8.67269	6.43019	5.12164	3.81308	5.33926	8.33126	3.95432	6.04584	11.154	3.59331	1	1
hap1.evm.model.Chr01.2445	hap2.evm.model.Chr01.2946	black	4.04872	5.81119	7.68688	0.767378	1.32839	2.13527	2.21095	3.54462	2.60508	0.659852	1.95402	2.43129	5.22017	5.93278	2.00404	2.74115	3.96848	3.05769	4.62324	3.0926	6.55694	3.41942	3.7484	4.65353	2.00842	3.55428	0.654299	0.817182	0.900273	0.983365	2.51929	1.02694	1.25647	1.46469	1.2953	1.3679	1	1
hap1.evm.model.Chr01.2452	hap2.evm.model.Chr01.2939	black	17.9113	10.961	22.2049	6.87222	15.4447	16.6669	23.9301	22.139	17.2624	10.9912	40.6034	6.57737	10.5971	12.7811	18.9483	49.3302	18.4003	18.0984	13.184	13.5928	26.8263	25.3613	20.2609	37.1136	5.46288	2.28136	9.43079	7.0854	5.35919	3.63299	4.25999	6.35919	4.17021	3.02078	5.50523	2.69536	1	1
hap1.evm.model.Chr01.2475	hap2.evm.model.Chr01.2917	black	17.3839	18.5243	11.8249	76.184	20.0782	40.2081	117.331	124.98	55.2499	96.7993	49.7173	75.4444	37.4785	63.6577	56.9256	40.2122	39.2569	61.4727	54.1314	66.2012	46.0981	47.794	69.8897	49.1628	8.51098	111.898	5.97614	4.33203	5.48091	6.62979	13.2263	22.1331	9.72888	7.65979	14.9117	9.62828	1	1
hap1.evm.model.Chr01.2505	hap2.evm.model.Chr01.2883	black	49.0652	27.1418	43.9994	47.3701	91.0102	76.9164	103.968	128.033	99.4415	87.7967	107.205	83.7462	53.0173	65.9464	75.0094	78.7528	89.088	82.8447	105.561	66.9082	110.909	79.302	71.2256	113.237	35.4649	24.6167	43.9911	51.2459	47.5309	43.8158	29.4492	54.0423	29.2083	35.7802	35.8571	38.1979	1	1
hap1.evm.model.Chr01.253	hap2.evm.model.Chr01.5094	black	141.893	112.879	113.707	83.9699	81.2311	90.0503	88.0208	76.3865	83.737	102.595	89.2242	124.072	145.107	202.432	217.172	125.285	96.8101	187.342	143.955	133.036	99.139	116.635	58.8791	120.161	150.281	220.516	129.335	43.8399	45.5129	47.186	44.4337	53.6745	64.9454	38.9258	89.0088	39.7849	1	1
hap1.evm.model.Chr01.2541	hap2.evm.model.Chr01.2854	black	37.8453	47.3199	31.595	41.4764	24.1023	44.5215	26.4193	27.6956	24.2911	35.3495	55.492	37.7509	48.4891	58.8517	73.9971	49.58	36.0342	63.8558	69.525	71.939	46.7468	49.5682	33.8331	53.8821	23.1762	58.6441	23.6511	18.093	16.223	14.3529	19.9582	23.1297	18.6462	18.6868	19.5338	13.8043	1	1
hap1.evm.model.Chr01.2567	hap2.evm.model.Chr01.2834	black	286.954	296.925	236.877	107.314	122.57	79.4994	104.225	91.5024	106.214	112.597	90.3918	164.76	98.0838	128.091	187.75	263.29	97.1291	202.115	139.842	165.255	117.622	176.683	159.618	174.074	42.8866	49.8516	46.1995	36.331	45.6697	55.0084	49.9657	44.2459	54.8643	71.3692	75.2165	57.5684	1	1
hap1.evm.model.Chr01.2579	hap2.evm.model.Chr01.2822	black	6.7354	3.61793	5.44984	5.2041	4.76272	5.42328	8.18282	7.21926	8.64167	7.37483	4.47644	7.13713	11.7641	19.26	24.7119	10.8175	5.74948	15.6089	10.395	12.4305	6.06003	5.85855	2.21261	8.30011	19.9346	24.186	15.858	3.27536	3.98002	4.68468	2.96393	4.22295	4.01697	2.33997	2.4071	2.16128	1	1
hap1.evm.model.Chr01.2585	hap2.evm.model.Chr01.2816	black	6.98999	4.88217	5.94286	5.24456	2.61227	5.17813	5.12192	4.94878	4.60137	4.8142	6.31994	5.91855	8.20038	8.82615	12.2516	10.0402	6.64609	12.7856	14.5614	15.7818	10.2094	11.7708	6.52153	11.8455	4.68497	8.50153	3.59128	2.82879	2.44456	2.06033	3.54481	4.24306	3.26495	2.7458	2.77363	2.06036	1	1
hap1.evm.model.Chr01.2619	hap2.evm.model.Chr01.2784	black	1.07856	1.79217	1.02555	0	0	0	0.940444	1.19478	0.97072	0.541461	1.1389	1.26857	2.46728	2.66411	5.91057	2.06244	0.690173	3.2308	4.46484	6.06538	1.2055	2.24185	0.724065	2.20837	1.07328	1.75104	1.39846	0	0	0	0	0	0.793276	0	0.620433	0	1	1
hap1.evm.model.Chr01.2692	hap2.evm.model.Chr01.2701	black	2.42652	2.80289	2.49315	1.79166	1.83125	1.95371	1.17176	1.10817	1.04673	1.31917	1.64957	2.13919	2.44836	5.48898	5.5003	3.24409	1.50938	3.50299	2.34585	4.75761	1.49884	2.97853	0.782383	2.19628	0.726295	0	0	0	0.856537	1.45804	0	0.5078	0	0	0	0.730232	1	1
hap1.evm.model.Chr01.286	hap2.evm.model.Chr01.5056	black	2.406	2.00471	5.76035	0	2.12832	0	1.94218	2.85355	2.65725	0.614457	1.78436	1.04578	2.6396	5.16404	2.62983	2.19495	1.79348	3.15583	2.50855	3.68334	1.38468	0.689096	0.873985	1.62896	0.51722	0	0.814359	0	0	0	0	0	0	0	0	0	1	1
hap1.evm.model.Chr01.2911	hap2.evm.model.Chr01.2471	black	11.2353	12.8373	10.2576	2.48327	2.31119	3.15553	6.05608	5.30508	4.51282	4.29316	7.69086	5.49472	15.3237	19.9256	28.1092	27.3378	9.50141	23.615	26.6953	26.9035	9.87186	13.9825	4.4172	16.3241	7.45284	16.5658	5.85639	2.51931	3.22017	3.92102	4.40422	4.13291	5.8321	3.02561	3.24584	2.3614	1	1
hap1.evm.model.Chr01.2914	hap2.evm.model.Chr01.2468	black	4.84565	6.06024	3.0578	0	1.00621	0.595789	1.04255	1.07418	1.24102	0	0.778459	0.503345	1.90465	5.15069	8.79543	3.448	0.677999	5.64523	7.56404	7.42694	3.36609	3.39847	2.55699	3.10173	1.01255	1.47503	1.40836	0.696286	0.517949	0	1.03409	1.26047	1.37813	0.941035	1.18613	0.737388	1	1
hap1.evm.model.Chr01.2926	hap2.evm.model.Chr01.2455	black	1.28431	1.57909	0	2.02699	2.16637	2.77415	2.09843	1.83763	2.71885	1.80271	1.5636	1.41974	1.93578	2.63042	2.8495	3.7882	3.9915	2.13537	2.82338	3.0169	4.28448	2.66551	2.04207	3.83617	0.756295	1.15194	0.653487	0.601432	0.671482	0.741531	0.513025	0	1.41586	0.575349	0	0.828404	1	1
hap1.evm.model.Chr01.2987	hap2.evm.model.Chr01.2407	black	7.79906	8.60764	6.85926	4.79054	2.63475	3.92747	6.28954	5.32298	5.95462	5.90173	10.2164	6.21371	8.81241	10.5285	13.5297	11.1411	6.04622	9.48503	14.8335	16.0203	5.99206	5.96415	3.96491	7.49418	3.16214	8.77198	0.625415	2.77606	2.05496	1.33386	3.59974	4.54416	3.29306	2.5749	3.28927	3.18798	1	1
hap1.evm.model.Chr01.2990	hap2.evm.model.Chr01.2404	black	57.9351	47.2377	72.3125	12.7287	15.9634	13.8047	40.4257	46.0069	40.8101	24.4652	43.2444	29.2483	44.5616	36.8493	37.8785	19.9495	38.8122	43.1033	50.8415	55.7299	38.0152	52.0631	62.9583	39.4259	12.0312	18.4565	4.68332	15.4838	12.4977	9.51156	19.1266	19.1723	20.5182	20.0712	16.3666	23.2073	1	1
hap1.evm.model.Chr01.3023	hap2.evm.model.Chr01.2372	black	5.87448	3.31217	4.65878	1.71857	1.42787	1.53855	1.67972	1.74057	2.0424	1.68463	3.41227	1.85871	2.31802	5.7541	9.25116	2.02206	0.706447	4.68472	4.66416	4.15647	2.05432	1.37914	0.665067	2.67907	1.90611	8.67849	1.53238	0.61272	1.11671	1.62071	0.749335	1.05588	1.64396	1.06845	1.52925	1.13887	1	1
hap1.evm.model.Chr01.314	hap2.evm.model.Chr01.5026	black	1.36238	2.44796	2.19667	0.749739	0.807938	0.969721	1.30299	1.21233	0.920127	1.238	1.97559	1.52787	2.21517	2.24323	3.99823	1.60643	1.46017	4.96648	3.93486	5.29585	2.44835	4.66204	1.79042	4.55215	0.7455	1.30376	0	1.18426	0.892839	0.601421	1.00926	1.0345	0.943458	1.52492	1.25218	1.27334	1	1
hap1.evm.model.Chr01.3186	hap2.evm.model.Chr01.2206	black	12.9125	12.1996	8.24956	8.73006	5.73438	9.22622	9.84755	9.55811	8.07576	11.2724	14.5587	12.2882	10.8511	12.8005	19.2198	13.122	9.11866	14.7416	15.2975	13.6848	9.77225	9.69934	8.18641	11.482	15.695	25.1519	12.2662	7.58619	7.31714	7.04808	9.27798	7.51744	10.5813	7.42827	6.73847	7.1882	1	1
hap1.evm.model.Chr01.318	hap2.evm.model.Chr01.5023	black	152.085	180.803	110.427	101.865	162.203	150.797	69.6961	85.8182	88.5023	98.4195	141.92	92.1503	163.69	251.964	374.811	204.042	112.285	325.65	164.204	161.275	128.686	162.873	70.094	163.506	121.55	139.404	87.1628	75.9366	80.8644	85.7921	60.7113	51.7457	68.0843	50.514	43.4043	76.8695	1	1
hap1.evm.model.Chr01.3232	hap2.evm.model.Chr01.2184	black	0	0.702767	0.599581	0	0	0	1.0289	0.871077	0.562653	0	1.02676	0	1.02566	1.0212	1.58343	0.928471	0.660495	1.62992	0.889409	1.51053	0.546336	0.691989	0	0	0	1.50438	0	0	0	0	0	0	0	0	0.572718	0	1	1
hap1.evm.model.Chr01.3373	hap2.evm.model.Chr01.2041	black	39.0825	152.756	145.125	16.0613	32.0156	31.9238	41.8096	32.4396	21.3115	27.9509	48.5876	14.0066	195.445	224.466	152.979	27.8286	36.5781	129.952	100.268	103.173	62.3488	38.935	12.8573	46.132	0	0.528549	5.27029	1.05609	2.80417	4.55224	1.87621	1.82703	2.12154	2.01491	1.51757	1.88622	1	1
hap1.evm.model.Chr01.3391	hap2.evm.model.Chr01.2028	black	10.6234	8.25571	15.7662	3.77372	3.07913	2.28988	5.50706	5.23893	4.9935	1.5961	5.13976	2.89918	32.0469	21.3981	15.2058	27.0942	20.3621	18.1795	13.7815	10.6261	17.7611	14.577	11.2037	18.649	1.15047	3.01261	1.54707	1.48105	1.39359	1.30612	1.9172	2.32675	3.17096	3.38725	8.22904	2.77934	1	1
hap1.evm.model.Chr01.3395	hap2.evm.model.Chr01.2024	black	1.90438	1.66348	0.81885	0	0	0	0.760046	0	0.565051	0	0.65892	0.61005	1.82745	1.69454	1.62635	1.24156	1.05369	2.32197	2.06853	3.16499	1.13739	1.26989	0.946398	1.33256	0	0.758044	0	0	0	0	0	0	0	0.955573	0.530927	0	1	1
hap1.evm.model.Chr01.339	hap2.evm.model.Chr01.5008	black	43.8669	29.6834	17.7115	49.8479	68.9479	78.0172	66.9317	69.0972	57.8791	66.272	81.5014	65.019	79.7021	72.4964	75.8379	40.8126	92.0205	64.2228	90.3217	56.2789	101.408	52.9581	68.5062	61.4933	8.68567	17.7132	7.55374	11.1275	9.99306	8.85859	20.9338	27.2652	14.0517	18.2525	27.1345	19.3665	1	1
hap1.evm.model.Chr01.343	hap2.evm.model.Chr01.5004	black	8.96707	6.2761	10.3992	5.84422	4.14016	4.26536	21.6943	16.7638	23.1443	6.22985	4.82179	12.764	28.2894	28.2787	19.997	9.66768	11.9914	16.7651	19.3868	11.3785	10.9031	13.9541	7.82442	14.6921	7.62931	10.0051	9.88002	7.38985	7.18637	6.98288	5.74717	4.52961	5.30565	3.26623	4.57215	3.3566	1	1
hap1.evm.model.Chr01.3449	hap2.evm.model.Chr01.1962	black	68.9348	41.0184	157.374	11.8167	27.0134	20.6168	21.1008	24.8804	25.7227	20.9371	4.12085	18.098	6.16771	11.8816	18.709	88.9632	213.776	38.4524	14.3242	41.2974	52.2898	120.953	60.0742	117.451	0	0.726879	1.02892	1.68887	1.69312	1.69736	0.543963	0	0.628918	4.16026	5.26766	0	1	1
hap1.evm.model.Chr01.3471	hap2.evm.model.Chr01.1946	black	5.19578	9.98928	5.23021	3.57407	3.85101	2.43375	3.49842	4.44512	4.17205	2.81523	4.69619	3.46295	7.05564	13.6049	12.0011	5.6635	1.60425	7.55249	3.45996	7.13109	2.08908	2.46792	1.11718	3.14359	3.82621	5.90525	4.50809	0.748089	1.54581	2.34353	1.27727	1.7089	2.31521	1.33435	1.69344	1.52929	1	1
hap1.evm.model.Chr01.3474	hap2.evm.model.Chr01.1943	black	100.965	49.8105	67.0914	20.176	27.4419	20.2134	23.1625	17.9238	23.0517	16.504	17.609	26.6902	39.0319	30.0984	28.7382	13.6683	33.2684	26.1643	36.2164	18.1897	25.3944	41.4846	30.8134	35.4994	17.5969	106.728	8.69057	9.2026	5.93144	2.66029	6.1712	7.10684	14.6945	2.26112	25.0642	0	1	1
hap1.evm.model.Chr01.3488	hap2.evm.model.Chr01.1930	black	1.07165	1.361	2.08328	0	0.696431	0	0.806215	0.661248	0.732364	0	0.629128	0	1.08194	1.70461	1.99342	0.636774	0.599695	1.11038	2.12334	1.98383	0.641572	1.05578	0	0.88441	0.8565	1.72919	0	0	0	0	0.613659	0	0	0	0	0	1	1
hap1.evm.model.Chr01.3515	hap2.evm.model.Chr01.1908	black	5.28427	8.39886	5.10119	5.22033	5.60826	7.49541	4.57407	5.69872	6.82733	4.1738	11.4844	5.013	21.6437	23.0777	12.4022	7.65515	13.0421	18.2763	16.9587	13.7479	16.1051	10.7794	12.8593	9.84504	4.16624	9.02802	4.03354	2.39969	2.38908	2.37847	2.65042	4.74733	1.84597	2.49439	3.13141	3.80024	1	1
hap1.evm.model.Chr01.3569	hap2.evm.model.Chr01.1842	black	0.647254	1.7635	2.67659	0.708692	0.760694	1.21116	1.8039	2.42852	1.2101	0.711592	3.58707	0.707124	0.961741	3.03088	4.53156	1.323	0	2.78541	3.59598	2.28066	1.35555	1.05607	0.63221	1.72017	0.940143	2.0569	0.709253	0	0	0	0	0	0.578375	0.812978	0	1.01025	1	1
hap1.evm.model.Chr01.3573	hap2.evm.model.Chr01.1836	black	3.32469	4.86319	4.99621	5.02159	4.91174	9.33443	8.60133	8.19479	7.61075	9.53513	10.1855	7.12671	21.9364	19.7291	13.9407	12.5393	13.6825	15.5921	16.0263	16.784	17.8277	12.7595	10.9821	10.9331	3.09586	1.20468	0.518295	2.12746	1.66523	1.20299	2.85813	2.45217	2.35531	1.497	0.742886	0.637725	1	1
hap1.evm.model.Chr01.357	hap2.evm.model.Chr01.4991	black	13.9124	14.9448	15.1691	25.0906	6.96961	19.5916	16.9054	16.3645	11.9806	20.1871	27.5909	25.5722	68.3378	41.8929	10.3293	31.353	30.1723	18.3082	51.6393	63.3412	31.9465	28.7052	31.2586	17.2023	0.629119	4.11291	2.24851	0.610581	1.1714	1.73222	1.40483	0.791288	0.887363	0	1.94974	0.524464	1	1
hap1.evm.model.Chr01.361	hap2.evm.model.Chr01.4987	black	46.0543	26.7278	23.899	42.218	15.794	16.7764	34.4198	23.5737	21.0968	44.3289	17.4518	63.843	138.51	90.3014	10.5523	17.934	458.085	108.469	37.6988	82.1118	110.31	114.521	899.825	28.164	3.10054	1.21126	2.07472	3.3903	3.10806	2.82583	10.648	7.02427	8.90903	4.50827	6.64466	7.10154	1	1
hap1.evm.model.Chr01.362	hap2.evm.model.Chr01.4987	black	67.3547	36.9539	33.0209	62.0835	23.0523	24.3525	52.309	34.2353	33.2129	64.7847	25.396	94.9335	198.292	130.889	14.9441	26.7937	693.648	160.23	54.4835	127.253	164.842	164.936	1321.25	41.1409	5.30449	1.81961	2.69261	4.32308	4.0384	3.75371	14.5383	9.8475	13.0312	6.95483	9.41043	10.7482	1	1
hap1.evm.model.Chr01.3637	hap2.evm.model.Chr01.1774	black	1.49429	1.58405	2.23322	1.16944	1.21438	0.558184	1.28413	1.01252	0.839683	0.563768	1.83689	1.16816	1.58066	1.76564	1.87014	1.28263	0.784853	0.723728	2.13583	2.08034	1.26246	1.27519	0.739704	1.30189	1.60708	2.43163	1.12799	0	0.76972	1.22431	0	0.967902	1.53948	0.722761	0.717337	0.5509	1	1
hap1.evm.model.Chr01.3654	hap2.evm.model.Chr01.1757	black	28.6541	44.5131	29.3096	19.5622	15.2571	22.7965	37.302	42.536	36.3751	24.4434	36.9033	27.3832	40.5954	34.3377	28.2599	27.5933	27.1442	29.9613	41.0819	36.4563	36.4982	34.7554	32.3604	31.7934	17.0561	25.3361	9.07902	12.6599	12.4332	12.2064	14.7135	15.4047	19.0132	14.4702	13.712	17.472	1	1
hap1.evm.model.Chr01.3657	hap2.evm.model.Chr01.1753	black	12.6089	17.2165	13.5274	13.4775	11.222	11.1362	8.80251	7.34738	7.60667	12.6941	14.76	12.7354	18.9509	24.7267	23.4652	20.3937	14.0853	26.8622	23.7222	25.5163	14.3899	22.7082	14.6245	19.7184	9.40109	17.7363	8.96919	4.97861	5.89863	6.81865	9.7691	6.50873	9.97382	7.60058	7.98276	10.3787	1	1
hap1.evm.model.Chr01.3670	hap2.evm.model.Chr01.1719	black	12.1378	10.5712	8.73543	3.38506	2.40213	5.39162	5.10238	8.10151	5.02086	9.34709	13.6987	7.01363	8.30363	15.4939	35.5041	15.517	4.62677	30.0566	22.4386	26.0222	12.1366	10.4656	3.8468	19.6589	2.41727	11.3799	1.16853	1.56294	1.63812	1.7133	3.55918	4.36233	3.0479	2.56369	3.71797	2.7152	1	1
hap1.evm.model.Chr01.3671	hap2.evm.model.Chr01.1718	black	4.73376	4.88926	4.05432	1.97978	1.03088	2.41455	4.16072	4.06739	2.35907	4.7061	6.90791	4.3009	4.09302	5.54391	17.9335	7.16273	2.48905	14.9802	11.6766	12.6933	6.98437	6.43339	3.68069	8.86192	0.576066	6.07295	0	0	0	0	1.14977	1.87132	0.754551	0.789412	2.09938	0.962984	1	1
hap1.evm.model.Chr01.3705	hap2.evm.model.Chr01.1689	black	5.51321	6.53198	6.12827	1.20883	0.699453	1.80365	2.58724	2.13512	3.14164	2.02482	8.12634	3.3283	4.3119	4.97237	7.44633	6.97328	2.09056	7.94435	7.97785	10.6692	2.097	4.2458	1.93918	3.20038	1.42087	5.40074	0.666793	0.505586	0.831051	1.15652	2.33596	1.46068	1.66618	1.91622	1.84919	0.962885	1	1
hap1.evm.model.Chr01.3706	hap2.evm.model.Chr01.1687	black	6.9443	9.19703	5.64566	8.3256	5.16261	5.05413	5.10177	6.3222	4.10551	9.34215	7.53391	7.71023	7.42479	11.6241	13.0765	14.0629	8.56498	14.2889	13.6609	15.856	6.30489	10.7424	5.6417	9.51149	3.25432	10.6165	3.60381	1.63361	1.92335	2.21308	3.79243	4.98535	4.66948	4.144	4.77138	4.37229	1	1
hap1.evm.model.Chr01.3744	hap2.evm.model.Chr01.1639	black	10.0396	11.0795	6.50235	7.63156	5.33902	7.79992	9.62165	6.54096	8.32801	6.96701	8.24234	8.74492	9.51733	12.5898	18.0564	9.27515	6.51681	11.6493	12.9716	12.388	9.86032	8.92515	4.97832	12.5823	14.5918	39.4085	12.5452	5.02581	5.38955	5.75329	6.4177	7.16872	6.53836	4.5044	4.57309	4.87182	1	1
hap1.evm.model.Chr01.3752	hap2.evm.model.Chr01.1633	black	9.02131	11.9856	10.5264	5.1931	2.98758	4.22998	7.259	7.8368	8.63068	3.85916	7.04717	4.62588	14.4202	13.0328	11.7613	7.59009	6.55873	11.7034	13.86	14.5824	8.40617	6.97808	6.03503	6.76043	6.15525	6.06119	2.03466	2.80127	2.44377	2.08628	2.32084	1.67785	2.86431	2.25758	2.29116	1.44779	1	1
hap1.evm.model.Chr01.3753	hap2.evm.model.Chr01.1633	black	4.22476	3.96121	3.70954	2.90389	1.52168	1.68741	2.65062	2.36557	2.40578	1.72579	2.96403	1.88341	4.76373	4.87617	4.8578	2.9356	1.74234	4.06573	4.84498	5.66087	2.95564	2.67095	2.11429	2.55596	2.97408	2.48001	0.848917	0.865858	0.895277	0.924695	1.33072	0.857634	1.14843	1.30904	1.34614	0.946334	1	1
hap1.evm.model.Chr01.3763	hap2.evm.model.Chr01.1620	black	2.31675	2.61298	4.58207	2.00838	0.968442	0.536873	1.56586	1.34171	1.36818	0.656561	0.992059	0	0.545455	12.8531	17.4448	9.1155	0.942729	10.275	11.1242	12.1682	4.75808	6.82191	0	4.04202	0	0	0	0	0	0	0	0	0	0	0	0	1	1
hap1.evm.model.Chr01.376	hap2.evm.model.Chr01.4973	black	12.2552	4.21866	22.6355	13.9771	13.7689	10.2913	14.8889	20.2786	20.6557	26.215	27.7297	47.599	83.4099	80.2309	20.7823	28.3403	96.8987	55.1673	37.9656	50.8168	72.1143	47.3331	127.346	41.003	0.612507	2.89447	4.6425	1.36231	1.38553	1.40875	1.00544	1.93397	0	0.707926	1.38264	0.885086	1	1
hap1.evm.model.Chr01.3820	hap2.evm.model.Chr01.1573	black	1.15411	2.30969	0.892567	3.90993	1.72326	4.20601	5.06868	5.06189	4.22547	2.89889	4.05129	4.28816	1.73044	3.3242	7.84032	6.21491	2.02157	4.26086	3.64745	4.43402	2.02837	2.80542	2.34954	2.5788	2.4873	7.44718	2.54841	1.20598	1.30747	1.40896	1.54633	2.11842	1.55817	2.49298	2.85101	2.29834	1	1
hap1.evm.model.Chr01.3861	hap2.evm.model.Chr01.1536	black	15.7273	18.8066	15.9651	7.98854	6.10551	6.99541	6.86042	6.77464	6.7738	10.1776	14.3017	9.92639	16.8876	21.6769	22.1888	15.5918	9.78245	15.6503	19.0827	19.2158	10.0203	9.92385	8.15607	9.50965	14.9446	29.089	10.3759	6.01233	6.45793	6.90353	6.86265	6.48153	9.37202	5.96103	7.97213	8.04311	1	1
hap1.evm.model.Chr01.3883	hap2.evm.model.Chr01.1521	black	2.16026	3.59662	2.5511	1.66953	1.5363	0.817383	2.22947	1.83438	2.45894	1.55777	3.02584	1.4937	4.40615	3.2616	3.92165	2.29204	2.90986	2.83171	3.75081	4.23386	3.20481	3.01714	2.79246	3.26288	1.39431	1.96507	0.943461	2.27646	1.86269	1.44892	1.71312	2.20257	2.01499	1.99947	1.85076	1.94189	1	1
hap1.evm.model.Chr01.3893	hap2.evm.model.Chr01.1510	black	20.3363	14.0369	11.2745	22.2669	37.4164	20.508	5.97927	13.1027	13.6611	17.6162	17.5541	15.6641	27.7885	54.3076	67.8687	104.222	45.927	72.7052	73.8988	81.5219	49.1264	75.7371	27.6248	66.7362	0	0	0.630099	1.23495	0.934271	0.633593	0.631933	0	1.75011	1.11602	0.502938	0.52184	1	1
hap1.evm.model.Chr01.3902	hap2.evm.model.Chr01.1501	black	1.11277	1.77024	0.957786	0.945409	0	0	1.43537	0.98039	0	1.16002	1.34924	1.20143	1.08845	1.65205	2.32713	1.26919	0.556879	1.12473	1.46487	0	0	0.521546	0	0	1.00039	1.94789	0.532047	0	0	0.618125	0	0	0.588938	0.945932	1.06442	0	1	1
hap1.evm.model.Chr01.3912	hap2.evm.model.Chr01.1491	black	1.85037	2.78912	2.38696	1.4793	1.4993	1.4812	4.97525	4.30463	4.60463	1.14803	2.65717	1.35964	2.34678	4.08273	5.4801	2.74795	1.92118	4.44448	4.05938	4.53564	2.24496	3.56866	0.973483	3.06607	0	1.74134	0	0	0.532601	0.594575	0.547329	0.72809	0.651135	0.784153	0.563778	1.28298	1	1
hap1.evm.model.Chr01.3934	hap2.evm.model.Chr01.1467	black	0	0	0.893689	0	0	0	0.628304	1.24877	0	0	0.539867	0	0.664315	1.23367	1.12304	1.74712	0	1.27086	0.926011	0	0	0	0.644524	0.645419	0	0	0	0	0	0	0	0	0	0	0	0	1	1
hap1.evm.model.Chr01.4007	hap2.evm.model.Chr01.1395	black	5.11579	5.36607	3.2693	4.73137	5.22593	2.41029	2.65939	2.65391	2.79596	4.11513	4.41507	3.38034	83.5667	52.5626	26.0439	32.8984	48.1626	44.7087	60.1764	52.2643	57.691	73.1256	42.6107	59.8679	0	0	0	0	0	0	0	0	0	0	0	0	1	1
hap1.evm.model.Chr01.4026	hap2.evm.model.Chr01.1390	black	2.68545	3.38521	6.25525	4.11258	2.7273	2.36094	1.3645	0.803559	0.522886	3.55584	3.47508	2.26006	4.96239	3.88094	17.9534	5.6859	2.06952	3.45355	3.0572	8.05794	3.75519	3.97229	3.22192	3.07041	1.67623	4.07584	0	1.11817	1.14364	1.16911	2.00763	0.884996	2.42321	1.11629	1.02049	2.46264	1	1
hap1.evm.model.Chr01.4028	hap2.evm.model.Chr01.1388	black	9.28392	10.0545	12.1324	9.44087	6.36386	5.81988	1.15044	2.84077	2.57037	2.39344	5.14644	2.42769	20.9112	13.9811	13.7276	5.35066	6.16236	10.7737	10.8445	15.2561	3.8089	6.604	2.70694	7.83045	3.20025	7.44207	4.21655	3.03965	4.07952	5.1194	1.77091	1.49653	2.37845	1.96167	1.71523	2.278	1	1
hap1.evm.model.Chr01.4042	hap2.evm.model.Chr01.1372	black	6.17891	9.70756	6.35117	5.48109	2.89148	2.64007	6.09981	4.28564	3.98622	4.53524	4.8472	5.4618	6.13178	4.97143	7.68624	5.85792	4.42645	7.49571	8.90556	8.89148	3.56912	6.57557	5.48466	3.95278	3.23075	5.28005	2.16805	2.17085	2.31528	2.45972	2.16191	3.73594	2.32217	2.84541	3.6381	2.43169	1	1
hap1.evm.model.Chr01.4150	hap2.evm.model.Chr01.1262	black	2.28966	0.648714	1.7425	0.614459	0.540151	0	0	0.518086	0	0	0.809437	0	0.552084	1.30112	0.90396	0.696682	0.726599	0.849513	1.02176	1.4271	0.539073	0.545294	0	0	0	0	0	0	0	0	0	0	0	0	0	0	1	1
hap1.evm.model.Chr01.4162	hap2.evm.model.Chr01.1250	black	0.549945	0	0	0	0	1.33992	3.19309	2.89057	1.51165	1.28845	3.07356	0.544098	0.641056	0.707769	1.0786	1.24616	0.852067	0.980005	1.14779	1.42274	1.71406	1.87943	1.17673	1.23022	0	0	0	0	0	0	0	0.522415	0	0	0	0	1	1
hap1.evm.model.Chr01.4180	hap2.evm.model.Chr01.1235	black	1.55713	1.44992	1.69604	1.44891	0.710993	1.33607	1.42465	0	0.944135	0.790151	0.984266	0	2.15928	2.9577	5.56623	4.05783	1.98612	4.08856	3.18784	3.00977	2.68707	1.93445	2.34026	3.65142	0	0.503864	0.572409	0.515818	0	0	1.18611	0	0	0	0.870398	0	1	1
hap1.evm.model.Chr01.4213	hap2.evm.model.Chr01.1203	black	32.4579	8.84447	14.7536	23.0537	30.22	24.2896	38.2104	56.1139	30.3834	43.4523	19.3607	66.6998	50.0183	37.9358	45.9616	23.2521	32.8318	44.6346	55.3364	28.1083	45.1237	37.0461	24.9843	47.1267	5.89397	7.27516	14.0551	3.36641	3.14204	2.91767	1.32412	1.78359	0.618181	1.25588	1.38117	0	1	1
hap1.evm.model.Chr01.4263	hap2.evm.model.Chr01.1150	black	0	0	1.46197	0	0.802437	0	2.20754	4.27875	2.06299	0	1.16168	0.861096	2.61076	7.9817	3.74451	4.31465	0.574712	2.43704	1.31283	1.85052	0.801433	1.6811	0	2.61624	0	0	0	0	0	0	0	0	0	0	0	0	1	1
hap1.evm.model.Chr01.4264	hap2.evm.model.Chr01.1149	black	36.6795	33.9539	31.1454	25.9297	20.2632	26.0402	25.1991	18.8185	17.0118	33.9089	29.568	36.3789	47.7994	68.3575	87.6931	50.6523	37.5433	66.3208	54.9074	53.8893	33.1288	46.0825	31.322	50.3332	35.1842	74.5697	32.2089	9.25211	9.4966	9.7411	15.7767	18.2539	17.7143	12.7491	21.9968	11.0465	1	1
hap1.evm.model.Chr01.4283	hap2.evm.model.Chr01.1133	black	12.6645	20.1418	7.17697	12.2584	6.49215	14.6307	12.8344	12.0614	8.7822	22.0551	23.5786	20.6191	7.21135	13.6328	29.1265	26.1115	10.4489	21.6357	18.722	19.5813	9.3878	13.4935	11.0642	12.5455	20.0187	61.0679	11.3757	4.01878	4.19378	4.36878	5.76747	9.01692	6.72668	5.99418	9.03905	6.79395	1	1
hap1.evm.model.Chr01.4286	hap2.evm.model.Chr01.1129	black	5.9818	6.79662	6.07362	13.8689	7.64204	6.34955	2.82298	2.73098	3.07642	5.90781	8.18189	6.67003	14.4081	9.37991	4.62734	8.24402	5.23502	4.71235	5.31026	3.0519	8.30642	8.76114	18.4344	5.42258	1.37119	1.84965	1.22652	2.46809	1.97193	1.47577	1.5469	1.57901	2.3386	2.1208	1.4954	0.651401	1	1
hap1.evm.model.Chr01.428	hap2.evm.model.Chr01.4921	black	8.55507	8.95397	5.67177	1.59459	4.55485	4.14056	2.12126	3.45547	4.04121	0.541959	9.58467	1.1699	6.35235	5.99808	3.20589	2.87467	2.18841	5.58665	7.38696	3.36586	4.56133	4.64996	4.9816	3.21752	2.5041	4.66602	0	1.25897	1.21237	1.16577	0.768212	1.3178	1.07248	1.16976	0.751313	0.957227	1	1
hap1.evm.model.Chr01.430	hap2.evm.model.Chr01.4919	black	9.20319	9.13284	12.9288	2.18623	4.42719	2.84919	3.4994	3.41008	5.16501	1.61186	7.71973	2.20823	9.724	11.3075	5.33117	7.48179	3.44698	5.94008	13.2646	5.49645	7.27952	8.70922	5.2989	6.00311	6.45022	7.14929	1.56852	3.07978	2.51614	1.95249	2.43446	2.45148	2.1856	1.653	1.92515	1.22867	1	1
hap1.evm.model.Chr01.4357	hap2.evm.model.Chr01.1058	black	10.148	8.57525	7.93296	2.79831	4.0492	3.38546	2.46068	2.51736	3.26606	2.39367	5.33963	2.25954	4.57538	5.38643	4.86777	9.05965	3.4986	5.09463	4.84575	5.96753	3.82458	3.62257	2.54626	4.98951	3.2928	2.75499	4.52499	3.52811	3.0059	2.48368	2.62849	1.79207	2.34984	2.08272	2.71897	1.99567	1	1
hap1.evm.model.Chr01.4375	hap2.evm.model.Chr01.1039	black	5.06555	5.21453	4.04137	0.978445	1.76471	0.979029	0.8358	0.803625	1.0959	0.639839	0.718893	0.988759	3.5547	3.51088	1.9731	4.27851	2.13356	1.85595	3.18444	1.88089	2.32939	2.41552	2.95585	1.94943	0	0	0	0	0	0	0	0	0	0	0	0	1	1
hap1.evm.model.Chr01.4376	hap2.evm.model.Chr01.1039	black	60.4613	53.362	41.2832	6.59848	15.9041	6.8069	7.87954	7.38606	8.39543	5.82163	5.71392	7.24348	42.6492	37.196	15.0221	34.9583	21.1975	19.455	31.0095	23.8171	31.0706	28.1046	23.3131	23.703	0	0.945066	0	0.631716	0	0	0	0	0	0	0	0	1	1
hap1.evm.model.Chr01.4386	hap2.evm.model.Chr01.1027	black	101.651	92.0219	89.2379	102.143	80.4943	84.7092	146.784	142.231	133.203	242.319	80.9585	317.523	407.51	284.5	76.6173	74.0024	332.562	162.333	121.576	114.598	207.979	143.69	468.566	138.94	29.094	33.7321	46.518	27.3743	23.447	19.5198	14.6942	30.9367	9.00372	11.0309	16.4367	5.8225	1	1
hap1.evm.model.Chr01.4399	hap2.evm.model.Chr01.1015	black	11.079	20.6843	22.0266	2.49735	6.75937	6.20335	0.702241	1.36484	2.3501	0.971552	3.9124	1.5499	19.2175	20.1441	7.45355	4.83889	6.67438	18.7002	14.4316	6.77552	14.1449	8.26446	16.5687	5.87302	5.84806	6.79052	5.2522	1.02825	1.40377	1.7793	1.0429	1.05926	0.931303	0.783498	0.889816	0.714433	1	1
hap1.evm.model.Chr01.4400	hap2.evm.model.Chr01.1015	black	11.079	20.6843	22.0266	2.49735	6.75937	6.20335	0.702241	1.36484	2.3501	0.971552	3.9124	1.5499	19.2175	20.1441	7.45355	4.83889	6.67438	18.7002	14.4316	6.77552	14.1449	8.26446	16.5687	5.87302	5.84806	6.79052	5.2522	1.02825	1.40377	1.7793	1.0429	1.05926	0.931303	0.783498	0.889816	0.714433	1	1
hap1.evm.model.Chr01.4418	hap2.evm.model.Chr01.996	black	13.1611	14.7168	35.0123	1.75106	2.05849	3.835	2.26786	2.25254	1.83512	0.548843	7.03094	0.92999	20.7563	18.817	4.86634	3.26426	4.92245	17.1922	10.8261	3.83713	11.5527	12.5587	19.0292	7.59951	1.53704	4.24682	1.88125	1.33086	1.06818	0.805506	0	1.2723	0.876389	0.978126	2.14224	1.3993	1	1
hap1.evm.model.Chr01.4450	hap2.evm.model.Chr01.966	black	6.8117	9.99351	9.27658	3.9017	6.88691	5.09223	4.09544	6.02955	6.74875	4.19727	10.0839	5.9651	19.7906	12.2512	5.06987	3.38906	9.66298	4.08149	12.4979	6.14194	6.81196	3.86978	7.11312	5.25251	8.22269	5.61692	6.18035	5.60891	5.49174	5.37457	5.45458	4.51898	3.83705	4.53276	3.70328	3.58267	1	1
hap1.evm.model.Chr01.4458	hap2.evm.model.Chr01.957	black	0	0.725143	0	0	0.522905	0.62816	0.814322	0	0.979586	0	0	0	1.22609	1.92996	1.91545	1.88124	0.721652	1.57665	1.35141	0.972514	0.703423	0	0	0	0	0	0	0	0	0	0	0	0	0	0	0	1	1
hap1.evm.model.Chr01.4463	hap2.evm.model.Chr01.952	black	0.699103	0.834143	0	0.936144	0.661485	0.946499	0.989995	0.836637	0.720104	1.19789	1.27982	0.66683	0.725921	0.67417	0	1.16678	0.532282	0.87442	0.75356	1.21462	1.05885	0.919185	0	1.21426	0	0.596983	0.591615	0	0	0	0	0.785181	0.791081	0.745614	1.07635	0.558002	1	1
hap1.evm.model.Chr01.4475	hap2.evm.model.Chr01.940	black	2.27168	5.16716	1.66031	3.31121	1.6361	1.60907	2.1056	1.89675	1.24808	1.65263	3.79371	2.35767	2.66207	3.44229	6.18591	3.34899	1.3131	4.41272	4.15167	5.93302	1.57156	2.00351	0.999481	2.27942	3.1697	7.09923	2.72803	1.20899	1.28115	1.35332	1.17858	1.4852	1.91578	1.61003	1.3213	2.52257	1	1
hap1.evm.model.Chr01.4494	hap2.evm.model.Chr01.923	black	0	0	1.30833	0.534641	0	0.609098	2.68102	3.25495	1.99514	0.698455	1.47403	0.612068	3.44847	3.42583	1.82992	1.97235	1.07302	2.52789	3.56667	3.27943	1.33007	1.25921	0.642691	1.22025	0	0	0	0	0	0	0	0	0	0	0	0	1	1
hap1.evm.model.Chr01.4501	hap2.evm.model.Chr01.915	black	6.53918	7.01394	6.31157	5.32051	3.1779	4.01661	6.3158	6.18879	4.1883	5.59411	8.13839	6.38837	5.1041	6.85101	9.81571	6.89283	2.21337	8.82086	6.68187	8.10757	4.39816	3.37023	3.3654	5.04725	7.16511	13.0102	4.50346	2.82944	3.0473	3.26517	4.1365	4.39658	4.70801	3.28802	3.05992	4.66451	1	1
hap1.evm.model.Chr01.4514	hap2.evm.model.Chr01.901	black	4.83036	5.04369	3.85549	0	0.736398	0	0.583876	0	0.526966	0	0	1.15523	2.15499	2.63853	2.79288	1.56158	1.75821	3.14092	2.20791	1.32422	1.27542	1.36794	0.924754	1.29474	0	0.812381	0.516646	0	0	0	0	0	0	0	0	0	1	1
hap1.evm.model.Chr01.4596	hap2.evm.model.Chr01.816	black	4.77085	6.20217	4.2972	2.44555	2.17433	5.50542	6.89342	5.79188	5.50957	7.72319	8.15431	4.49988	3.6911	5.65927	5.83324	7.94317	5.23517	8.23977	6.22338	5.65034	4.53849	6.80102	4.27209	4.70554	2.60515	7.80579	1.70148	2.54323	2.25236	1.96149	6.03613	5.21274	4.53236	8.20322	6.8634	7.85789	1	1
hap1.evm.model.Chr01.4605	hap2.evm.model.Chr01.807	black	2.34362	6.19141	1.38785	0.755514	0	0	0	0	0	0.537088	0	0	0	0	1.58469	10.9213	0	2.79187	1.18071	1.80425	1.37544	1.42661	0	3.4829	0	0	0	0	0	0	0	0	0	0	0	0	1	1
hap1.evm.model.Chr01.4614	hap2.evm.model.Chr01.797	black	1.11282	0	0.79484	0.675669	1.1292	0.757078	0.805002	0.525722	0.532216	0.919742	0.944611	1.0591	0.696275	1.21954	0.908384	0.948543	1.31089	0.732241	1.58253	1.05045	1.27939	1.49683	1.52551	1.23655	0	0	0.709154	0	0	0	1.37012	1.22437	0.699141	1.09628	1.33716	0.74094	1	1
hap1.evm.model.Chr01.464	hap2.evm.model.Chr01.4884	black	7.84325	9.6798	5.34421	4.61075	4.30366	5.88495	8.54671	11.1907	8.3778	2.23124	7.29682	3.93448	5.01203	11.8025	5.37997	2.67206	4.13779	4.99502	29.01	16.1452	6.93431	16.7982	14.3589	9.70889	6.31358	4.56407	1.44619	1.1947	1.03267	0.870648	1.97998	3.66066	1.29345	1.25062	2.60561	1.3049	1	1
hap1.evm.model.Chr01.4651	hap2.evm.model.Chr01.762	black	0	0.681338	0.840592	0	0	0	0	0	0.853223	0	0	0	0	1.07215	1.18803	0.570371	0	1.12888	0.988413	1.15019	0	0.711524	0	0.84918	0.637182	2.04936	0	0	0	0	0	0	0	0	0	0	1	1
hap1.evm.model.Chr01.4739	hap2.evm.model.Chr01.677	black	27.3408	59.776	25.2703	4.50754	23.5853	12.3303	12.2593	18.2338	9.60747	7.32145	31.5906	8.79701	37.6269	56.6163	46.7639	26.8275	21.3915	53.908	48.1241	257.431	19.3096	56.468	8.94656	54.328	5.45591	5.54362	10.7769	1.89578	2.07572	2.25565	1.78853	2.61006	1.53341	0.532956	1.30842	1.12323	1	1
hap1.evm.model.Chr01.4821	hap2.evm.model.Chr01.592	black	0.926896	0	0	0	0.835543	0	0	1.80426	0.748428	4.21142	1.16188	4.7835	1.67798	1.88128	5.32294	3.29825	1.25999	5.10731	4.35038	3.41249	1.00984	4.02321	1.42338	3.98608	0	1.65159	0	0	0	0	0	0	0	0	0	0.963188	1	1
hap1.evm.model.Chr01.4853	hap2.evm.model.Chr01.552	black	15.7776	16.3299	15.7995	20.5692	11.2985	18.8541	24.1837	17.9252	18.2397	31.9972	23.2412	35.0923	60.203	53.7305	25.8095	18.2885	37.8196	30.0804	17.2345	16.7085	18.0307	17.2369	45.7951	18.658	6.57861	21.3644	7.30287	4.9896	5.7458	6.502	6.68014	9.61685	4.90421	4.73184	8.71286	6.56309	1	1
hap1.evm.model.Chr01.4886	hap2.evm.model.Chr01.522	black	1.36745	0.860936	1.39855	5.00012	2.95398	1.25177	4.147	3.97682	3.25421	12.4574	2.31432	13.5102	32.8029	26.7733	3.26948	2.00199	31.4208	6.87594	3.75067	4.01566	7.55283	10.8334	42.1203	4.38021	0	0	0	0	0	0	0	0	0	0	0	0	1	1
hap1.evm.model.Chr01.4895	hap2.evm.model.Chr01.513	black	79.9581	80.9037	44.3995	31.341	24.9169	27.5908	24.0856	19	23.3362	22.3578	18.0392	42.8829	49.0342	52.7495	62.8444	33.221	36.5136	57.2188	54.525	60.6681	46.6776	39.655	31.5563	43.4298	25.5947	41.0441	24.124	32.3825	26.8937	21.4049	20.026	35.1664	23.025	13.1619	26.9604	13.6727	1	1
hap1.evm.model.Chr01.4897	hap2.evm.model.Chr01.511	black	9.86644	12.8783	51.8134	13.9462	33.0456	23.5569	121.046	106.246	108.092	86.4995	117.232	83.2094	73.6514	103.057	65.5512	96.3621	74.6041	92.8316	82.6837	87.5401	55.509	69.6603	69.0626	64.4271	17.3758	12.8133	16.7456	24.3002	19.7547	15.2091	13.9225	29.2464	5.79466	14.2675	27.0356	23.0139	1	1
hap1.evm.model.Chr01.4903	hap2.evm.model.Chr01.505	black	3.75421	6.03829	0.746367	2.96368	0.874534	1.80837	1.63514	0.568042	0	0.858016	3.87357	2.34878	2.92305	10.13	12.3826	2.76172	0.867661	8.29178	9.18215	12.0937	1.69476	2.84104	1.58559	4.46672	1.34715	5.53973	1.92281	0	0	0	0.589116	0.820133	0.680651	0.552714	0.550145	0	1	1
hap1.evm.model.Chr01.4914	hap2.evm.model.Chr01.493	black	2.04511	2.26645	0.752728	0.565559	0.618123	0.634057	0	0.576219	0	0	0	0.666985	1.66603	2.18627	3.6573	1.0086	1.11887	3.61118	2.55137	3.48708	0.927132	1.88324	0	2.05357	1.86639	3.03011	0	0	0	0	0	0	0	0	0	0	1	1
hap1.evm.model.Chr01.4916	hap2.evm.model.Chr01.491	black	0.823565	0.533966	0.829388	0.651715	0	0.525773	0	0.62555	0.677616	0.817008	1.27072	0.790582	0.924672	1.25829	0.674942	0.725072	0.507545	0.630882	1.75416	0.914031	0.970187	0.80837	0.627674	0.515063	0.612141	1.10814	0	0	0	0.522693	0	0	0	0.735912	0	0	1	1
hap1.evm.model.Chr01.4953	hap2.evm.model.Chr01.453	black	1.66903	0.540413	2.42188	0	0	0	0	0	0	0	0	0	3.69592	1.41938	0	0	0.908701	0	0	0	1.64593	0	1.09006	0	0	0	0	0	0	0	0	0	0	0	0	0	1	1
hap1.evm.model.Chr01.5014	hap2.evm.model.Chr01.387	black	3.617	2.37799	1.45402	0.897911	0	0.84226	0.606503	0	0.539149	1.34012	1.83642	1.44339	1.53762	2.55939	2.22766	1.56689	0.601756	0.952895	1.85684	1.85044	0.53212	0.888277	0.518739	0.810971	0	3.97941	0	0	0	0.505556	0	0	0.609136	0	0	0	1	1
hap1.evm.model.Chr01.5090	hap2.evm.model.Chr01.309	black	3.51597	7.47069	1.99367	1.51183	1.48832	0.783522	0.983073	1.04633	1.01414	2.71307	2.89563	7.50966	5.34656	3.23372	1.19517	3.57189	8.81066	2.0542	3.50326	5.35449	13.9508	4.72506	7.0182	11.5341	0	0	0.665802	0	0	0	0	0	0	0	0	0	1	1
hap1.evm.model.Chr01.5136	hap2.evm.model.Chr01.271	black	7.96754	8.35663	9.88606	10.5466	8.29803	9.97679	16.5671	11.0039	8.6896	20.095	22.8925	12.1701	15.9465	16.2171	12.629	14.7263	11.5922	14.758	14.332	18.8195	8.72295	14.0589	10.1312	11.3848	2.89503	11.5646	2.76526	3.4291	2.67879	1.92849	4.76883	4.90418	5.00752	3.03665	10.1593	1.60781	1	1
hap1.evm.model.Chr01.5198	hap2.evm.model.Chr01.213	black	8.98275	12.9784	7.52379	6.27824	5.13455	6.7983	9.19719	9.34541	6.85794	7.65735	9.5225	6.6789	15.9828	18.8208	30.7767	14.0158	10.6531	23.1554	19.2475	19.5138	12.1356	11.4996	8.0198	11.8822	3.55174	12.3522	1.75116	4.19526	3.71984	3.24443	4.40735	3.04158	4.38898	4.54502	3.14783	5.08871	1	1
hap1.evm.model.Chr01.5202	hap2.evm.model.Chr01.207	black	40.0304	37.649	27.1098	8.6486	25.5461	23.5619	10.0382	19.0308	22.3611	8.28046	45.9785	15.2608	116.482	102.772	42.1523	18.8998	46.2602	106.3	69.5189	31.2194	53.9478	76.8389	35.5677	50.901	18.7849	17.682	17.5169	12.7664	10.4469	8.12738	8.30388	9.75652	4.62396	2.10256	8.24819	2.86012	1	1
hap1.evm.model.Chr01.5219	hap2.evm.model.Chr01.189	black	9.75064	19.2865	12.2708	2.68131	4.31182	6.72084	7.72299	7.29464	4.91151	6.60161	20.1239	11.2833	24.218	22.8653	17.3881	10.1019	10.0757	23.8179	23.7526	31.4204	16.1826	16.6615	15.7451	18.28	1.34567	1.13718	0.774112	1.37556	1.0717	0.767848	0.926416	0.751001	1.88991	0.770201	0.670475	1.00513	1	1
hap1.evm.model.Chr01.5230	hap2.evm.model.Chr01.175	black	11.2975	16.4232	3.32085	12.2794	14.359	11.9044	13.1784	10.3768	16.84	15.7776	14.3805	18.1442	49.6263	38.3045	42.8636	35.5002	47.3949	43.581	25.5884	26.1086	87.2167	31.0926	27.839	77.1429	14.1286	11.8702	4.43771	9.84412	7.61501	5.38589	5.42734	4.27126	6.94082	3.18931	2.53693	2.25276	1	1
hap1.evm.model.Chr01.5250	hap2.evm.model.Chr01.150	black	2.54105	1.84233	5.03413	1.15521	2.39809	2.15695	6.2879	7.05079	5.14065	2.28772	2.15978	3.88236	8.24321	11.4503	9.92782	6.71441	2.8565	4.82608	5.96148	4.00091	6.33074	2.05667	0.922997	5.98397	0	0.862686	0.909636	0	0	0	0	0.822336	0.525827	1.02461	0.635508	0.593769	1	1
hap1.evm.model.Chr01.5280	hap2.evm.model.Chr01.118	black	8.21407	7.82273	8.49022	5.39116	3.56308	3.96315	4.29953	3.13294	2.32002	6.27969	6.68605	7.00369	8.95356	9.34276	12.3242	6.7119	3.85798	10.7825	10.0284	11.5882	4.43907	4.80545	2.4763	6.44851	3.021	10.0669	3.19265	1.16403	1.17462	1.18521	2.524	2.06388	1.70264	0.911462	3.43299	1.92337	1	1
hap1.evm.model.Chr01.5291	hap2.evm.model.Chr01.106	black	0	1.17264	0.572033	0.946398	0	0.879843	1.03813	0.879122	0.807955	0	1.43436	1.32524	0	1.66152	1.01801	0.962115	0	0.533023	1.22011	1.20769	0	0	0.886795	1.53102	0	0	0	0.669509	0	0	0.578394	0	0	0.523738	0.607605	0	1	1
hap1.evm.model.Chr01.5322	hap2.evm.model.Chr01.73	black	1.375	2.58285	1.22133	1.48622	1.37249	0	1.09581	1.24793	1.15088	1.18497	2.50915	1.20297	1.38358	4.17352	4.1741	1.82442	0.727412	1.68645	1.13704	3.26289	0.750962	1.76059	0	1.23007	1.93855	4.2116	2.38838	0.528659	0.868944	1.20923	1.20739	0.668794	2.03378	0.51038	1.44667	0	1	1
hap1.evm.model.Chr01.5328	hap2.evm.model.Chr01.67	black	0.563037	0.522758	0	0.607268	0	0.57142	0.57187	0.823166	0.726153	0.831194	1.42419	1.00076	0	0	0.681069	1.32772	0	0.580611	0.93671	1.28771	0	0.724306	0.768268	0.881601	0	1.05751	0	0	0	0	0.574596	0.625969	0	0.861497	0.624285	0.502648	1	1
hap1.evm.model.Chr01.534	hap2.evm.model.Chr01.4815	black	6.30692	5.02323	1.39305	4.26951	5.72445	2.97187	2.03317	1.28382	2.09147	1.36158	3.85872	2.08539	7.16619	6.50629	4.81867	3.47444	4.39491	5.82857	4.92683	3.4061	3.80701	4.68536	3.10043	4.02128	1.73154	2.83843	0.723049	0.993308	1.71239	2.43147	0.547433	0	0	0.758353	1.55186	0	1	1
hap1.evm.model.Chr01.5383	hap2.evm.model.Chr01.10	black	1.32414	2.32622	1.41617	0	0.663625	1.29624	8.17163	6.24755	3.4512	1.16299	3.15043	1.77806	3.38483	4.95621	5.27837	2.53936	1.66641	6.01475	5.08871	5.17638	3.06488	2.92188	0.669662	3.5001	0.53126	0.82747	0	0	0	0	0	0	0.617018	0	0	0	1	1
hap1.evm.model.Chr01.566	hap2.evm.model.Chr01.4782	black	1.09256	1.48049	0.914107	0.846096	0.607789	1.01845	2.08698	1.90883	1.0825	1.76564	1.54239	1.68681	1.1178	2.78543	4.73703	1.86089	0	2.82216	2.41777	1.46461	1.72421	1.7592	0.5757	2.24663	0	1.87649	0	0.523591	0	0	0.87384	0.557279	0	0	0.537123	0	1	1
hap1.evm.model.Chr01.584	hap2.evm.model.Chr01.4763	black	11.869	10.9845	9.73075	13.9402	7.4655	10.1617	11.3648	11.4714	11.6089	15.738	16.6705	13.3954	11.0195	15.3573	33.1915	22.0345	9.25706	24.0356	17.8075	22.276	10.1076	10.0197	9.3058	13.1273	9.72191	33.9786	7.09236	6.57704	7.06192	7.5468	10.5493	10.5674	10.2148	8.59892	13.0062	10.6793	1	1
hap1.evm.model.Chr01.604	hap2.evm.model.Chr01.4743	black	9.60368	10.1668	12.3557	12.535	12.3849	12.021	25.7672	25.9542	21.6657	29.0817	14.7742	36.5423	16.7669	14.9552	38.3083	30.5371	24.212	46.8445	20.4188	27.3473	24.1791	30.9719	31.0346	46.9728	5.49845	4.26497	2.73647	3.37224	3.75485	4.13747	4.08431	3.52427	4.18893	4.78904	3.56153	2.41447	1	1
hap1.evm.model.Chr01.606	hap2.evm.model.Chr01.4741	black	6.05264	12.3332	7.01221	2.50978	2.3214	3.70093	12.2162	12.5832	9.51788	2.98271	3.7832	2.56876	13.9195	19.7664	14.8564	10.2548	6.64753	9.90416	6.78742	9.13435	7.75413	4.4143	3.31018	8.72161	0	0	0	0	0	0	0	0	0	0	0	0	1	1
hap1.evm.model.Chr01.624	hap2.evm.model.Chr01.4723	black	42.2742	57.4631	88.4344	35.1694	52.3252	39.9596	65.7471	64.334	58.6929	91.7732	106.737	71.2899	223.312	452.963	375.774	228.539	99.035	283.827	339.279	359.024	147.043	192.166	78.6858	207.82	0	0	0	0	0	0	0	0	0	0	0	0	1	1
hap1.evm.model.Chr01.652	hap2.evm.model.Chr01.4694	black	1.70253	0.918174	0.807626	0	0.596287	1.17702	0	0	0	0.617938	0.933348	1.15255	0.912032	1.57109	1.37728	1.07187	0	1.88517	0.803153	0.555797	0.781154	0	0	1.05139	0	1.25609	0.812465	0	0	0.607275	0.82927	0.563247	1.03986	0.831816	0.684032	0	1	1
hap1.evm.model.Chr01.663	hap2.evm.model.Chr01.4683	black	60.4433	27.4188	51.1709	10.7215	23.7814	24.8105	33.6585	35.1071	30.4723	14.9087	41.4674	18.4118	61.1154	49.1253	32.0982	52.0413	42.9312	40.9716	74.7575	51.1166	61.0297	65.3588	45.1213	62.3387	15.1276	15.3339	8.44339	13.0003	10.5839	8.16742	18.1815	21.2282	13.6998	16.8537	19.863	11.5214	1	1
hap1.evm.model.Chr01.664	hap2.evm.model.Chr01.4682	black	4.67973	2.85369	7.48103	0	0	0	1.29576	1.0517	0.903587	0	0	1.1802	6.97168	4.86134	3.79014	2.86335	12.6512	2.88284	4.59315	4.8567	1.87454	4.99843	6.9687	4.73444	0	0	0	0	0	0	0	0	0	0	0	0	1	1
hap1.evm.model.Chr01.674	hap2.evm.model.Chr01.4672	black	2.93011	0	0.741651	25.3912	10.5495	8.18108	23.6568	17.3001	22.1957	53.3707	8.19262	48.1059	15.5	32.6433	57.6173	26.2412	8.92674	58.6454	27.1025	34.6594	14.5307	15.4431	4.86192	37.7779	0.732016	1.25268	0.883604	0.740038	1.46442	2.1888	3.62851	1.31251	2.22656	1.51171	1.59043	2.20063	1	1
hap1.evm.model.Chr01.677	hap2.evm.model.Chr01.4669	black	0	0.917961	0	0	0	0	1.42893	1.31216	0.878658	0	0	0	1.83807	2.46115	2.94899	1.23059	0.836565	1.24676	1.42256	1.96128	1.83652	0.876171	0	1.21539	0	0	0	0	0	0	0	0	0	0	0	0	1	1
hap1.evm.model.Chr01.716	hap2.evm.model.Chr01.4626	black	17.7141	20.5874	10.6644	17.0293	8.21361	11.0843	19.4221	19.1719	13.9835	20.7463	28.0263	22.814	17.8746	20.0978	20.9511	27.2082	11.9877	16.4909	13.9898	14.7289	12.132	14.6439	12.1849	11.728	8.15099	24.2917	6.29295	5.62956	7.78626	9.94296	16.9738	12.7034	13.7931	19.1665	17.3263	23.2591	1	1
hap1.evm.model.Chr01.73	hap2.evm.model.Chr01.5280	black	3.71228	4.56165	3.27387	0.936576	1.0466	1.2427	3.57068	3.33697	2.49937	2.02337	3.97316	1.77532	3.10033	10.0535	11.4811	9.55349	1.1429	9.10141	9.23889	10.8533	5.55555	3.23457	1.0492	4.52318	1.42578	2.3425	0.610791	0.710534	0.519458	0	1.06889	0.990295	0.670653	0.687196	0	0.698389	1	1
hap1.evm.model.Chr01.756	hap2.evm.model.Chr01.4588	black	83.7195	47.1637	84.6195	14.9624	34.3824	15.1622	28.5795	26.5497	32.0752	24.5101	36.8617	35.5899	124.551	105.425	47.8356	68.2508	80.8393	50.1617	97.7097	79.0303	58.5725	66.7708	48.3599	60.0294	24.258	26.1185	23.6778	20.8518	17.4089	13.966	27.2791	19.8382	31.1379	13.2374	12.7529	13.7823	1	1
hap1.evm.model.Chr01.773	hap2.evm.model.Chr01.4572	black	727.369	553.324	724.607	163.768	398.693	663.151	777.727	937.944	988.599	131.624	1233.91	141.422	1190.01	1265.3	851.484	1067.84	922.021	1353.77	2308.79	994.121	2484.94	1868.18	1541.61	2165.03	297.519	224.569	247.893	272.147	243.652	215.158	153.486	246.43	116.986	153.972	173.328	145.46	1	1
hap1.evm.model.Chr01.807	hap2.evm.model.Chr01.4542	black	1.26184	2.05133	1.97653	0.910927	0.652501	0.930069	3.32383	4.31691	2.30728	2.30954	2.61266	1.22177	1.77933	2.90619	2.8634	2.78635	1.36074	4.23373	3.74437	3.71655	2.84194	2.9084	2.11819	3.11522	0.632861	2.16018	0	0	0	0	0.745874	0.876529	0.544641	0	0.591457	0.547981	1	1
hap1.evm.model.Chr01.80	hap2.evm.model.Chr01.5273	black	0.838531	0.988064	0.634942	0.580549	0	0.629855	1.94162	2.13869	1.89683	0	1.00945	1.00445	3.00647	5.80008	5.10711	4.78879	1.29628	5.58564	2.94853	2.1696	3.76778	1.4084	0.675808	1.46904	0.585192	1.99911	0	0	0	0	0	0	0	0	0	0	1	1
hap1.evm.model.Chr01.819	hap2.evm.model.Chr01.4532	black	0	0.58801	0	0	0	0	0	0	0	0	0	0.612491	0.803458	0.884648	1.46948	0	0	1.3438	0	0.734349	0.552	0	0	0	0.592723	0.584926	0	0	0	0	0	0	0	0	0	0	1	1
hap1.evm.model.Chr01.853	hap2.evm.model.Chr01.4498	black	6.60468	8.84302	5.65135	11.6055	2.36126	3.48013	6.12904	4.32526	3.13711	14.1996	7.41863	9.8729	6.26987	5.62022	5.61421	10.1803	4.14887	6.32697	8.29534	10.5711	4.78344	4.76757	5.45531	4.09121	2.52693	4.48911	1.00617	1.97561	1.33657	0.69754	3.62972	3.12321	3.59488	3.47304	3.21418	3.20768	1	1
hap1.evm.model.Chr01.860	hap2.evm.model.Chr01.4491	black	0	0	0	0	0	0	0	0	0	0	0	0	1.10557	1.53628	0.717646	0	0	0.801494	0	0	0	0	0	0	0.662998	0	0	0	0	0	0	0	0	0	0	0	1	1
hap1.evm.model.Chr01.877	hap2.evm.model.Chr01.4477	black	0.964578	1.40292	0.749292	1.7225	1.16022	0.754065	0.587826	0.674609	0.514629	1.56238	1.00702	0.693103	0.700514	1.23055	1.27797	1.33438	0	0.938006	1.42272	1.47748	0.885637	0	0	0.952198	0	1.3015	0.722749	0	0	0	0	0	0	0	0	0	1	1
hap1.evm.model.Chr01.880	hap2.evm.model.Chr01.4474	black	0	0.517409	0	0.685172	0	0.519022	1.70744	1.87409	1.91034	0	0	0.531107	0.792434	1.78292	1.47509	1.39492	0	0.798529	1.02072	1.63366	1.49797	0.587738	0	0.545409	0	0	0.589827	0	0	0	0	0	0	0	0	0	1	1
hap1.evm.model.Chr01.895	hap2.evm.model.Chr01.4457	black	0	0	0	2.57501	0	1.12503	0	0	0.627375	0	1.52737	0.526758	0.608879	0.537672	0	0.658564	0	0.533915	0.962809	2.00297	0.671771	0.763757	0.677373	0.722699	0	0	0	0	0	0	0	0	0	0	0	0	1	1
hap1.evm.model.Chr01.919	hap2.evm.model.Chr01.4433	black	10.2657	8.47486	16.3461	10.5966	7.84879	6.25069	6.12984	6.58114	4.19366	11.4939	13.082	15.7677	7.96141	11.285	9.00258	9.91018	7.96875	9.60767	24.145	9.13328	11.9463	12.2227	5.07859	12.422	3.93331	6.51545	5.27345	7.07497	5.81961	4.56425	4.16343	9.19296	3.8218	4.84062	4.29682	4.49597	1	1
hap1.evm.model.Chr01.921	hap2.evm.model.Chr01.4431	black	11.8433	8.57701	8.05544	3.0477	5.99604	8.26098	7.8872	6.4691	6.84151	4.76939	12.5164	6.5046	12.946	15.0333	13.0636	8.9312	7.48613	11.3465	19.2621	9.06967	12.0171	9.41645	7.34911	9.62089	22.9636	21.8132	5.46191	7.2411	5.6365	4.0319	5.41375	7.62936	4.80602	6.13967	4.58636	3.37495	1	1
hap1.evm.model.Chr01.936	hap2.evm.model.Chr01.4419	black	5.42458	27.8984	1.52487	2.16587	2.84925	4.97023	0.715048	0.775264	0.875189	0	2.99886	0.542606	24.598	22.1131	24.7317	22.7631	18.0958	19.7902	19.7332	15.4217	9.9104	12.0864	4.81625	13.7039	1.68449	0.927405	4.47281	0	0	0	0.55739	0	0.898944	0	0	0.846643	1	1
hap1.evm.model.Chr01.938	hap2.evm.model.Chr01.4417	black	6.80151	20.9289	8.91879	8.47271	5.92961	6.6826	5.42645	5.02512	4.1945	6.72514	7.86776	7.47146	73.8165	90.6629	47.1763	22.7402	21.3243	51.9466	62.5949	52.3533	31.2979	23.7009	15.4849	22.1787	7.25793	28.8298	1.77597	0.724788	1.18115	1.63752	1.55078	2.13993	1.43707	1.14053	1.43457	1.67839	1	1
hap1.evm.model.Chr01.95	hap2.evm.model.Chr01.5255	black	37.5729	69.5548	44.7917	67.1362	27.8727	46.0375	38.9649	41.304	28.2215	56.1888	82.8631	63.5866	42.1733	59.8382	116.312	60.2741	24.6306	80.2511	63.1923	78.0791	28.1788	39.5058	27.1715	37.7901	32.8847	159.706	18.4875	23.1636	20.4769	17.7902	28.3352	32.2053	25.5809	19.9795	20.7184	28.8759	1	1
hap1.evm.model.Chr01.970	hap2.evm.model.Chr01.4385	black	1.81375	0	0.834966	1.21034	0	0	0	0	0	0	0	0	0	0	0.74549	0.684641	0	0	0	0.815902	0	0.512946	0	0	0	0	0	0	0	0	0	0	0	0	0	0	1	1
hap1.evm.model.Chr02.1000	hap2.evm.model.Chr02.930	black	5.76847	4.08649	3.50199	3.44912	4.62493	2.99497	3.79752	3.52633	1.63046	5.05883	4.14726	5.85347	9.35149	14.4938	13.613	12.6306	6.70052	15.9609	10.2933	11.5391	9.13214	11.6128	5.79207	10.1372	2.08277	5.83135	2.47274	0.805036	0.86609	0.927144	1.24297	2.73022	2.67892	2.39426	3.21581	0.628292	1	1
hap1.evm.model.Chr02.107	hap2.evm.model.Chr02.93	black	36.1629	89.8888	12.3759	203.624	44.5865	54.0936	40.5165	21.2538	18.8679	42.5309	12.1096	28.4016	20.5383	128.56	223.139	140.145	48.4121	197.209	95.6078	163.161	78.1869	89.6861	49.6022	111.723	6.3073	4.6079	3.14718	3.74885	21.6409	39.5329	9.29618	4.77203	14.0758	11.3884	8.80208	31.3579	1	1
hap1.evm.model.Chr02.1099	hap2.evm.model.Chr02.1023	black	9.74258	11.1166	6.61198	0	1.26904	0	0	0	0	0	0	0.502438	7.26533	4.49384	3.11609	1.96056	3.95666	4.61373	5.41351	6.25016	1.42396	6.02703	0.665283	3.89106	1.12822	0.905218	0	0	0	0	0	0	0	0	0	0	1	1
hap1.evm.model.Chr02.1114	hap2.evm.model.Chr02.1036	black	11.0171	9.01904	6.67123	3.77583	2.45792	3.64424	6.97081	7.01976	6.80923	8.38981	10.6208	8.36611	6.46086	9.72341	19.3483	10.6638	5.70727	12.9623	6.32035	9.04283	5.74201	6.65065	3.88046	7.46204	5.83208	20.9737	4.56729	2.13816	2.18597	2.23378	4.74748	5.53719	3.99213	4.60737	4.00257	3.61222	1	1
hap1.evm.model.Chr02.1172	hap2.evm.model.Chr02.1106	black	13.6903	14.204	3.86942	5.03762	7.72755	10.0153	27.4164	43.1241	24.4143	9.82511	18.3178	8.07934	204.632	148.753	82.8164	78.7687	139.25	91.612	100.868	61.0129	133.314	103.661	52.0827	179.065	5.00931	5.77067	8.57059	1.55901	1.42507	1.29112	2.17554	6.20564	1.83877	0	1.77802	1.06655	1	1
hap1.evm.model.Chr02.1185	hap2.evm.model.Chr02.1121	black	4.95166	4.25246	3.58595	2.42777	1.10206	2.01118	3.10258	2.24608	2.05644	2.66453	3.47918	2.78085	3.92479	3.93773	4.3774	3.89335	3.05102	4.14745	4.48237	4.55385	3.98489	3.74952	2.06362	2.94793	4.00525	5.97397	1.5689	2.42873	2.05603	1.68333	1.47792	2.26808	1.59817	2.63733	1.72301	1.45754	1	1
hap1.evm.model.Chr02.1210	hap2.evm.model.Chr02.1144	black	2.28408	3.07237	2.32947	1.33793	0.746247	0.735902	1.7055	1.69962	1.33898	0.886355	1.76813	1.34224	1.9593	3.07216	2.66951	2.27093	0.884211	2.84475	2.23416	2.60489	1.03111	1.7756	1.36823	1.86081	0.785245	1.24483	0.864601	1.03426	0.916153	0.79805	0.628105	0.836203	1.28115	0.558731	0.592411	0.759055	1	1
hap1.evm.model.Chr02.1317	hap2.evm.model.Chr02.1236	black	0.979548	2.59344	0.763269	5.08703	1.94725	2.08091	10.4272	11.5326	8.04746	5.7698	12.6903	4.22611	4.44434	4.53498	4.72391	3.37807	4.65101	4.04717	4.87517	5.13186	4.47466	3.80293	4.49936	3.71573	1.44864	2.77359	0	1.65565	1.3385	1.02135	2.44095	1.54076	2.29937	1.53383	1.4371	1.44662	1	1
hap1.evm.model.Chr02.1356	hap2.evm.model.Chr02.1272	black	151.301	202.043	158.301	7.64924	18.1155	6.08857	9.64479	8.26283	15.0207	1.75814	3.61082	21.0193	20.8774	167.748	366.555	53.0447	29.6318	187.945	173.759	254.686	53.6101	37.6065	30.6795	86.7382	0	0	1.61411	0	0	0	0	0	0	0	0.582257	0	1	1
hap1.evm.model.Chr02.1359	hap2.evm.model.Chr02.1274	black	31.535	23.7231	20.6849	18.0864	19.4834	23.3357	22.461	19.9747	21.8803	28.4844	24.1924	33.8253	37.2941	44.6938	47.6255	39.9188	26.6486	43.6059	36.6098	42.7562	24.8085	25.2595	16.2465	33.3577	9.87385	25.8445	7.75267	6.92483	6.46827	6.01171	9.34518	11.5981	6.44489	5.82733	12.2054	5.38267	1	1
hap1.evm.model.Chr02.1360	hap2.evm.model.Chr02.1274	black	126.641	108.281	91.0576	97.6545	100.56	103.875	104.137	91.2757	95.9022	131.413	99.6844	142.647	151.714	165.099	162.694	132.01	120.92	147.711	124.423	133.675	84.6285	96.2659	73.3143	119.354	52.1755	92.6299	56.4024	33.7209	36.4783	39.2357	34.5021	41.2014	33.1045	25.4185	47.9158	23.3277	1	1
hap1.evm.model.Chr02.1392	hap2.evm.model.Chr02.1304	black	20.8074	14.6445	15.4393	11.6076	8.74972	15.1256	13.8473	13.8513	12.7454	13.6585	15.272	13.2007	13.452	15.4058	17.7754	23.9541	14.5976	18.4523	22.3441	20.8024	16.1107	23.3736	18.5637	20.7527	2.70431	7.9732	2.18398	3.44249	2.85779	2.2731	7.43829	6.58733	5.80993	6.97246	6.61678	6.33227	1	1
hap1.evm.model.Chr02.1528	hap2.evm.model.Chr02.1436	black	42.2851	40.2649	37.1087	26.9434	11.2744	12.935	12.0037	13.1925	13.0396	25.8304	15.5264	47.1149	58.2298	43.5506	18.0821	19.2058	17.7513	19.8177	35.7259	33.1225	33.3277	34.4492	14.1588	28.5442	6.74876	9.9686	26.2605	3.48623	5.17443	6.86264	9.46603	8.23648	5.11867	8.83319	20.439	11.6542	1	1
hap1.evm.model.Chr02.1561	hap2.evm.model.Chr02.1464	black	25.9198	20.5526	17.9163	16.7738	9.52254	16.2118	34.9672	30.778	32.1458	29.8614	15.4353	36.0593	25.5056	63.3886	93.9707	47.9896	14.9774	79.2746	90.8187	97.4474	65.7329	68.9168	20.4559	62.6724	4.49776	27.9996	3.25253	2.26077	2.86395	3.46713	5.34366	9.49348	3.4152	4.41078	9.14518	5.80885	1	1
hap1.evm.model.Chr02.1822	hap2.evm.model.Chr02.1738	black	14.1305	19.1948	15.3459	15.853	7.51498	13.3002	11.3167	10.5883	10.2205	17.4346	24.7975	18.1097	20.8675	22.8706	25.8998	19.7987	11.2807	19.2115	18.3938	20.4656	13.1405	13.4951	13.8437	12.08	7.57009	21.0939	6.54472	4.28228	4.80234	5.32241	10.8231	10.4803	9.04649	8.26183	12.5424	10.4612	1	1
hap1.evm.model.Chr02.1889	hap2.evm.model.Chr02.1793	black	60.2929	32.0856	40.0632	19.6743	36.5337	35.5414	48.1554	70.0939	66.2758	19.498	101.187	28.7629	55.6567	54.0903	44.8823	78.4606	44.543	49.2496	80.0752	54.9146	70.0811	69.4346	41.22	80.6637	32.319	29.2106	13.7274	27.5777	21.0308	14.484	17.4037	20.4107	16.7803	17.1768	20.0267	9.33657	1	1
hap1.evm.model.Chr02.1952	hap2.evm.model.Chr02.1849	black	11.3959	16.5651	7.14008	6.87921	3.89367	8.43933	5.53735	6.30524	5.20822	11.6879	10.5516	11.0041	7.60689	17.5499	30.1632	12.1442	4.72195	17.6545	10.8922	13.2939	6.91039	8.98629	5.72065	9.58193	16.1485	39.368	8.95818	2.98225	3.13005	3.27784	7.82469	6.49705	6.41475	7.02283	3.96794	7.56206	1	1
hap1.evm.model.Chr02.2138	hap2.evm.model.Chr02.2025	black	93.3699	182.632	47.7152	4.93407	14.0651	11.2267	4.22157	4.43653	5.13652	3.01209	23.4396	4.69456	162.847	125.445	55.1489	7.62645	9.14136	87.264	77.0161	41.974	31.8108	28.7993	34.2672	12.763	61.8786	56.6889	19.0406	4.73146	6.11064	7.48983	3.51199	10.9457	2.82614	2.98139	3.3088	1.61191	1	1
hap1.evm.model.Chr02.2143	hap2.evm.model.Chr02.2030	black	0.619688	0.745522	0	0.512081	0	1.63109	7.17668	4.99682	3.27907	1.16857	2.33466	1.00272	1.95131	3.89441	4.99506	1.83638	0.836182	4.03441	2.44807	3.49187	2.57271	1.00596	0	1.83838	0	0.816327	0	0	0	0	0	0	0.618873	0	0	0	1	1
hap1.evm.model.Chr02.2151	hap2.evm.model.Chr02.2037	black	4.51524	1.97243	2.67038	0	0.63175	0.573416	0.852575	1.17488	0.695023	5.55532	4.95464	3.44259	0.674316	2.29024	6.51415	2.73823	0.703806	3.68587	2.66906	4.05355	0.726861	0.865305	0.871244	1.8347	0	0	0	0	0	0	0	0	0	0	0	0	1	1
hap1.evm.model.Chr02.2222	hap2.evm.model.Chr02.2111	black	5.42058	2.72555	2.98392	1.42253	5.88089	2.73916	3.04954	8.93472	4.73985	1.8949	23.4038	2.20492	26.292	14.4469	7.92571	2.04779	7.81753	6.54917	9.6684	4.79759	12.9367	12.3812	8.12514	3.9645	2.10414	3.07486	1.90459	1.99746	1.89602	1.79458	2.66075	2.02847	1.15947	2.29312	0.980672	1.33459	1	1
hap1.evm.model.Chr02.2225	hap2.evm.model.Chr02.2109	black	1.17974	1.65587	0.910541	0.893275	1.19925	1.05853	3.0077	3.37148	3.80219	0.70518	1.19539	1.13804	3.2383	2.83048	3.65292	3.72362	1.47296	2.92672	4.14055	3.70085	3.07976	2.17226	1.60734	2.47448	1.543	1.78942	1.12573	0.724847	0.604523	0	1.48327	1.06396	1.42042	1.03884	0.950222	0	1	1
hap1.evm.model.Chr02.2286	hap2.evm.model.Chr02.2168	black	1.66557	1.04514	0.766298	0.596726	1.93469	1.09892	0	0.61242	0.646714	0.586507	0.611246	0.799525	1.739	1.76408	1.99773	1.72933	1.23971	1.20139	1.6519	2.84308	1.20948	1.72853	0.529523	2.01856	0.548217	0.695348	0	0	0	0	0.540393	0.611648	0.534373	0.662342	0	0	1	1
hap1.evm.model.Chr02.2289	hap2.evm.model.Chr02.2169	black	8.97455	5.59395	8.25653	0.895903	5.32022	5.59971	2.13253	3.68823	4.57872	2.41707	1.54966	2.38115	4.95713	3.68398	1.92974	7.41504	10.0167	5.11841	3.41766	2.59898	9.2283	9.74109	11.8479	10.1763	1.31912	1.62764	0.858018	2.35271	1.60274	0.852774	1.949	2.64046	1.10975	2.27561	4.34431	1.59684	1	1
hap1.evm.model.Chr02.2386	hap2.evm.model.Chr02.2267	black	7.29443	5.3278	3.5944	4.2818	7.05098	3.36625	2.91071	3.87136	2.67621	0.953186	3.20551	1.29277	6.7268	4.90107	2.73875	5.32073	6.18792	3.59613	5.70909	6.26965	2.29701	6.93295	5.42448	7.30769	0.516014	0	0	1.21553	1.08275	0.949964	0.699039	0.870215	0	0	1.27787	0	1	1
hap1.evm.model.Chr02.2535	hap2.evm.model.Chr02.2409	black	0.844446	2.44351	1.7368	1.13286	1.67784	0.63656	2.71329	2.5902	3.10408	1.1401	0.97548	0	5.02744	3.78708	2.51548	3.68675	1.90186	1.72572	1.68094	3.24793	1.84686	1.14768	1.24532	1.04103	0.806444	0.658601	0	0	0.636775	0.819882	0.756352	0	1.41123	0	0.767543	0	1	1
hap1.evm.model.Chr02.2698	hap2.evm.model.Chr02.2564	black	1.4729	3.11755	1.18215	2.0072	1.64174	1.80493	2.47758	1.65955	1.66435	1.50155	2.18409	1.97725	3.68314	3.41486	3.49924	3.45263	1.74909	3.56491	2.82238	4.5249	2.15404	2.93693	3.28948	2.68881	2.12446	1.86286	0	3.3411	2.3321	1.3231	2.3187	2.88069	3.43671	1.0886	1.91353	2.92152	1	1
hap1.evm.model.Chr02.2735	hap2.evm.model.Chr02.2603	black	14.1984	15.6734	10.0439	3.58959	1.96751	2.74565	5.06805	6.00058	4.71592	2.18457	6.95693	3.16435	7.18296	7.49465	9.14474	9.22934	3.56498	4.9926	7.17147	7.04185	4.25828	4.65314	5.17313	4.18386	3.79378	4.71892	3.02669	1.90236	2.04675	2.19114	2.90429	5.1792	4.939	6.08949	7.64062	4.59491	1	1
hap1.evm.model.Chr02.2740	hap2.evm.model.Chr02.2608	black	16.7803	10.0329	9.54042	4.27601	2.83501	4.93065	3.6465	4.02966	4.65412	5.55438	4.20636	8.42398	6.01042	8.96085	14.2888	13.5961	4.56388	10.8437	7.69415	9.38584	5.17483	9.11491	3.13013	10.0099	3.21665	21.6828	2.82747	0.759131	1.44275	2.12636	3.79783	3.48756	2.52449	2.39928	2.95618	1.30707	1	1
hap1.evm.model.Chr02.2751	hap2.evm.model.Chr02.2620	black	4.5041	3.04405	2.37309	1.72428	1.07271	1.58531	1.95739	3.21878	1.73278	1.85404	1.80749	2.27113	5.46187	9.65665	8.69275	5.56054	2.37013	5.94611	6.0108	7.05679	6.66733	4.77556	3.71137	2.50535	2.60113	4.95636	0.956533	2.11758	1.22849	0	0	0.955353	0	1.38662	1.66177	1.20828	1	1
hap1.evm.model.Chr02.2758	hap2.evm.model.Chr02.2625	black	29.6572	28.4787	30.4555	3.94543	8.58968	6.39808	7.76848	10.3741	10.8477	4.20393	20.884	5.7061	50.5123	39.8552	19.9961	26.8997	38.5154	25.7833	52.2411	46.6142	30.5242	32.4038	39.2419	28.1354	6.43155	9.69238	5.99612	5.16037	5.04643	4.93249	5.84329	8.53259	5.75008	5.04474	7.11399	4.45851	1	1
hap1.evm.model.Chr02.2774	hap2.evm.model.Chr02.2640	black	93.497	73.6244	69.9697	60.3516	141.058	96.2568	71.2474	83.5306	84.1353	58.972	48.487	63.073	189.869	137.089	92.1689	116.032	233.604	99.8856	152.532	112.107	345.533	151.15	154.963	210.438	33.6485	10.5221	28.7402	39.0172	35.2681	31.519	19.1133	23.9793	17.1979	19.8022	12.3464	10.2738	1	1
hap1.evm.model.Chr02.2785	hap2.evm.model.Chr02.2650	black	1.77584	2.20087	1.12328	0.806773	0.896841	0.513015	1.0993	0.95132	1.02613	0.532511	1.21818	0.598523	2.05054	1.60432	2.14502	1.60611	1.11035	1.27074	1.5263	1.72994	1.34272	0.72995	0.580841	1.12615	0.68485	0.519216	1.2733	0.670881	0	0	0	0	0	0	0	0	1	1
hap1.evm.model.Chr02.2822	hap2.evm.model.Chr02.2683	black	41.2935	30.5294	156.569	0.688243	3.98143	4.22022	2.92777	1.96445	4.62469	0.771949	4.22169	0	51.5397	63.2432	20.4547	5.14942	6.78658	34.6734	26.0707	11.686	11.112	16.3942	21.6106	5.02723	8.63997	11.3073	5.32068	1.64676	1.81444	1.98213	0	1.397	0	0	0.967986	0	1	1
hap1.evm.model.Chr02.2826	hap2.evm.model.Chr02.2685	black	0	0	0.864373	0	0	0	1.70967	0.895815	0.629657	0	1.07083	0.896497	1.15293	2.34762	1.41541	1.1788	0.605494	2.29904	3.14602	3.00576	1.39168	0.552191	0	0.540653	0.616223	3.36388	0	0	0	0	0	0.777659	0	0	0.830433	0	1	1
hap1.evm.model.Chr02.2882	hap2.evm.model.Chr02.2749	black	4.47322	2.48547	2.6407	1.93868	0.945278	2.19282	3.29357	2.24444	2.49949	3.59266	2.88991	4.9077	3.74937	3.17544	4.47844	2.9361	2.36239	3.69598	3.51848	2.20211	3.26833	3.34669	2.44319	2.97665	2.62728	4.6064	0	2.29941	2.12064	1.94188	2.94232	2.35745	3.3415	3.75979	2.58121	3.18823	1	1
hap1.evm.model.Chr02.2898	hap2.evm.model.Chr02.2765	black	3.18742	2.08833	1.58921	2.90972	1.41284	1.4635	3.50384	3.3838	3.01264	3.1924	4.4376	2.71838	2.11822	4.03818	7.57018	3.5046	3.12913	6.08721	3.5091	4.75544	2.47328	3.6113	2.53895	3.29841	1.49277	6.14543	1.02127	0.547475	0	0	1.7851	1.83249	1.51957	1.70241	1.42938	1.2706	1	1
hap1.evm.model.Chr02.2945	hap2.evm.model.Chr02.2809	black	9.69148	11.4156	9.64323	2.64353	3.55176	2.58528	6.54537	5.81262	5.35776	3.09704	4.17965	5.9603	13.5351	17.5401	7.81183	6.03867	5.39839	9.56604	9.6389	12.3028	8.40549	4.04276	4.27725	6.4366	5.02439	6.2608	3.10173	3.49858	2.73075	1.96293	0	1.9994	1.50082	1.43727	3.1298	0.818005	1	1
hap1.evm.model.Chr02.2954	hap2.evm.model.Chr02.2816	black	2.42144	1.74752	1.62494	0.872188	0	1.5382	1.18898	0.793014	0.900963	1.44247	1.43958	1.44667	3.11931	3.31254	2.91027	2.96349	1.97884	3.26652	3.10039	2.74547	1.74231	2.60177	1.81019	2.45506	0	1.78961	0	0	0	0	0.857353	1.02297	0	0.728922	0.751807	0.531858	1	1
hap1.evm.model.Chr02.2957	hap2.evm.model.Chr02.2819	black	4.0664	2.42207	3.46192	1.11756	1.41523	1.66516	1.62009	2.04955	1.0596	1.10882	5.73631	1.43986	5.35189	4.49598	3.14534	2.48826	1.85476	2.9806	4.72236	5.33641	1.71432	3.40922	2.57424	1.40683	1.38002	1.44619	0	0.87616	0.726144	0.576129	0.704294	1.35979	1.11117	0.522493	0.597346	1.4868	1	1
hap1.evm.model.Chr02.3046	hap2.evm.model.Chr02.2908	black	0.507725	0	0	1.4228	0.674891	0.893158	0	0	0.526785	0.595182	0	1.47782	0.60381	1.10712	0.638586	0	0.529793	2.52	1.61025	0	0	0	0	0	0	0.625949	0	0	0	0	0	0	0	0	0	0	1	1
hap1.evm.model.Chr02.3071	hap2.evm.model.Chr02.2933	black	2.45566	3.48294	2.217	1.16895	2.34431	1.86357	1.19965	1.81404	1.56012	0.797947	2.24733	0.630268	3.1072	1.85007	1.78678	1.01673	1.07361	1.99179	1.30335	1.36459	2.68534	1.0688	2.83444	1.75094	2.42588	1.95636	0.515852	2.19429	1.72998	1.26568	1.35151	0	0.942029	1.04339	1.08361	0.545862	1	1
hap1.evm.model.Chr02.3094	hap2.evm.model.Chr02.2957	black	0.644484	0	0	15.1479	2.02135	3.01972	4.13576	3.92813	4.50935	30.1669	2.54673	56.4569	3.00428	3.4342	11.2124	17.8041	1.54719	5.84746	4.74291	21.1667	2.64571	10.8541	18.2712	6.47349	0	3.73332	1.06538	0	0	0	0.936325	1.02648	1.29943	0	2.02725	0	1	1
hap1.evm.model.Chr02.30	hap2.evm.model.Chr02.19	black	2.28042	1.461	2.7579	28.9008	10.9122	13.4634	59.7338	89.7207	55.6503	123.484	21.0719	139.147	5.83289	5.17403	3.16634	24.8248	94.1699	45.0996	18.6175	83.6009	45.6929	55.1279	158.254	60.535	0	0	1.321	0	0	0.562876	0.52013	1.65556	0.694589	0	1.79224	0.643048	1	1
hap1.evm.model.Chr02.3100	hap2.evm.model.Chr02.2963	black	2.49255	4.52718	1.58528	22.3745	23.1051	30.0921	9.87215	7.70176	6.10291	24.848	18.1497	26.2543	12.6909	15.6736	9.72279	6.40089	8.51297	10.1648	10.7494	13.2385	8.53883	10.5554	9.375	8.03639	0	0	0	0	0	0	0	0.662224	0	0	0	0	1	1
hap1.evm.model.Chr02.3108	hap2.evm.model.Chr02.2971	black	117.323	127.26	60.961	70.1791	22.3249	43.9698	17.2486	14.4028	17.2471	59.8483	37.573	64.9204	81.7031	125.116	131.004	199.184	86.6458	149.714	127.659	127.085	90.1241	87.1238	59.3837	90.6587	24.0438	77.6492	44.3409	11.6036	13.0502	14.4967	24.1179	30.4648	21.093	25.0812	44.1524	22.6312	1	1
hap1.evm.model.Chr02.3131	hap2.evm.model.Chr02.2991	black	7.31935	11.3276	6.6213	1.45653	2.05947	1.17133	1.96016	1.00775	1.07171	0.88662	1.58897	2.94825	3.3362	11.2803	28.6101	3.4793	0.995167	15.2497	16.5565	18.6503	3.64198	3.77976	0.755394	5.21929	0	1.83735	0	0	0	0.584346	0.818687	1.29009	0.850837	1.7711	1.47451	0.594742	1	1
hap1.evm.model.Chr02.3136	hap2.evm.model.Chr02.2995	black	22.8383	20.0701	8.59201	19.5413	22.2962	29.5305	70.6645	93.1901	42.5513	33.8144	57.8036	32.2957	26.4805	16.0261	7.227	27.1694	42.1845	26.3026	39.8453	41.3843	59.7154	60.9796	60.1501	43.2294	5.34056	1.94342	2.11288	5.04392	3.86791	2.69191	10.7063	17.0756	6.52395	10.7077	12.685	9.19284	1	1
hap1.evm.model.Chr02.3181	hap2.evm.model.Chr02.3044	black	1.41177	1.18643	2.11766	1.5383	1.23631	0.679463	0.98801	1.40346	0.695093	0.892856	0.693881	1.59362	1.51807	0.932671	1.65574	1.77075	1.88902	1.26052	1.56151	1.85831	1.8166	1.7473	2.15716	2.17034	1.28753	0	0	1.44489	1.15531	0.865727	1.7191	2.06436	1.57443	1.59031	0.544503	1.33964	1	1
hap1.evm.model.Chr02.3205	hap2.evm.model.Chr02.3070	black	2.33867	3.75879	0.602918	0	0.556065	0	0	0	0	0	0	0	0.83324	3.54951	8.25413	1.30884	0	3.88738	2.0839	4.45372	0.529579	0.737475	0	1.14718	0	0	0	0	0	0	0	0	0	0	0	0	1	1
hap1.evm.model.Chr02.3228	hap2.evm.model.Chr02.3096	black	55.3803	69.4379	49.6549	86.4281	141.841	124.662	76.9535	126.767	90.1718	38.2188	44.0272	106.974	189.387	92.0506	109.622	122.711	210.72	221.517	108.043	101.243	257.684	246.096	168.394	381.542	38.1295	22.3747	20.141	33.226	26.1971	19.1683	25.0568	32.9036	25.1319	20.2887	63.3176	12.1483	1	1
hap1.evm.model.Chr02.3451	hap2.evm.model.Chr02.3320	black	3.18007	4.06692	2.72459	1.82835	0	1.30709	0.771584	0.603286	1.76804	0.686562	1.78816	1.59123	4.52901	4.85984	8.23444	3.58696	0.820028	2.87696	6.30104	5.16945	5.20824	1.14204	1.80634	4.24726	2.07632	5.44136	1.92983	1.02511	0.982075	0.939035	0	1.50341	0.838738	0.790387	1.03428	0	1	1
hap1.evm.model.Chr02.3563	hap2.evm.model.Chr02.3440	black	3.75405	6.14828	6.17198	3.56097	11.5525	6.93228	5.42341	7.11416	4.42086	5.87011	12.6956	6.12118	53.0652	40.0653	6.84221	3.5095	25.0559	12.5795	29.8704	13.0021	9.18687	11.3259	10.9417	5.95256	3.26323	2.8658	1.86473	0.736418	1.08198	1.42754	0	0	0	0.684275	0	0.547449	1	1
hap1.evm.model.Chr02.3577	hap2.evm.model.Chr02.3457	black	0.926447	1.3821	1.55063	0.919069	1.69123	0	0	1.87033	1.3426	1.55497	1.43653	2.46615	4.46918	3.01072	2.15719	3.43843	4.21717	3.35622	4.6497	3.17839	2.58374	8.14275	6.40239	3.77384	0	0	0	0	0	0	0	0	0	0	0.52774	0	1	1
hap1.evm.model.Chr02.3640	hap2.evm.model.Chr02.3519	black	0.555056	0.601683	0.709875	0	0.964264	1.26757	13.9646	13.2926	7.20872	4.97106	11.8957	2.96064	2.08453	1.70722	2.25174	3.18475	3.1111	3.14301	3.28869	2.53082	5.19176	3.10191	4.68847	4.57022	1.40665	0	0	3.4087	2.19474	0.980788	1.51941	1.09017	1.5099	1.60559	0.608419	0	1	1
hap1.evm.model.Chr02.3713	hap2.evm.model.Chr02.3584	black	0	0.544981	0	0.570667	0	0.64479	0	0.640074	0.596426	0.758531	1.21443	0.581252	0	0.609923	1.2872	0.529412	0	0.8535	1.21366	1.39514	0.737357	0.682621	0	0.706385	0	0.996452	0	0	0	0	0	0	0	0	0	0	1	1
hap1.evm.model.Chr02.3730	hap2.evm.model.Chr02.3599	black	0	0.761675	2.04959	0.675252	1.60522	0.500195	3.97115	5.41643	3.86919	1.59057	2.28896	0.800983	6.8243	10.4777	6.73651	3.04437	1.9418	6.34842	3.60056	7.05237	2.11009	3.07641	0	3.43348	0	0	0	0	0	0	0	0	0	0	0	0	1	1
hap1.evm.model.Chr02.3733	hap2.evm.model.Chr02.3602	black	3.74506	7.40679	4.08481	1.67291	1.22998	3.54736	9.20251	7.13037	6.02204	2.42053	2.69276	1.66745	10.098	13.8825	21.8352	5.29508	4.34494	13.1026	10.2289	14.3948	5.32286	5.1816	2.82182	5.4516	1.99024	8.55985	0	0	0	0	0	0	0.697573	0	0	0	1	1
hap1.evm.model.Chr02.3757	hap2.evm.model.Chr02.3626	black	123.208	122.903	117.383	30.212	82.6891	72.88	28.4869	38.3365	54.4773	12.9787	72.937	19.244	91.4109	87.3176	26.4938	68.9388	98.503	50.4789	90.4252	59.6361	116.63	65.435	97.833	58.6263	72.5363	59.6452	49.6245	39.1771	32.996	26.8148	30.218	30.4904	22.8899	28.0779	26.5419	14.0865	1	1
hap1.evm.model.Chr02.3851	hap2.evm.model.Chr02.3717	black	1.05016	1.67833	1.117	1.18725	0	0	0.52429	0	0	0.923374	0.77591	1.15568	1.43109	2.1374	2.87311	1.7372	0.665187	1.53053	1.81635	1.9444	0	1.26018	0	1.06772	0.990269	2.46247	1.34913	0	0	0	0.748182	0.706383	0.548023	0	0	0	1	1
hap1.evm.model.Chr02.3880	hap2.evm.model.Chr02.3744	black	11.3282	20.0088	12.2038	23.6885	6.05485	9.37963	12.3646	9.07649	7.00552	24.0847	26.0524	21.6337	14.0075	18.0918	26.9953	27.1147	5.65703	22.3517	23.9761	31.1895	8.47021	16.4743	11.5825	14.9736	4.67891	18.3996	2.91156	5.15404	5.57914	6.00423	14.2672	14.8076	14.9653	20.0112	33.5924	20.1034	1	1
hap1.evm.model.Chr02.3916	hap2.evm.model.Chr02.3781	black	8.12346	7.95417	9.63439	9.33846	6.76039	9.94026	19.5783	15.9409	16.543	8.72197	9.68796	9.01276	15.8446	30.3325	56.428	20.0604	13.511	36.0698	32.1239	27.1832	21.9373	15.0375	9.97827	25.9691	10.7712	15.3487	10.1226	1.37703	1.18356	0.990084	1.21144	2.95678	2.79258	1.44616	2.91938	1.06741	1	1
hap1.evm.model.Chr02.3936	hap2.evm.model.Chr02.3797	black	2.19449	2.84931	2.49058	10.652	4.05542	7.08767	4.81397	4.67772	5.47733	10.4541	6.43771	8.95514	16.5869	17.1957	6.26518	10.8846	4.37515	6.42298	7.33311	4.6089	7.22535	5.75445	6.97426	5.95027	0	0	0	0	0	0	0	0	0	0	0	0	1	1
hap1.evm.model.Chr02.399	hap2.evm.model.Chr02.327	black	93.2316	90.2826	65.8717	58.1898	45.1032	46.9876	38.5691	33.4046	34.3209	53.2845	53.9641	68.2135	98.4631	107.797	129.873	138.773	68.4772	116.834	114.223	145.768	78.5451	100.427	55.5103	99.433	38.9837	90.5143	47.0192	37.6252	34.9284	32.2316	27.5969	30.8145	40.0578	27.362	43.4638	23.3064	1	1
hap1.evm.model.Chr02.4007	hap2.evm.model.Chr02.3869	black	11.7968	12.7557	10.3273	46.0236	17.1621	13.3445	14.7993	10.2072	7.98297	21.1486	16.3436	21.5991	29.6551	44.3036	40.9287	27.3786	15.9856	41.9468	50.6293	62.0479	26.374	33.9367	22.3683	28.1696	6.15072	11.0999	7.637	6.02309	5.94886	5.87463	7.33738	8.77591	11.3854	6.05475	5.35898	7.22165	1	1
hap1.evm.model.Chr02.4010	hap2.evm.model.Chr02.3872	black	33.5595	27.3539	32.4652	25.187	17.6568	21.7635	23.8367	24.6408	19.1724	27.6262	33.514	34.3798	35.5784	54.5327	75.9036	40.8466	24.5029	49.2287	43.4518	40.8102	30.778	29.3941	19.5738	30.0212	46.3816	83.7307	44.4376	18.8677	18.0522	17.2367	24.6434	23.994	22.7454	14.3858	19.888	18.6722	1	1
hap1.evm.model.Chr02.4045	hap2.evm.model.Chr02.3908	black	6.02969	13.2191	4.69126	17.8802	8.0986	11.3821	5.22459	3.15707	5.89011	7.3754	8.05991	8.54328	18.4615	30.1928	25.2787	10.9154	9.8715	16.7495	16.3765	17.186	10.6954	9.34946	7.1769	7.46719	5.7733	15.702	9.59892	3.191	3.44482	3.69863	3.70087	3.7593	5.54588	2.36144	6.44663	3.50944	1	1
hap1.evm.model.Chr02.4169	hap2.evm.model.Chr02.4034	black	4.49157	6.36441	7.9937	1.17376	1.98285	1.2866	5.64269	5.41843	6.82268	4.89748	5.64664	7.91474	11.2029	10.0267	7.05184	12.6087	9.01504	7.20017	6.57841	6.09116	5.23221	4.99349	6.1885	4.36976	3.1035	3.72214	3.05919	1.70978	1.59786	1.48594	2.86153	2.09025	5.10172	0.741632	1.74986	2.82744	1	1
hap1.evm.model.Chr02.4190	hap2.evm.model.Chr02.4055	black	1.37693	2.18684	0.702738	0.875857	0.547212	1.15024	3.14074	3.47077	3.09614	1.09322	2.52315	1.94776	3.40645	6.53722	4.39457	4.90981	1.12276	3.38909	3.69029	4.33557	1.97875	2.11145	0.708998	1.97715	0	1.88461	3.2738	0	0.683551	0.982201	0.898483	0.732433	0.840974	1.00938	0.969696	1.30107	1	1
hap1.evm.model.Chr02.4209	hap2.evm.model.Chr02.4076	black	5.29634	8.76968	9.55484	1.92595	1.41322	0.7221	1.77199	1.68312	1.02218	1.18555	2.05359	0.993444	6.01228	5.6293	6.99489	4.58669	1.33343	4.83354	5.83424	6.12057	1.42881	1.57182	1.63092	2.83656	4.59889	3.83026	0.818373	0	0	0	0	0	0	0	0	0.846262	1	1
hap1.evm.model.Chr02.4253	hap2.evm.model.Chr02.4122	black	62.7702	38.9724	62.6091	20.2303	20.8624	16.1749	55.9391	58.9695	51.4351	41.6161	61.0236	43.4652	60.5004	44.083	39.0561	83.9229	52.6156	45.5049	47.2368	49.6297	36.2318	46.2282	48.3234	50.0434	10.5012	25.0396	45.4544	19.1377	16.9132	14.6887	22.448	38.8966	23.3065	23.8795	27.7649	22.2628	1	1
hap1.evm.model.Chr02.4261	hap2.evm.model.Chr02.4129	black	16.601	20.353	16.8288	10.2152	6.00328	8.14643	7.78565	9.00116	9.0648	9.6032	17.1143	9.4504	13.5596	14.0803	16.2813	14.3644	6.23349	16.782	19.3337	21.8113	8.75968	9.43834	7.26426	8.48272	8.59637	13.0788	4.96059	6.0433	6.28961	6.53591	7.05465	7.90074	7.41117	7.13248	5.25709	5.84149	1	1
hap1.evm.model.Chr02.4271	hap2.evm.model.Chr02.4141	black	208.775	236.22	234.477	45.6286	108.935	156.562	54.5043	77.6844	100.538	25.9919	80.9674	57.8404	545.336	499.66	160.58	58.0164	157.601	245.649	287.986	109.063	178.694	189.209	208.597	120.754	43.6988	55.3738	16.6822	13.1137	16.5761	20.0385	10.34	13.7424	9.32612	5.92117	7.91811	9.79394	1	1
hap1.evm.model.Chr02.4272	hap2.evm.model.Chr02.4142	black	5.66199	5.25609	5.20393	4.81711	5.81454	6.18614	8.59191	7.27224	7.06721	11.0175	13.704	9.37979	5.45417	6.01777	8.55699	7.91937	6.01678	7.70978	8.95617	8.69434	7.07547	6.86417	6.13518	8.04811	2.49121	4.5166	0.851245	1.78007	1.35134	0.922609	4.23478	5.11813	2.85921	3.07909	3.45241	3.45425	1	1
hap1.evm.model.Chr02.4276	hap2.evm.model.Chr02.4146	black	10.516	10.6958	6.1516	3.85839	3.50221	1.65719	3.4387	3.86669	3.37935	6.92816	9.07838	3.99035	13.1311	35.8696	39.7405	22.9156	3.74517	32.6875	30.1606	27.7508	6.71955	8.54183	1.99991	16.3433	2.68956	14.0627	3.44506	0.964886	1.79113	2.61738	3.39007	4.9905	7.08322	2.69109	2.3147	2.57662	1	1
hap1.evm.model.Chr02.4313	hap2.evm.model.Chr02.4182	black	3.52174	2.7433	3.4126	1.62131	1.95438	1.52744	1.91763	1.52553	0.961255	1.5894	3.55766	1.78992	4.01355	2.52049	2.56945	1.14298	2.9657	1.65664	5.22935	3.31613	2.19962	2.18655	5.51063	1.99816	1.15614	7.35386	2.14747	0.959116	0	0	3.75788	2.74903	2.14057	3.25459	0.965255	2.58295	1	1
hap1.evm.model.Chr02.4315	hap2.evm.model.Chr02.4184	black	0	0.903029	0	0.526135	0.642753	0	1.31828	1.48643	0.588045	1.16945	0	1.38893	0	0	0.551938	1.44007	0	0.511729	2.17764	0.651045	0	1.49117	0	1.20714	0	0	0	0	0	0	0	0.65862	0	0	0	0	1	1
hap1.evm.model.Chr02.48	hap2.evm.model.Chr02.41	black	8.23722	7.96619	3.08687	2.69649	0.993184	0.922744	7.06604	5.30691	5.93317	1.87102	2.42115	2.46301	10.8657	13.1437	21.1999	5.76292	2.54088	16.029	11.1767	13.0869	6.14294	6.85525	2.0887	5.02167	2.58028	13.8234	2.87371	1.51051	1.38557	1.26063	0.942776	3.01912	1.04439	0.616521	0.920865	0	1	1
hap1.evm.model.Chr02.609	hap2.evm.model.Chr02.528	black	56.6504	18.4763	24.5749	4.8997	5.54891	3.88385	4.37873	6.15567	5.0703	4.43787	10.7944	6.28764	8.86386	8.00843	3.43879	20.2388	24.4889	7.83284	5.87496	6.40999	5.6447	8.92057	16.3885	10.1815	3.55102	3.46936	7.50011	2.53975	3.54576	4.55178	5.60934	4.67843	6.26724	7.72838	15.887	6.26584	1	1
hap1.evm.model.Chr02.721	hap2.evm.model.Chr02.622	black	1.07478	0.516032	0	0	0.984401	0	1.19968	1.09853	0.573727	0.807963	1.04388	0	0.697725	0	1.08797	1.96916	0.538269	0.944975	1.20861	1.23948	0.993469	1.1858	0	0.990902	0	0	0	0	0	0	0	0	0	0	0	0	1	1
hap1.evm.model.Chr02.889	hap2.evm.model.Chr02.809	black	0.730243	0	0.997098	0	0	0	0	0.598999	0	0	0	0	0.604426	0	0.796009	2.45298	0	0.568739	0.64463	0.988388	0	0.590025	0	0.524477	0	0	0	0	0	0	0	0	0	0	0	0	1	1
hap1.evm.model.Chr02.928	hap2.evm.model.Chr02.853	black	7.37577	6.99471	6.83079	8.20026	2.82951	6.77253	4.68039	3.52036	4.45693	5.43501	12.0836	7.22116	9.34541	9.30002	10.161	11.0253	6.66304	9.0537	9.12426	14.597	6.1848	6.67213	6.58807	7.69983	0.937283	2.28361	1.7617	0.962392	0.711596	0	1.80041	1.92418	0.778591	0.693874	1.29273	0.809755	1	1
hap1.evm.model.Chr02.96	hap2.evm.model.Chr02.86	black	3.97523	2.34363	4.05658	0.824039	0	1.07456	0	0	0	0	0.76104	0.613557	0	0.805644	6.92609	1.09492	0	2.66261	1.69536	2.65308	0	0	0	1.07475	1.02388	1.6704	0	0	0	0	0	0	0	0	0	0	1	1
hap1.evm.model.Chr02.976	hap2.evm.model.Chr02.903	black	4.10379	4.37859	3.43787	1.66678	3.45475	1.9718	1.48928	2.31177	2.67934	0.698737	6.96028	0.936124	18.5902	16.183	9.46992	1.97419	17.6467	16.9524	5.85731	10.2929	8.95022	10.9981	14.0288	8.01932	0	0.842091	0	0.665212	0.616187	0.567162	1.58987	2.11946	1.63742	1.15629	1.17837	1.95612	1	1
hap1.evm.model.Chr03.1027	hap2.evm.model.Chr03.3256	black	3.25196	1.19224	0	3.58497	4.55107	2.75869	1.15613	2.41729	1.56841	0.547024	0.74253	1.28123	0.961021	1.51218	2.12565	4.54549	1.31937	2.71984	2.0548	2.66036	3.33087	4.00071	1.78805	3.97663	0.774772	0.882645	1.28285	1.91175	1.46314	1.01453	0.679323	0.866693	0.509864	0	1.43527	0	1	1
hap1.evm.model.Chr03.1050	hap2.evm.model.Chr03.3232	black	111.097	141.128	107.815	42.6199	42.1001	49.7217	166.817	188.269	144.94	93.3751	80.8801	85.1257	501.1	412.682	100.405	60.9576	376.706	111.677	49.4467	80.0614	110.581	205.533	758.644	87.0994	28.6952	38.6025	23.6397	40.686	34.9712	29.2563	29.7448	47.8263	30.4328	26.1547	50.7949	34.9006	1	1
hap1.evm.model.Chr03.1060	hap2.evm.model.Chr03.3220	black	13.7716	14.4861	7.73198	8.78574	10.7737	13.623	19.6861	26.2329	14.8784	17.1505	43.1893	27.1798	37.5196	36.0954	48.752	21.1282	31.9816	59.429	47.0666	54.1256	55.7219	52.0686	26.4297	49.348	4.99577	50.2414	6.98909	8.85946	6.36279	3.86612	4.94917	7.45544	3.46924	4.97213	4.594	3.20116	1	1
hap1.evm.model.Chr03.1065	hap2.evm.model.Chr03.3213	black	229.256	158.516	136.916	170.827	212.661	206.877	302.51	302.417	259.829	369.132	158.902	370.833	301.819	266.948	471.335	759.878	835.347	612.006	414.539	479.56	864.653	772.789	880.689	931.813	89.1723	60.9464	80.6423	91.9633	82.8502	73.737	81.9567	110.497	74.1872	53.5722	98.6157	53.291	1	1
hap1.evm.model.Chr03.1065	hap2.evm.model.Chr03.3214	black	176.585	124.063	106.593	113.003	141.555	154.406	241.839	240.068	206.215	285.294	125.821	274.349	227.206	202.698	366.783	572.569	635.899	466.779	330.64	383.287	679.036	596.577	669.846	729.797	47.0121	34.3569	38.6881	49.2378	40.3449	31.4519	58.3898	76.1403	49.9768	38.1855	72.3081	39.8846	1	1
hap1.evm.model.Chr03.1102	hap2.evm.model.Chr03.3182	black	73.259	60.5073	45.1898	316.98	93.5455	178.405	101.832	73.4088	69.2618	158.932	121.385	167.208	129.897	103.371	96.425	168.05	142.587	135.688	112.375	125.639	141.349	207.54	229.075	183.123	34.1308	47.9518	57.6027	41.0207	48.1374	55.2542	64.579	73.7307	56.2661	68.5061	139.314	56.8915	1	1
hap1.evm.model.Chr03.1106	hap2.evm.model.Chr03.3178	black	29.1844	36.9332	26.0925	30.2044	13.7949	23.6207	30.3891	28.0341	27.2465	38.5709	44.6101	40.3016	26.8424	32.7097	44.5479	36.026	22.8686	35.1862	27.5093	28.4095	18.6229	25.6012	20.257	23.7073	21.5104	51.2154	18.4829	9.32364	10.0134	10.7032	18.3264	15.0184	19.4284	16.8041	16.3992	20.8913	1	1
hap1.evm.model.Chr03.1110	hap2.evm.model.Chr03.3174	black	4.82603	11.0951	4.57063	8.23212	4.45607	7.27437	7.04272	9.0668	7.06007	4.19714	20.1771	5.23201	6.6332	9.25715	7.09122	11.3193	5.96733	8.55796	12.1811	13.7316	6.72976	11.4679	3.12358	9.61283	1.36941	3.09202	1.8465	0.911789	0.754166	0.596542	1.32155	3.78723	1.14745	2.35645	2.87732	2.47819	1	1
hap1.evm.model.Chr03.1115	hap2.evm.model.Chr03.3169	black	74.7988	56.5915	44.7048	40.6201	26.2304	37.3391	37.5016	36.0101	38.1187	68.2011	56.6695	72.9408	80.6962	94.0487	113.106	99.3005	61.6206	108.931	91.1805	96.5842	72.5777	104.995	59.5686	99.6059	40.8385	81.5006	37.2148	27.4643	25.1801	22.8959	27.0763	36.5104	22.859	28.2618	46.3098	21.8331	1	1
hap1.evm.model.Chr03.1118	hap2.evm.model.Chr03.3165	black	10.4989	8.95862	18.8555	11.1359	5.98317	7.62389	8.10244	9.96941	12.2262	10.706	13.7863	15.909	6.20179	36.4008	12.2966	119.825	4.76093	10.5309	46.3717	72.2747	29.5008	39.4404	2.4196	24.1976	1.75399	1.77489	0.948615	2.36564	3.34027	4.3149	2.66687	1.56934	1.50653	2.76662	2.64042	0.814354	1	1
hap1.evm.model.Chr03.1140	hap2.evm.model.Chr03.3140	black	1.44158	1.39436	1.22971	0.982525	0	1.16657	2.17021	1.90165	1.14768	1.19421	1.54101	1.14089	1.54475	0.763034	1.33621	1.58809	1.01998	1.84765	1.2526	1.90473	0.993408	1.21295	1.33301	1.1308	0	0.829537	0	0.586197	0	0	1.06081	0.793201	0.678561	0.962714	0.98758	0.653563	1	1
hap1.evm.model.Chr03.1144	hap2.evm.model.Chr03.3135	black	1.63723	1.84565	0.72154	2.10938	1.00617	1.97439	1.34253	1.64513	1.70986	2.15668	2.51279	2.70917	2.04834	1.43954	3.47621	1.60416	1.63697	2.15362	1.10125	2.7103	1.2521	0.860462	1.47849	1.59009	1.74758	4.92438	1.55386	0.70119	0.727751	0.754312	0.870115	1.07771	0.581807	1.37384	0.883568	1.2768	1	1
hap1.evm.model.Chr03.1171	hap2.evm.model.Chr03.3116	black	8.04313	12.2995	2.96649	0.87778	5.37074	3.98524	1.10804	4.26897	4.92473	0	6.54087	0	5.19883	2.65888	3.10925	0.727548	4.41047	8.91692	3.33124	1.55557	6.18199	4.55262	1.11563	7.04692	2.04828	1.09153	1.79716	1.57442	1.30678	1.03915	0	1.25644	0	0	0.928285	0	1	1
hap1.evm.model.Chr03.1211	hap2.evm.model.Chr03.3067	black	2.33752	4.02516	6.36561	1.73553	2.30134	1.43856	1.51202	1.54727	1.97442	2.7756	2.4936	1.94066	15.4575	34.1948	63.4767	14.847	4.64409	29.3689	31.1823	46.8774	7.20926	9.52679	4.35757	10.7509	0	0.709512	0	0	0	0	0	0	0	0	0	0	1	1
hap1.evm.model.Chr03.1212	hap2.evm.model.Chr03.3066	black	30.2266	25.4622	20.5516	22.3087	21.8056	17.9186	20.3247	14.1751	16.8206	18.6258	29.7379	19.1537	21.9599	27.9174	44.8277	26.2849	11.7465	29.9455	31.6123	37.5483	14.1956	14.9491	8.90037	22.0685	27.1086	40.3075	28.4669	12.0815	11.53	10.9784	11.6798	12.2899	12.4534	10.0949	12.2708	11.1803	1	1
hap1.evm.model.Chr03.123	hap2.evm.model.Chr03.4153	black	6.41748	6.88347	8.28589	2.86037	1.85101	2.66253	5.68446	6.29189	5.71444	5.33854	7.99965	4.88356	3.72416	4.36876	5.69285	5.23195	3.48341	7.77199	6.85734	6.1879	3.2787	3.79203	2.80403	4.06714	1.15197	4.78747	1.21728	2.10224	2.01999	1.93775	5.51172	3.17689	4.06342	4.29749	4.47749	3.73313	1	1
hap1.evm.model.Chr03.1241	hap2.evm.model.Chr03.3039	black	26.0285	21.9685	16.1288	21.0929	14.5958	24.4375	24.4452	20.6233	20.2486	32.9414	30.8984	30.4299	21.325	30.4559	47.432	28.6222	18.8708	36.6632	29.7417	31.4011	18.0514	21.5392	17.4846	24.6698	11.4323	50.9165	12.9931	10.8545	9.95243	9.05033	22.4246	20.8563	15.3524	22.3268	21.8754	16.4882	1	1
hap1.evm.model.Chr03.1250	hap2.evm.model.Chr03.3030	black	296.365	337.267	316.552	345.919	169.575	219.738	341.863	346.543	243.043	497.197	372.273	502.025	345.242	273.896	389.546	406.241	496.654	648.717	428.532	467.985	658.6	853.317	1536.1	697.513	21.4986	69.3446	200.656	27.7096	30.2835	32.8573	34.3187	77.077	45.6097	58.0563	180.391	54.6629	1	1
hap1.evm.model.Chr03.1254	hap2.evm.model.Chr03.3027	black	10.3488	10.5645	11.3838	6.62259	3.75482	6.51606	17.1149	18.4478	18.7492	7.98606	18.4037	9.3126	27.3685	16.6542	3.94004	6.38368	29.5218	9.66129	11.64	9.81226	14.296	11.8321	31.1075	10.0707	4.17882	16.2813	18.4004	3.55268	4.13236	4.71204	5.33188	10.1511	4.61659	6.24111	21.8802	4.64562	1	1
hap1.evm.model.Chr03.1258	hap2.evm.model.Chr03.3019	black	1.91366	2.66491	1.70553	1.87973	2.25454	1.39692	1.3919	1.16343	1.10561	1.40337	1.82695	1.92225	1.71767	2.11865	3.22571	2.2133	1.10782	2.15097	2.01764	2.10682	1.26706	1.55232	0.946316	1.56973	1.30554	2.28773	1.45468	0.584419	0.526771	0	0.953115	1.28947	1.66348	0.856054	0.825909	0.75792	1	1
hap1.evm.model.Chr03.1264	hap2.evm.model.Chr03.3015	black	5.35116	5.01056	2.2282	3.55717	0.975886	3.63734	2.45929	2.37841	2.20205	3.72054	3.77471	3.34851	5.94707	5.10575	12.05	3.05466	2.28288	8.28373	8.87162	8.68085	3.12862	3.55288	1.79888	3.24343	1.82445	5.59212	1.17457	0	0	0	0	1.33569	1.15983	0.892208	2.28407	0.812138	1	1
hap1.evm.model.Chr03.1274	hap2.evm.model.Chr03.3004	black	17.9004	17.3514	16.6385	6.31997	7.04842	12.1303	23.1808	24.0684	19.5176	16.5486	18.8813	18.9542	24.4376	34.3707	48.2768	24.0423	14.3815	29.7258	27.5462	26.4136	19.2974	16.0757	8.79965	19.9829	14.2321	38.6479	11.8341	2.74928	3.33852	3.92775	6.10376	6.3159	5.45913	4.57683	6.66118	4.45249	1	1
hap1.evm.model.Chr03.1312	hap2.evm.model.Chr03.2971	black	0.667857	0.922067	0	0	0	0	0	0	0	0	0	0	0.622369	1.84353	1.76041	0.511808	0	1.42291	1.26589	2.39908	0	0	0	0.550165	0	0.974377	0	0	0	0	0	0	0	0	0	0	1	1
hap1.evm.model.Chr03.1313	hap2.evm.model.Chr03.2970	black	4.79607	5.0182	4.06003	1.27551	1.83473	1.79703	1.62225	1.38678	1.77955	2.29046	3.13111	1.91147	6.27613	5.89353	6.1312	4.52479	2.59964	5.67505	6.75176	6.35417	4.04752	3.02176	1.99876	4.88288	2.13164	3.36765	0.911691	1.60599	1.18892	0.77185	2.52908	1.9239	2.55943	1.54663	1.43823	1.71445	1	1
hap1.evm.model.Chr03.1318	hap2.evm.model.Chr03.2965	black	1.69213	3.16779	1.36892	0.746687	1.03456	1.37689	2.72299	2.91464	3.87855	1.78992	3.40643	1.28728	3.3022	4.27243	15.5371	4.54624	2.76094	6.56919	8.39281	4.30292	8.1023	2.52133	1.08473	10.6492	3.63489	5.72768	2.50916	1.03957	1.00088	0.962202	0.748191	1.21869	0.92489	0	0	0	1	1
hap1.evm.model.Chr03.1323	hap2.evm.model.Chr03.2958	black	1.78843	3.9207	10.7814	2.50441	2.93624	3.92978	12.1346	10.6307	10.7934	4.14569	7.9726	4.82609	12.7941	16.4032	12.9705	13.6519	10.7081	13.8481	14.2048	18.579	10.7844	8.39932	6.37157	14.1305	1.3055	3.69597	2.52568	0	0.60185	0.814685	0	1.08145	0.63063	0	0.627999	0.6293	1	1
hap1.evm.model.Chr03.1431	hap2.evm.model.Chr03.2853	black	34.4173	17.6944	40.9582	42.1671	49.7335	31.2104	75.2508	91.6796	62.5728	43.6974	12.2224	93.2185	125.692	111.02	185.705	107.902	173.18	197.322	148.642	151.531	182.664	156.296	142.496	226.043	20.4732	22.3763	48.8495	32.7522	30.9939	29.2356	14.9059	17.7978	18.4348	20.3446	28.9246	8.58074	1	1
hap1.evm.model.Chr03.1482	hap2.evm.model.Chr03.2808	black	42.1872	30.0041	24.5012	27.2177	24.4852	26.6874	31.0675	29.8088	33.8821	57.6774	21.3243	76.9745	47.4292	42.4781	40.096	21.9696	37.2581	21.7408	43.3732	51.6782	48.8014	26.1406	21.5448	50.6869	28.147	23.1908	5.65834	17.2946	11.7499	6.20526	32.8354	14.8241	27.4584	15.3748	15.4011	17.8464	1	1
hap1.evm.model.Chr03.1509	hap2.evm.model.Chr03.2778	black	36.2351	36.0991	36.7692	18.7294	17.1855	18.4844	19.3395	16.6987	22.8025	16.7176	31.8594	22.4714	70.4283	69.431	72.7282	49.9033	28.3849	60.5526	65.1521	63.4588	38.635	40.3049	22.3248	44.5027	37.7503	62.5601	35.3893	16.2641	17.0281	17.7922	17.1702	17.3998	24.0087	11.754	14.9055	12.6508	1	1
hap1.evm.model.Chr03.150	hap2.evm.model.Chr03.4127	black	3.24041	5.458	6.4676	4.24304	3.29676	3.14943	39.4685	37.6231	33.2995	7.15224	4.06791	5.40103	14.1993	19.2413	15.6502	8.47072	6.88121	12.6606	14.8929	13.8078	15.0379	6.318	4.55684	7.42387	1.46207	2.31217	0	0	0	0.582167	0	0	0	0	0	0	1	1
hap1.evm.model.Chr03.1515	hap2.evm.model.Chr03.2773	black	5.0386	9.37482	2.85529	1.93339	1.48563	1.32289	2.22539	1.70433	1.11868	0.803091	2.1901	3.16947	21.9345	12.6223	5.08048	5.43696	15.7851	11.0043	14.6459	18.3761	9.91712	8.69804	8.97346	6.64609	1.27447	2.13314	2.74042	0.583085	0.650972	0.718859	1.33869	2.30739	1.18084	0.685603	0.885444	1.34204	1	1
hap1.evm.model.Chr03.1535	hap2.evm.model.Chr03.2753	black	11.0153	8.85066	8.67077	6.78737	3.77466	6.36116	7.63115	7.47898	7.6344	9.30151	11.2003	7.0139	7.77201	11.055	10.8146	10.0801	6.76616	9.14671	8.50044	8.12054	6.36332	7.33327	5.38148	7.0007	3.85807	10.1745	6.0212	3.73814	3.04725	2.35635	6.25747	5.10539	5.27844	5.67037	3.74502	4.8433	1	1
hap1.evm.model.Chr03.1593	hap2.evm.model.Chr03.2732	black	86.5578	73.3512	67.6563	31.5672	29.6402	32.2318	37.076	32.9471	34.7271	50.5669	36.2572	56.7028	148.305	145.417	118.232	120.896	83.8954	122.245	138.316	125.287	105.327	108.693	79.2588	110.702	23.8973	41.0247	35.247	26.569	24.5643	22.5596	32.4518	41.7681	31.3767	29.1581	45.3134	24.3405	1	1
hap1.evm.model.Chr03.1612	hap2.evm.model.Chr03.2662	black	71.9491	57.2903	53.7368	10.6236	20.0794	19.3608	30.9233	34.4392	31.0972	22.9886	32.9946	26.4964	69.0173	72.6751	87.5895	55.1051	33.5641	70.7025	81.5715	88.4473	48.3553	44.0165	21.4765	54.333	20.5301	31.7721	10.9652	12.1054	11.0063	9.90717	19.9573	20.4199	19.6059	15.3022	13.8196	16.5714	1	1
hap1.evm.model.Chr03.1678	hap2.evm.model.Chr03.2653	black	23.1118	20.5089	25.3727	8.95341	9.46691	13.8976	11.7548	13.9881	12.879	12.7728	19.0744	14.9239	33.2109	29.6815	25.6568	23.6385	16.1175	26.5595	33.1832	29.9949	19.8902	21.3077	14.7604	20.4526	18.4051	28.3089	14.5713	11.3912	10.3189	9.24659	11.5878	11.281	11.6021	9.50948	10.4641	8.35787	1	1
hap1.evm.model.Chr03.1797	hap2.evm.model.Chr03.2533	black	0	0	0	1.13438	2.94018	2.65546	4.03379	1.81009	2.54935	3.04518	2.33404	2.94656	11.6803	11.6891	10.0487	2.00914	2.04814	7.02771	11.8951	20.959	2.75603	4.13842	0.885969	4.15153	0	2.00471	0	0	0	0	1.07448	0.742597	0.602254	0	0	0	1	1
hap1.evm.model.Chr03.1871	hap2.evm.model.Chr03.2470	black	52.4089	103.464	45.9366	23.6737	11.7448	26.7821	11.1167	5.18831	7.36337	9.98959	41.6593	16.1602	43.381	32.326	15.0903	18.2887	27.7109	18.0672	40.5346	35.9808	24.8151	14.585	13.0533	13.3031	12.3209	17.5666	17.3166	13.1691	15.7506	18.3321	9.51223	18.1368	9.90831	4.90858	7.81945	8.36307	1	1
hap1.evm.model.Chr03.1885	hap2.evm.model.Chr03.2455	black	0.518347	1.95004	1.11624	0	0	0	0	0	0	0	0	0.549066	0.642123	0.820924	2.06953	5.58502	0	0	1.24801	0.985306	0	0	0.515864	0	0	1.08849	0.738292	0	0	0	0	0	0	0	0	0	1	1
hap1.evm.model.Chr03.1934	hap2.evm.model.Chr03.2406	black	1.3325	2.38851	6.18073	0.552691	1.48838	0.739011	7.24215	5.36285	3.9742	1.60354	4.44988	1.10979	8.48307	7.87453	4.78537	2.10468	2.16486	6.94845	6.36709	5.54363	6.36551	2.94476	1.71815	2.21338	0	0	0	0	0	0	0	0	0	0	0	0	1	1
hap1.evm.model.Chr03.196	hap2.evm.model.Chr03.4081	black	11.5976	11.0934	17.6462	3.21818	3.71528	4.1926	15.8685	17.4511	13.3268	5.98001	13.8708	6.19566	14.099	13.4948	8.16516	9.20784	9.01254	10.9132	12.4768	16.4081	9.26136	9.47554	6.95991	8.49996	1.82065	2.54593	0	0	0.835251	1.21388	1.30034	1.69192	1.54981	0.871859	1.26278	1.87982	1	1
hap1.evm.model.Chr03.1989	hap2.evm.model.Chr03.2352	black	65.7002	126.512	68.0128	26.7625	14.617	20.172	47.5442	65.7252	68.1413	27.0177	24.0466	64.8783	80.5747	58.3109	55.0845	27.1243	100.868	46.1717	40.5858	33.8408	52.5768	24.424	46.1995	35.9638	15.5553	53.9392	24.5904	13.339	14.174	15.009	34.2056	34.6928	22.5228	24.3016	41.6106	21.6923	1	1
hap1.evm.model.Chr03.1999	hap2.evm.model.Chr03.2344	black	6.87365	4.28582	3.8855	2.24369	2.4082	2.09714	3.63361	3.95212	3.5579	3.66971	3.32923	3.91017	2.92591	2.96578	3.32028	4.49125	2.54002	3.80294	4.57768	4.39977	2.86456	3.27949	2.61825	4.92223	1.99265	1.97478	0.559302	2.62163	1.86373	1.10582	2.33459	3.15194	2.40604	3.13797	2.83837	1.98983	1	1
hap1.evm.model.Chr03.2010	hap2.evm.model.Chr03.2335	black	2.78524	7.44119	7.90982	2.18448	3.66493	2.29538	0.790285	0.779278	1.81041	2.73703	1.96289	2.62268	4.94853	5.33865	3.19369	3.94392	1.19815	8.03049	1.93719	2.74412	2.91204	4.23826	3.70785	4.17333	2.48753	4.12633	2.2699	0.555128	1.66808	2.78104	1.94294	0.589752	0	0	0	0.913079	1	1
hap1.evm.model.Chr03.202	hap2.evm.model.Chr03.4075	black	34.6005	19.4103	32.5113	5.08946	9.58166	4.77178	5.41807	5.09671	5.67255	5.36625	8.80747	7.06313	14.7577	18.7398	13.2422	29.1413	11.9724	12.445	14.5939	15.9607	10.8449	14.5121	14.2859	15.4746	5.04449	6.24184	8.97055	4.92415	4.46575	4.00735	7.36151	6.46959	8.73535	5.46849	14.2888	5.32234	1	1
hap1.evm.model.Chr03.2038	hap2.evm.model.Chr03.2295	black	26.0525	20.3678	20.6374	14.9385	54.951	56.6838	42.406	44.889	33.036	63.8673	13.7775	73.8872	232.745	169.03	30.9465	93.1049	166.686	158.176	173.042	100.448	147.132	247.381	323.415	100.706	8.48108	11.2376	19.5839	6.13046	6.05589	5.98131	10.3083	9.03881	2.59385	2.02819	4.40045	10.1666	1	1
hap1.evm.model.Chr03.203	hap2.evm.model.Chr03.4074	black	7.52313	4.35564	6.0401	4.59069	3.74742	3.16548	1.9387	1.47803	1.74168	2.08005	3.86137	1.77241	3.93749	2.50222	0	8.4845	9.04812	1.32468	5.41324	4.86457	4.84883	5.57075	9.04791	3.38933	0	0.705362	0.600906	0	1.43474	2.45813	0.550772	0	0	1.90326	6.72616	3.0313	1	1
hap1.evm.model.Chr03.2059	hap2.evm.model.Chr03.2272	black	28.3659	19.4733	24.7049	11.989	12.7287	12.7713	11.2761	8.20627	8.95735	21.498	16.0004	16.9564	43.5482	39.8638	44.85	11.4933	15.7387	39.3904	34.3121	39.961	23.609	21.0994	22.8462	20.4871	1.49675	11.3798	0.938018	1.14008	1.37298	1.60589	3.2707	6.54923	6.72591	4.8778	4.85039	3.615	1	1
hap1.evm.model.Chr03.2070	hap2.evm.model.Chr03.2265	black	2.59519	2.74085	1.3091	2.55658	0.907125	0.872586	2.16878	1.28657	1.24818	1.99822	1.53283	1.3791	1.15358	1.33093	1.8828	3.97272	0.685818	1.41562	2.32414	3.05594	0.839669	1.5687	1.05513	0.896262	0.737913	1.37743	0.784057	1.03962	0.574055	0	2.06	0.956582	1.81831	2.06819	1.2062	2.34293	1	1
hap1.evm.model.Chr03.2080	hap2.evm.model.Chr03.2253	black	8.43503	8.90889	6.25427	5.17301	5.66693	6.69062	6.237	6.14002	8.27308	4.09989	7.80938	5.28603	8.10572	9.85603	10.1817	7.45699	6.5111	8.3201	9.05796	9.03787	4.22363	4.62022	3.23633	3.49272	7.8555	9.16823	4.00225	7.62575	6.63126	5.63677	1.67036	3.44101	3.21689	7.17108	4.16308	4.46554	1	1
hap1.evm.model.Chr03.2112	hap2.evm.model.Chr03.2224	black	157.063	113.852	89.7849	73.1239	64.993	79.51	71.0201	63.9514	55.3302	111.404	101.758	109.19	138.18	216.61	231.839	249.851	121.544	233.649	210.832	203.035	151.082	193.659	118.549	211.998	30.4495	101.602	47.521	31.6657	28.6922	25.7186	68.7999	60.0274	49.811	55.8985	63.5741	44.2309	1	1
hap1.evm.model.Chr03.2134	hap2.evm.model.Chr03.2203	black	2.45522	3.46461	1.91318	2.44737	0.759375	1.33809	1.3145	1.31994	0.690148	1.77506	1.80472	1.59399	2.69137	3.83712	7.0684	4.25028	1.38991	5.22223	4.47279	4.0681	2.7608	2.26255	1.11017	2.44728	2.30161	5.202	1.06068	0.849494	0.974558	1.09962	1.26423	1.18942	1.42343	0.655362	0.998777	1.95048	1	1
hap1.evm.model.Chr03.2136	hap2.evm.model.Chr03.2201	black	189.678	87.3464	239.419	90.7784	110.696	107.142	132.474	155.604	135.771	112.941	80.9044	146.382	211.752	118.608	103.679	164.545	434.033	124.446	178.703	163.433	520.55	245.116	315.058	362.728	70.0604	54.4711	78.4249	52.9045	43.0971	33.2897	41.3744	72.45	20.0837	25.5749	103.424	20.8379	1	1
hap1.evm.model.Chr03.2164	hap2.evm.model.Chr03.2171	black	16.9678	6.78172	11.5513	2.73961	4.24333	3.08649	5.05844	3.66539	3.52885	6.20545	3.21503	6.99516	7.98161	15.588	21.3627	2.47023	6.06215	14.5149	10.4723	13.1739	4.42064	5.05471	2.98507	5.87596	6.90083	21.0577	4.10004	3.84802	3.00331	2.15859	3.05212	3.77949	4.29432	3.10537	2.75434	2.5774	1	1
hap1.evm.model.Chr03.2175	hap2.evm.model.Chr03.2162	black	50.3028	51.9345	56.5732	15.7395	26.0788	20.4226	40.4145	41.5409	44.7983	21.1809	39.8749	25.4616	50.2325	51.1107	58.6797	56.4886	31.499	65.9807	65.9811	69.6453	51.0954	48.764	25.2711	54.0535	27.4743	31.0909	22.7534	13.4627	14.3047	15.1468	15.9225	21.0895	15.6096	9.39678	14.7673	8.81932	1	1
hap1.evm.model.Chr03.2188	hap2.evm.model.Chr03.2151	black	13.0602	12.8889	9.47041	25.4006	18.5405	35.0522	49.5276	73.7097	36.1085	70.1252	56.1316	288.779	41.0109	31.886	13.7064	39.4485	96.2679	59.1593	60.6601	64.5324	75.5121	129.072	88.751	116.059	13.5338	16.051	32.595	16.3918	16.7792	17.1666	20.019	16.6441	21.3337	19.0243	15.5151	11.7872	1	1
hap1.evm.model.Chr03.2263	hap2.evm.model.Chr03.2095	black	14.737	23.8178	29.7287	35.6532	69.8021	41.8913	37.4789	41.7425	48.2267	45.5837	20.0573	41.8049	42.8605	88.7835	106.179	91.5071	57.1186	118.452	98.4886	114.219	64.0527	95.4104	53.7724	82.8161	0	0.594033	1.26162	0	0	0.63708	0	0	0.708852	0	0	0	1	1
hap1.evm.model.Chr03.2345	hap2.evm.model.Chr03.2012	black	2.92593	3.96651	6.27296	0	0	0	0.709674	0	0	0	1.24942	0	3.09547	8.0124	0	0.508785	0	1.12201	3.97382	2.21736	4.21411	1.12996	0	1.03585	0	0	0	0	0	0	0	0	0	0	0	0	1	1
hap1.evm.model.Chr03.2348	hap2.evm.model.Chr03.2009	black	8.38565	20.5015	10.1492	4.43166	3.38823	3.95643	1.75879	1.07471	1.41346	1.08631	1.92842	1.38994	29.8684	69.4774	84.043	22.721	11.3817	95.7936	52.9442	64.2888	23.2189	27.5701	8.2729	32.3184	6.55805	3.97967	1.70822	0	0.793848	1.11201	0.925999	0	0.836789	0.653511	0	0.731657	1	1
hap1.evm.model.Chr03.2366	hap2.evm.model.Chr03.1995	black	64.1656	35.9236	89.0238	67.684	53.2486	100.248	177.228	188.382	142.452	123.968	212.657	126.733	109.752	97.4592	112.584	90.6097	99.8447	149.724	149.999	155.045	116.038	144.909	149.391	118.146	17.5119	67.6783	16.5894	22.2026	20.7802	19.3579	55.4529	68.683	35.0887	44.9438	54.9676	39.3573	1	1
hap1.evm.model.Chr03.2375	hap2.evm.model.Chr03.1988	black	9.29281	7.28974	9.13856	10.2793	12.103	14.6464	14.2166	22.7409	14.5611	15.5631	43.5397	21.5246	53.86	44.2791	40.4814	19.2785	18.0144	27.184	29.426	24.0571	20.5493	14.7494	7.46973	23.6862	9.31405	18.1512	3.24709	3.15413	3.64771	4.1413	2.61924	4.12393	3.12949	2.34868	2.08639	1.52818	1	1
hap1.evm.model.Chr03.2376	hap2.evm.model.Chr03.1988	black	9.29281	7.28974	9.13856	10.2793	12.103	14.6464	14.2166	22.7409	14.5611	15.5631	43.5397	21.5246	53.86	44.2791	40.4814	19.2785	18.0144	27.184	29.426	24.0571	20.5493	14.7494	7.46973	23.6862	9.31405	18.1512	3.24709	3.15413	3.64771	4.1413	2.61924	4.12393	3.12949	2.34868	2.08639	1.52818	1	1
hap1.evm.model.Chr03.239	hap2.evm.model.Chr03.4036	black	14.9606	19.3814	9.71119	9.54145	6.81196	5.72305	5.26319	4.33287	3.68097	8.85436	8.41789	6.42008	10.8063	13.7457	18.6269	11.2548	6.30258	11.1955	10.7962	13.121	3.58231	6.87954	3.81212	7.38855	5.20467	9.4094	4.82587	1.4527	2.72822	4.00375	4.74198	4.03892	5.43728	3.0984	4.2645	5.37969	1	1
hap1.evm.model.Chr03.23	hap2.evm.model.Chr03.4264	black	6.35687	3.4958	3.77268	1.65298	4.03169	2.75555	3.57572	3.00424	2.41562	2.85624	6.0256	4.79571	4.71115	8.4685	10.2576	17.9575	1.92181	9.92137	6.90449	18.1161	5.52395	13.4093	2.5309	16.5395	1.42908	1.87064	4.24483	0	0	0	0	0.655816	0	0.93798	0	0.532138	1	1
hap1.evm.model.Chr03.2424	hap2.evm.model.Chr03.1939	black	3.11735	2.68003	2.00124	3.2241	1.04616	1.43283	1.84743	2.81981	1.61558	6.88531	3.85707	4.90351	1.98535	2.19237	4.75625	4.09368	1.22483	3.45621	2.55368	4.01178	1.56502	2.5893	1.01865	2.07172	0.569976	4.38138	0.958709	0	0.633538	0.852289	1.04231	1.70608	2.57811	2.2369	1.09307	2.53191	1	1
hap1.evm.model.Chr03.2431	hap2.evm.model.Chr03.1931	black	0	1.10824	0.772776	0.757199	0	0.682363	0	0	0	0.528214	1.20735	0.781564	1.30743	1.23299	0.649063	0	0	1.23325	0.778133	1.00624	0	0	0	0.564909	0	0.52417	0.521937	0	0	0	0	0	0	0	0	0	1	1
hap1.evm.model.Chr03.2459	hap2.evm.model.Chr03.1902	black	41.4496	27.045	27.7057	37.8278	66.9207	45.9398	34.7491	32.6961	38.2551	35.0775	46.8015	29.5623	73.1623	58.6052	34.2732	91.9272	52.399	42.4297	56.5307	50.1427	41.7303	50.5869	48.3439	56.2615	6.98865	9.11136	12.12	15.6745	14.4099	13.1453	32.242	15.3342	33.0939	26.445	68.3788	30.6362	1	1
hap1.evm.model.Chr03.249	hap2.evm.model.Chr03.4028	black	1.28691	1.35139	1.36791	0.976649	0.743498	0.816138	1.36088	1.17538	0.639349	1.78462	0.872261	1.54272	1.06676	2.10025	2.88654	1.08716	0.590794	1.553	1.57175	2.29138	0.79263	1.14998	0.727424	1.38195	0.933995	3.04114	0	0	0	0	1.08649	0.965941	0.652125	1.60882	0.73264	0.712078	1	1
hap1.evm.model.Chr03.2506	hap2.evm.model.Chr03.1859	black	23.2394	22.7674	34.5782	20.6762	25.3863	27.8103	131.159	138.326	124.165	35.2515	40.8441	29.0103	65.4162	100.263	78.8357	81.9858	53.236	74.9395	51.7701	64.9756	68.1936	43.2681	39.694	48.906	7.09886	18.9769	7.7283	3.12365	2.86173	2.59981	6.71466	6.81684	7.40434	4.1375	7.70454	4.7941	1	1
hap1.evm.model.Chr03.2544	hap2.evm.model.Chr03.1819	black	4.91335	4.75203	4.3017	1.8297	1.5664	2.40649	3.57334	3.47862	3.25549	2.12669	2.66391	3.07059	4.90648	3.93885	4.51643	2.35915	3.07423	3.99543	4.66373	4.47089	3.46276	3.25258	3.26939	2.77527	4.33414	4.36534	1.58584	2.43198	2.15958	1.88719	2.71552	2.02678	2.24351	2.20977	2.62671	1.61881	1	1
hap1.evm.model.Chr03.2548	hap2.evm.model.Chr03.1815	black	161.363	135.964	206.367	12.4687	70.9208	40.1228	26.3786	30.9042	30.5104	14.092	122.312	19.825	206.161	206.289	55.8953	14.1901	33.0824	96.0354	119.36	45.7482	23.274	62.9267	29.2418	36.3297	93.2229	193.697	36.0189	14.9677	12.2505	9.53327	12.2374	11.7061	10.6922	7.12184	19.4367	5.03089	1	1
hap1.evm.model.Chr03.2562	hap2.evm.model.Chr03.1809	black	6.72453	13.5853	8.14474	9.05151	4.32689	5.38617	6.76878	7.35954	7.29099	4.79886	5.57744	6.09897	11.1846	13.6073	17.2852	17.096	5.32576	14.8185	12.4425	17.8366	8.42792	9.68849	4.90967	11.6455	5.3777	11.5471	4.00505	2.94256	2.94	2.93744	2.06122	2.41733	2.54001	1.75442	2.96619	3.14776	1	1
hap1.evm.model.Chr03.2565	hap2.evm.model.Chr03.1804	black	106.17	64.1723	51.0406	85.1363	85.7068	105.375	93.0131	124.296	114.871	93.9811	133.48	113.806	111.036	100.962	105.117	82.5492	104.491	93.4969	118.111	78.0078	116.584	116.856	95.2729	122.081	95.4503	85.0846	48.97	46.4467	41.3015	36.1564	36.7114	38.8089	31.167	32.5406	36.5359	25.8263	1	1
hap1.evm.model.Chr03.2575	hap2.evm.model.Chr03.1790	black	3.3199	3.03025	2.92521	0.930464	0.981982	0.536558	0.656056	0.599278	0.632597	1.40975	1.92763	1.84084	2.92128	3.53879	6.53775	7.28592	3.07001	6.49977	6.27212	4.03016	2.31154	8.10171	5.5167	7.11993	1.06922	1.51667	1.24292	1.40031	1.0774	0.754493	0.666669	0.561903	1.10669	1.02987	1.04754	0.989563	1	1
hap1.evm.model.Chr03.2602	hap2.evm.model.Chr03.1759	black	11.2436	12.7539	6.65882	13.2389	13.8451	14.5727	15.3972	18.4217	10.7713	22.6746	21.6541	18.8303	9.63513	11.2525	16.0855	17.5978	17.6589	14.7883	8.28046	11.6725	11.1696	14.5143	19.4973	13.0669	6.37272	17.9677	9.07415	4.76466	5.75	6.73534	10.6289	10.5865	10.0909	9.42162	10.9621	9.38193	1	1
hap1.evm.model.Chr03.2621	hap2.evm.model.Chr03.1737	black	2.35972	1.50651	0	0.590049	0	0	0.96413	0.845644	0	0.887019	1.14644	0.627074	1.57606	1.85332	3.13781	1.5364	0.61449	1.23979	1.6977	2.88281	0.96821	0.848346	0	0.577955	0.581439	1.55088	0	0	0	0	0.501418	0	0	0	0	0	1	1
hap1.evm.model.Chr03.2650	hap2.evm.model.Chr03.1706	black	1.64504	2.28989	8.12756	3.25027	3.09905	2.51011	3.85413	0.97769	2.15459	2.61242	3.95395	2.83822	2.85145	1.94668	3.5085	6.72264	3.87258	2.89284	10.9182	7.90744	3.91078	5.46073	3.09805	3.72701	0.637965	1.62064	1.15248	1.55139	2.37572	3.20006	1.10587	1.48214	1.03081	0	1.78466	0.83176	1	1
hap1.evm.model.Chr03.2695	hap2.evm.model.Chr03.1658	black	5.3621	4.41892	4.70486	0	0.729954	0	0	0.503597	0	0.689685	2.4068	0.718815	7.68197	12.0785	7.01313	4.22496	1.3454	6.9614	5.28618	8.09946	1.46127	3.10543	1.08575	5.92819	0.655678	0	0.672083	0	0	0.560535	0	0	1.94918	0.740119	0	1.40621	1	1
hap1.evm.model.Chr03.273	hap2.evm.model.Chr03.3998	black	8.93308	9.64746	3.54399	1.58651	1.66083	3.1918	2.56004	2.69811	2.38378	0	1.7281	1.30609	0.905944	1.36286	0.670306	8.36038	2.32905	2.70232	4.25944	2.50182	6.01045	4.9765	4.74303	7.79898	0.701364	0.944638	1.32545	0.813437	0.626895	0	0.843319	0.881547	0.79357	0	3.26088	0	1	1
hap1.evm.model.Chr03.275	hap2.evm.model.Chr03.3998	black	8.46477	9.28149	3.54399	1.40199	1.66083	2.98381	2.2571	2.46243	2.10466	0	1.61472	1.30609	0.8291	1.25535	0.523172	7.18033	1.83494	2.35417	3.86242	1.99532	5.16377	4.43666	4.1218	7.03671	0.701364	0.944638	1.32545	0.813437	0.626895	0	0.843319	0.794714	0.658171	0	2.83426	0	1	1
hap1.evm.model.Chr03.277	hap2.evm.model.Chr03.3996	black	1.62733	2.41774	0.946482	1.23885	0	1.42472	0.774704	0.595776	0	1.16793	0.665672	1.46797	1.63648	2.73178	3.0113	1.90573	0.876665	1.76161	1.84824	1.19883	0.667224	1.27255	0.702092	0.963367	1.02784	0	0	0	0	0	0	0	0	0	0	0	1	1
hap1.evm.model.Chr03.2794	hap2.evm.model.Chr03.1558	black	5.79625	15.1954	3.97864	5.74521	3.9669	5.15527	3.9516	3.79477	4.2552	5.19477	4.85687	7.37668	28.4987	34.8899	23.2754	5.67733	7.30951	19.8258	14.1861	14.6371	8.3333	5.84499	4.40325	4.59879	8.86129	19.6777	7.60446	2.11425	1.98907	1.86389	1.4857	2.96034	1.94959	1.69254	2.37749	1.4689	1	1
hap1.evm.model.Chr03.2814	hap2.evm.model.Chr03.1538	black	41.4556	55.0107	40.5797	4.55575	11.7903	7.45503	6.31894	4.80499	3.89592	2.90944	4.9982	14.7804	6.94682	23.9835	84.699	14.7273	6.02831	47.2122	26.2196	42.4545	6.81755	11.4551	9.44665	12.5528	0	0	0	0	0	0	0	0	0.69603	0	0	0.605638	1	1
hap1.evm.model.Chr03.2816	hap2.evm.model.Chr03.1536	black	57.557	58.6464	46.4244	11.2812	45.4374	16.422	8.22712	12.1384	9.81247	2.78152	12.2893	7.60752	61.3926	55.7175	23.4465	14.0247	30.1277	36.8813	36.305	26.4105	15.1901	21.8485	12.4822	20.3769	10.3504	15.5277	4.56809	2.21051	1.52255	0.834576	7.33355	2.76705	1.74212	0.666293	3.24913	0.757981	1	1
hap1.evm.model.Chr03.2845	hap2.evm.model.Chr03.1506	black	2.70808	5.19628	0.855126	1.63867	0.553425	2.16762	0	0	0	2.3823	1.67957	2.56542	3.3934	5.14647	7.41006	1.83649	1.01452	4.38307	4.51801	3.75551	1.62767	1.53763	0.82913	1.78588	2.87823	6.96498	1.49026	0.583278	0.688049	0.792819	1.24902	1.37262	1.33628	1.06444	0.846189	0.894372	1	1
hap1.evm.model.Chr03.2851	hap2.evm.model.Chr03.1501	black	15.8321	17.0504	24.7134	9.948	16.9682	18.3036	33.6453	33.527	25.2431	19.663	48.603	32.2712	68.0139	54.6247	43.8564	13.1919	16.2322	33.5247	36.6578	34.5177	28.9249	21.804	13.2448	21.9378	7.04398	7.50202	2.92175	2.55081	2.34423	2.13765	1.88776	1.93917	2.56154	1.05785	2.34047	1.15191	1	1
hap1.evm.model.Chr03.2853	hap2.evm.model.Chr03.1499	black	25.6926	23.7461	24.3551	6.14913	9.11711	7.7523	8.83049	10.0911	14.7221	5.77468	14.6395	10.7224	45.3524	28.3788	50.8307	4.48726	18.6657	32.6037	13.4282	21.9542	13.2913	7.38458	6.96758	14.4899	8.1545	7.40646	5.09808	3.9143	2.38433	0.854369	1.59127	4.24594	1.06518	1.12151	2.23536	0.750589	1	1
hap1.evm.model.Chr03.2856	hap2.evm.model.Chr03.1496	black	12.9318	14.5468	13.0643	8.50933	6.90343	9.24406	22.9678	21.9645	21.1925	11.5752	10.6154	13.5916	12.893	21.9576	28.3262	9.35532	5.68605	19.7702	13.8732	18.5043	14.3263	7.94427	5.05623	11.5387	14.646	26.304	18.6259	7.56519	8.17324	8.78129	9.04418	6.49312	10.8231	8.16103	8.22515	6.64014	1	1
hap1.evm.model.Chr03.2864	hap2.evm.model.Chr03.1488	black	14.6186	30.973	6.33846	1.07315	1.74152	2.96614	2.48099	2.39389	4.47577	0.640796	3.32541	1.2792	6.53184	32.9385	41.6521	11.8731	5.18637	59.3564	36.6498	29.8595	17.1861	11.9283	1.43736	11.1723	8.94899	22.0505	1.20976	0	0.683741	0.933679	0.60773	1.69956	0.571772	0	0	0.519859	1	1
hap1.evm.model.Chr03.287	hap2.evm.model.Chr03.3985	black	2.54415	0	1.74155	0.559359	1.08285	0.575832	1.16259	1.01496	0.895646	0	1.43857	0	1.96516	3.27734	4.99308	1.98594	1.84517	2.13178	5.59617	5.42734	3.57244	4.44099	1.67796	2.80551	0	0	0	0	0	0	0	0	0	0	0	0	1	1
hap1.evm.model.Chr03.2969	hap2.evm.model.Chr03.1390	black	7.69028	7.43609	4.54404	4.55668	3.06015	5.51577	9.06154	9.83046	7.99735	6.65337	8.68423	8.25952	8.7307	10.0608	14.3135	15.3756	4.57294	15.4646	13.0553	18.5621	5.24072	8.31661	3.76152	12.7584	1.26506	4.26219	1.21466	0.669659	0.64163	0.613601	0.630131	1.66053	1.31184	0.916025	2.5226	0.546359	1	1
hap1.evm.model.Chr03.2989	hap2.evm.model.Chr03.1370	black	7.80597	8.1189	7.40565	3.8397	2.29352	2.97118	4.62638	4.22307	2.8582	5.21986	8.33996	5.44894	4.85947	8.12471	11.867	11.28	4.08442	10.6003	10.0192	11.2651	4.61816	5.42287	3.41453	6.00083	2.20057	7.78865	1.31672	1.92765	1.88553	1.8434	6.22228	4.84879	4.77796	6.35372	4.31703	5.90317	1	1
hap1.evm.model.Chr03.2996	hap2.evm.model.Chr03.1362	black	35.3172	31.3095	22.1237	10.7899	17.7335	18.3862	12.1529	14.2435	11.9753	7.90398	16.4149	11.8889	14.5126	21.7573	35.2513	20.471	10.3233	33.5613	25.6039	24.1052	10.5244	16.0868	11.1543	20.0225	18.6017	15.9471	5.74048	10.6091	9.7794	8.94968	10.6689	10.6879	13.5915	12.4881	10.328	8.59027	1	1
hap1.evm.model.Chr03.3046	hap2.evm.model.Chr03.1313	black	16.5967	12.5749	11.4319	12.7794	6.30464	10.0439	9.68902	8.7977	7.99042	11.1228	12.0365	13.1743	19.3618	20.1799	26.3612	16.5799	9.47524	20.9842	22.0177	22.751	13.843	10.1785	8.22406	12.9446	13.9852	31.7654	16.1977	6.25017	5.9487	5.64722	7.5531	9.22091	7.92484	6.93426	7.24109	6.41328	1	1
hap1.evm.model.Chr03.3053	hap2.evm.model.Chr03.1307	black	111.453	124.342	148.1	68.1604	47.2246	36.5107	61.1562	50.0208	43.7738	73.7791	76.3804	62.7675	72.6154	72.6118	57.7837	113.316	99.9741	87.4728	86.0668	106.499	96.2593	120.264	159.992	101.61	0	0.925891	0.936809	0.561314	0.78364	1.00596	2.88805	0.863134	3.43237	5.09191	3.46415	3.72215	1	1
hap1.evm.model.Chr03.3069	hap2.evm.model.Chr03.1292	black	9.42107	6.92156	4.49034	3.37634	6.58103	5.69111	3.85584	4.92547	6.29987	4.46862	6.50769	6.14758	6.74683	14.1495	14.3303	10.6011	4.9414	8.49598	9.99341	11.0556	8.95682	5.73233	3.99608	9.55699	7.09779	8.24473	3.03748	2.72476	2.21748	1.71019	4.4531	2.47517	2.9163	1.8486	1.79743	1.1132	1	1
hap1.evm.model.Chr03.3100	hap2.evm.model.Chr03.1263	black	3.37762	2.73659	4.0856	0.511583	1.69982	1.4963	6.67819	8.9245	6.43464	1.48264	6.04106	1.55973	3.50063	3.26982	2.73578	6.56715	3.41053	3.10133	8.04128	5.36685	6.30813	6.28298	3.61602	5.79709	2.14584	1.3442	1.47254	1.70267	1.54412	1.38556	1.90706	1.96929	1.66765	1.7699	1.95487	2.06444	1	1
hap1.evm.model.Chr03.3128	hap2.evm.model.Chr03.1238	black	22.2711	22.2573	7.74244	11.6155	20.9599	10.2112	13.915	24.0092	18.3127	7.89908	24.2742	13.7688	34.1923	33.838	24.2473	12.4042	33.8469	57.85	39.4969	25.6412	43.1401	28.1935	18.1388	39.826	12.8359	10.5674	4.10712	4.06555	3.29486	2.52418	4.91923	11.7264	2.10684	3.47927	3.34007	1.31707	1	1
hap1.evm.model.Chr03.316	hap2.evm.model.Chr03.3952	black	1.59889	1.89851	1.3694	0.98451	0.867538	1.19353	1.3375	1.45209	0.915669	1.66085	2.68852	1.08765	2.11373	2.4836	3.83875	3.54304	1.07464	3.73855	1.73302	2.79331	0.55203	0.848969	0	1.21492	0.53917	2.02488	0.570883	0	0	0	0	0	0.587975	0	0.534387	0	1	1
hap1.evm.model.Chr03.3185	hap2.evm.model.Chr03.1178	black	151.154	120.729	148.996	23.5445	33.7863	25.9104	44.5349	42.8292	32.9883	37.8132	58.7466	41.7743	223.214	155.624	99.3853	136.914	119.217	113.431	180.121	168.429	99.9071	131.716	88.3375	113.214	18.6311	63.9251	23.4606	26.6449	23.3482	20.0516	30.9066	28.0873	32.3579	18.5221	31.9531	31.2871	1	1
hap1.evm.model.Chr03.3192	hap2.evm.model.Chr03.1170	black	44.5106	29.2756	55.7008	42.0808	28.79	32.4305	73.706	77.6892	47.6366	115.355	27.4061	158.003	25.2075	37.4609	69.6519	61.1614	86.0375	79.4114	48.4213	97.7937	52.5584	70.6686	162.607	75.6503	12.7996	12.2573	29.7233	14.6604	16.4525	18.2445	14.0001	18.7754	22.2242	11.6843	23.6567	26.808	1	1
hap1.evm.model.Chr03.3222	hap2.evm.model.Chr03.1139	black	11.8284	33.2895	8.32343	15.5712	2.36028	7.31362	4.10885	5.09341	3.9446	2.63898	5.77237	2.62576	8.60665	11.8328	12.8438	14.3122	2.0783	12.4713	7.57708	9.23696	2.59502	4.02682	1.11765	3.81392	2.81306	5.09266	4.17104	0.722964	0.996467	1.26997	1.07762	1.23006	1.8512	1.19938	2.63225	1.48717	1	1
hap1.evm.model.Chr03.3265	hap2.evm.model.Chr03.1096	black	0.612797	0.69398	0.916405	1.06293	1.05511	1.87287	2.44303	4.31986	2.4775	1.85602	2.39565	1.34349	0	0.897477	3.10357	4.06075	1.082	2.42868	2.14934	1.62853	12.1022	2.0705	0	8.70546	0	0	0	0	0	0	0	0	0	0	0	0	1	1
hap1.evm.model.Chr03.3289	hap2.evm.model.Chr03.1072	black	43.9712	38.8828	61.2094	6.72227	23.8662	11.2357	11.9776	26.1514	27.0099	16.8988	25.3528	15.9224	262.309	181.878	37.9378	15.7127	85.0976	93.4146	48.5757	24.6982	51.0581	66.1705	139.335	37.6627	26.9003	27.6732	20.5021	8.19106	6.35916	4.52725	3.28067	9.00215	1.64273	1.49182	1.0493	1.53595	1	1
hap1.evm.model.Chr03.3341	hap2.evm.model.Chr03.1020	black	1.18729	2.02998	1.447	2.11377	0.768539	1.37529	3.4412	3.26161	2.55896	3.74653	5.16175	3.8614	2.21689	3.89064	5.88575	3.0323	1.35462	4.32903	2.98385	2.40965	1.92578	2.03112	0.769232	1.83517	2.30473	3.63514	0.501536	1.03628	1.28665	1.53703	2.601	3.06068	1.84349	2.95915	1.92367	2.19539	1	1
hap1.evm.model.Chr03.3344	hap2.evm.model.Chr03.1017	black	1.01144	0.918045	2.59963	2.5094	0.556075	3.49349	7.04569	6.27967	6.34786	2.99738	5.36413	3.69794	10.9387	5.72153	0.982887	8.00108	7.27464	3.20167	6.14347	10.7503	8.59341	8.98329	6.37908	4.90996	0.688467	0	0.943587	0	0.632199	0.898967	0	0	0	0	0	0	1	1
hap1.evm.model.Chr03.3369	hap2.evm.model.Chr03.991	black	1.47101	4.86912	1.0415	0	0.87877	0	1.14648	1.07915	1.39935	0	0.870721	0.577576	7.15258	6.68181	2.04038	1.56123	3.30431	3.76418	8.5608	2.39572	4.4082	2.80714	1.86339	1.89005	0	0	0	0	0	0	0	0	0	0	0	0	1	1
hap1.evm.model.Chr03.3388	hap2.evm.model.Chr03.971	black	54.1699	63.4658	20.231	15.8757	12.1516	23.8633	34.7381	32.9409	28.1219	14.4526	62.8418	20.1498	45.1287	55.3225	43.1117	29.5123	31.9995	60.682	79.2249	64.0685	80.224	86.6182	67.0445	69.1643	9.8475	20.8184	11.4663	6.23851	5.94656	5.65461	7.61468	14.5528	9.8563	9.46816	10.4875	11.3092	1	1
hap1.evm.model.Chr03.3395	hap2.evm.model.Chr03.965	black	4.36731	1.62736	4.4922	2.55627	2.36149	2.58392	5.80216	6.30049	5.09236	4.04047	5.31032	4.83449	3.63419	3.28665	1.82687	2.13262	5.2555	3.69347	5.89131	3.81372	5.96792	7.1524	7.06174	4.16865	1.66817	1.62328	1.89222	1.72951	1.65286	1.57621	1.82597	3.13093	1.26164	2.63314	1.635	2.06697	1	1
hap1.evm.model.Chr03.3450	hap2.evm.model.Chr03.910	black	13.5207	10.8057	10.7117	10.3705	7.95214	7.40179	6.45703	4.19034	6.26312	11.5905	6.91255	11.4363	13.2209	11.1088	7.99956	11.3584	9.28904	10.57	13.4395	9.69647	7.02873	9.70267	11.0941	8.09207	2.8534	10.3706	3.77072	6.44744	5.65681	4.86618	7.70248	6.65139	5.09798	6.81799	6.58762	6.78735	1	1
hap1.evm.model.Chr03.3455	hap2.evm.model.Chr03.905	black	71.8636	91.886	51.4573	9.53569	26.4931	13.9092	26.5098	51.6404	39.7662	8.55183	74.4838	15.0554	149.601	203.575	99.6388	44.1727	83.1702	200.887	179.106	83.0217	146.931	165.964	47.8704	242.415	15.2496	22.2818	31.5036	6.30051	6.91576	7.53102	14.4493	37.3795	7.15055	5.38784	10.5499	5.11765	1	1
hap1.evm.model.Chr03.3471	hap2.evm.model.Chr03.890	black	1.61852	1.43188	0.554566	0.537076	1.05866	0.576497	1.32828	0.811942	0.625634	1.06262	1.07147	0	1.08347	4.39465	6.48913	4.20453	0	4.25534	3.45958	3.57101	0.958898	0.664755	0.583508	1.58485	0	1.84505	0.582986	0	0	0	0.551021	0	0	0	0	0	1	1
hap1.evm.model.Chr03.3487	hap2.evm.model.Chr03.874	black	1.90251	4.94181	3.93819	10.9927	38.8677	22.1084	25.6213	34.1944	16.0618	19.17	38.6759	18.4501	16.1504	19.0307	17.5172	10.4035	8.92334	17.7413	24.8895	34.3374	6.86586	17.8005	14.2769	26.4352	7.13667	13.7896	3.98819	6.43162	8.12058	9.80954	11.8533	6.38086	15.839	4.08184	4.05298	5.12925	1	1
hap1.evm.model.Chr03.3500	hap2.evm.model.Chr03.861	black	196.33	103.164	210.94	37.6966	104.204	79.6556	32.6044	37.6775	57.0752	33.4937	117.253	23.7428	130.298	117.57	35.7871	100.161	77.2556	110.161	63.4812	32.2094	65.5093	63.1764	154.215	50.7977	84.1236	34.328	38.8899	45.624	44.5625	43.501	60.2369	46.8952	33.8132	64.7449	54.8071	48.3768	1	1
hap1.evm.model.Chr03.3514	hap2.evm.model.Chr03.846	black	5.88951	5.60106	6.47893	1.55271	2.3701	1.96847	2.44792	1.79859	2.20826	2.28142	3.40184	3.14939	6.74061	6.36229	5.3324	5.81873	1.76285	5.63435	7.90289	7.51251	3.90423	4.40253	2.24867	6.95251	4.37748	4.19344	1.86878	1.78172	1.97417	2.16661	1.80722	2.71208	1.12923	0.589638	3.02423	1.14422	1	1
hap1.evm.model.Chr03.351	hap2.evm.model.Chr03.3916	black	1.91704	1.39497	1.81473	4.58799	3.43705	4.41446	4.87411	4.74127	4.21418	3.84712	2.01038	3.97204	3.5865	2.41041	2.90481	4.31267	2.60611	2.31948	4.10206	7.17311	3.61641	5.30355	2.03297	4.50535	0.839534	2.08567	1.08271	1.96349	1.57201	1.18054	0.933036	2.73031	1.81851	1.64	2.06357	1.64236	1	1
hap1.evm.model.Chr03.3542	hap2.evm.model.Chr03.813	black	1.27289	2.27912	0	0	2.36454	0.62343	0.734187	1.0321	0	0	0	0	5.33255	12.0175	6.64417	1.41135	1.95486	4.82263	4.86903	2.50633	2.22292	2.56433	1.35093	3.34982	0	0	0	0	0	0	0	0	0	0	0	0	1	1
hap1.evm.model.Chr03.3579	hap2.evm.model.Chr03.775	black	1.70065	1.9928	3.12205	0.981494	0.805387	0.696409	1.07396	0.715912	1.06981	0.645716	0.637815	1.51905	3.09162	3.25571	2.387	12.3129	3.03029	4.13166	8.67285	5.92858	6.84554	21.2732	7.61536	10.0268	2.4965	0.837266	0.862392	0	0	0	0	0	0	0	0	0	1	1
hap1.evm.model.Chr03.3583	hap2.evm.model.Chr03.771	black	0.923953	0.939902	1.47204	0.746649	0.500226	0.689417	1.68441	2.07814	2.0917	1.3272	3.17827	1.76774	1.89991	1.36177	1.49228	2.10717	1.21616	1.33568	1.93517	1.70004	1.30198	0.963463	1.23451	1.12993	1.29124	1.94281	0.873488	0	0.632108	0.902476	0	1.39783	1.06782	1.14543	0.74781	0.85026	1	1
hap1.evm.model.Chr03.3610	hap2.evm.model.Chr03.744	black	5.61933	6.32211	5.33174	3.46438	2.30122	2.59069	3.63925	3.67829	3.242	3.38657	6.25157	3.43501	6.25453	5.78481	5.24131	5.16877	2.4885	5.59558	6.34283	9.22111	3.14082	2.73046	2.28466	3.97721	1.75875	4.62268	1.29404	1.76024	1.79133	1.82241	3.98763	2.69222	4.68989	3.28591	3.21403	3.49307	1	1
hap1.evm.model.Chr03.3700	hap2.evm.model.Chr03.655	black	1.88267	4.15197	1.973	1.95163	1.04995	0.996073	1.01982	1.1453	1.26906	0.78039	1.29915	0.697743	3.06408	4.27033	1.96511	1.61048	0	1.38449	0.944309	2.89158	1.94238	0.664653	0	0.869442	0.663205	1.96855	1.11687	0.78501	0	0	1.12037	0.922599	0	0	0	0	1	1
hap1.evm.model.Chr03.3709	hap2.evm.model.Chr03.646	black	0.893034	0.916574	0.597784	0	0	0	0	0	0	0	1.00252	0	1.03472	1.51265	1.63472	0	0	1.2389	1.63419	1.27704	0	0.644691	0	0.566119	0	0.852461	0	0.500205	0	0	0.514138	0	0	0	0	0	1	1
hap1.evm.model.Chr03.3723	hap2.evm.model.Chr03.629	black	16.4867	11.3691	27.0065	9.64633	10.9267	5.21401	4.6739	4.22256	5.27763	7.53618	9.2414	7.29432	14.5021	21.0876	19.5267	20.4697	16.5282	19.1545	20.6785	15.9735	25.5144	14.079	10.8661	20.5969	0	0	0	1.06773	0.595094	0	1.09466	1.17081	0	0	0.667122	0	1	1
hap1.evm.model.Chr03.372	hap2.evm.model.Chr03.3890	black	33.1333	38.525	20.5554	71.263	38.0068	49.7549	92.4147	85.6811	80.146	50.0748	22.6174	96.8521	90.252	60.6558	34.2576	61.2682	132.622	98.2644	40.0924	72.5394	171.99	129.322	411.206	111.256	8.39769	12.3419	7.48714	19.043	11.8953	4.74767	10.0362	30.5039	10.8361	11.2669	16.8358	3.93944	1	1
hap1.evm.model.Chr03.3744	hap2.evm.model.Chr03.607	black	86.285	48.0355	72.6951	37.6713	36.6773	56.4423	105.782	125.936	112.872	97.1817	227.907	89.6043	71.6441	61.9748	60.3286	95.1057	86.7592	84.3426	74.0198	78.197	83.6351	120.24	71.6951	125.56	24.931	41.4397	70.029	22.8233	21.1639	19.5046	38.7576	87.6399	29.0575	38.1796	43.4065	35.2205	1	1
hap1.evm.model.Chr03.3752	hap2.evm.model.Chr03.596	black	2.26605	2.4769	1.96066	0.857096	0	1.15318	1.38284	1.49074	1.04646	1.30415	2.97101	1.3208	2.65494	3.44899	7.49762	2.64313	1.36849	5.37489	5.62131	5.45872	2.65234	2.62642	0.94355	2.52896	1.01725	4.70162	0	0	0	0	0.768098	0.88451	0.598712	0.681367	1.00053	0	1	1
hap1.evm.model.Chr03.3760	hap2.evm.model.Chr03.587	black	0.728069	0.802571	0.506416	0.825856	0	0	0.994038	0.676871	0.671224	0.986773	1.43392	0.983921	0	0.527803	1.20283	0.916422	0.584556	0.999876	1.14205	0.963485	0.587122	0.598577	0.745957	0.651345	0	0	0	0	0	0	0	0	0	0.513504	0	0.787383	1	1
hap1.evm.model.Chr03.3780	hap2.evm.model.Chr03.567	black	0.71028	2.29119	1.11398	0.610225	0	0.521249	0.612886	0.978381	0.578657	0	1.102	0	2.31538	2.49321	3.37565	1.21778	0	4.09174	2.72672	4.14142	1.00721	1.60293	0.688031	2.09704	0.539057	2.14347	0	0	0	0	0	0	0.739108	0	0	0	1	1
hap1.evm.model.Chr03.3781	hap2.evm.model.Chr03.566	black	48.4085	48.7157	57.1675	18.7205	14.1584	14.4044	27.4284	31.0493	29.615	20.3252	27.2783	21.1817	15.2013	20.9595	28.8308	25.874	28.8543	43.7308	31.9717	44.6261	43.2532	71.5859	57.2255	62.8636	0	0.542303	1.43535	0.599186	1.63136	2.66353	3.25074	3.79113	2.47685	2.77396	4.97179	3.55663	1	1
hap1.evm.model.Chr03.3783	hap2.evm.model.Chr03.562	black	1.32642	2.49238	1.09678	1.98664	0	0.90091	2.08937	1.76698	2.5529	1.2346	1.11896	1.67531	2.31845	5.45052	7.70794	2.59538	0.756114	5.2595	4.04575	4.51673	2.72936	1.59265	0.565324	3.13155	0.73485	1.80779	1.13463	0	0	0	0	0	0.531773	0	0	0	1	1
hap1.evm.model.Chr03.3803	hap2.evm.model.Chr03.542	black	1.25511	1.82861	1.44233	2.97929	0.994082	1.103	0.984773	0.824874	0.965096	2.03718	1.84179	2.10607	1.54144	1.05394	1.99528	1.84645	0.506833	1.7637	1.46654	1.73146	1.07027	1.23281	0.674647	1.25388	0.908392	1.41191	1.57872	0.753197	1.02715	1.30111	0.703648	0.596612	0	1.30629	0.811344	0.628215	1	1
hap1.evm.model.Chr03.381	hap2.evm.model.Chr03.3882	black	466.811	275.6	331.864	92.9177	155.909	85.6984	45.7014	34.6219	42.9726	61.2557	86.4036	74.9633	226.756	96.929	26.4644	52.3805	156.239	69.5356	137.144	179.022	142.192	108.131	146.227	113.188	34.145	40.6994	47.5456	80.2565	62.0054	43.7542	70.384	140.444	58.9118	34.3669	39.8703	41.3188	1	1
hap1.evm.model.Chr03.3829	hap2.evm.model.Chr03.517	black	2.09935	1.3788	1.20357	0	0.702203	0.58896	3.10948	4.21966	2.04199	0.879007	2.27659	0.674309	1.03954	3.69731	4.44266	6.67105	1.39905	3.26111	3.09329	3.00069	1.94733	3.67237	0.862194	4.07122	0	0	0	0	0	0	0	0	0	0	0	0	1	1
hap1.evm.model.Chr03.3874	hap2.evm.model.Chr03.475	black	1.06539	0.74882	1.34247	0	0	0	0	0.92605	0	0	0.775759	0	1.22616	0	0	0.547402	0.776521	0	1.13796	0.88191	0.951439	0	0	0	0.640712	0.752188	0	0	0	0	0	0.648108	0	0	0	0	1	1
hap1.evm.model.Chr03.3910	hap2.evm.model.Chr03.440	black	33.878	43.3917	39.2102	20.1811	9.05866	6.7337	7.02796	5.62971	5.30286	9.19208	17.8387	9.73261	55.341	55.3468	24.8071	24.1088	14.1603	28.5759	41.9499	39.7211	19.0466	25.3137	13.9073	22.1807	8.64882	17.9927	9.73883	8.74885	9.7204	10.692	8.62318	10.9668	9.3202	10.8915	11.926	9.34975	1	1
hap1.evm.model.Chr03.3962	hap2.evm.model.Chr03.392	black	51.3295	38.5692	44.8677	41.6034	42.6268	40.4128	53.5278	63.4289	62.6223	116.002	39.2584	160.184	186.869	107.533	26.4041	61.7463	165.021	53.0455	72.535	65.3418	151.289	102.653	141.379	88.0913	7.00049	5.25281	9.27602	11.806	8.3308	4.85556	3.58152	10.8535	6.83729	1.50255	11.5766	0	1	1
hap1.evm.model.Chr03.3966	hap2.evm.model.Chr03.388	black	11.8681	6.94081	8.83746	5.31339	2.40754	5.63513	6.10861	5.31073	6.87747	6.82478	5.60991	6.96017	10.7805	9.18331	11.0698	7.72637	5.47285	10.158	9.41044	9.37918	8.50444	7.4063	5.60657	7.11323	3.43656	8.98894	1.12184	2.02129	1.91967	1.81805	4.09598	4.02356	2.63989	3.01475	5.60219	2.80831	1	1
hap1.evm.model.Chr03.4001	hap2.evm.model.Chr03.357	black	3.34523	0	0.765391	1.20044	1.9776	1.03208	0	0.583125	1.15003	2.37001	1.23749	1.85538	1.47693	2.80354	1.88217	4.96976	1.18885	1.34114	1.93242	1.40522	1.38516	2.08007	0	2.36491	1.60012	1.55808	0.632207	1.51791	1.05006	0.582207	0.621473	0.852821	0	0	0.677945	0	1	1
hap1.evm.model.Chr03.4002	hap2.evm.model.Chr03.356	black	8.06129	1.68639	4.96403	4.06139	6.5355	5.05681	4.49912	3.21462	4.70219	5.10206	3.693	6.307	6.79683	4.93051	8.15585	6.63559	3.77268	7.90326	6.00484	6.38455	4.46011	5.4104	2.48479	5.49918	4.35221	5.61163	4.53182	1.42528	1.36449	1.3037	1.37861	1.60223	1.51074	0.541547	1.75309	0.687722	1	1
hap1.evm.model.Chr03.403	hap2.evm.model.Chr03.3859	black	177.562	297.495	279.903	54.0107	238.991	232.566	100.219	72.1697	143.035	43.9208	94.0094	42.4463	406.824	357.999	156.032	111.887	207.729	530.17	203.85	87.7101	337.251	212.689	457.289	100.292	176.46	103.752	68.1633	63.7755	50.0312	36.2869	78.5066	111.56	39.6695	60.9627	45.9474	42.2469	1	1
hap1.evm.model.Chr03.404	hap2.evm.model.Chr03.3858	black	45.2404	23.4177	36.8723	43.6819	125.872	70.4944	38.9712	39.1345	54.6337	40.8731	41.2035	51.2046	40.0097	57.7458	59.816	41.3894	44.8923	47.6263	67.6105	55.4265	34.6718	43.516	24.6669	52.6706	51.541	36.35	35.9144	32.1767	30.4829	28.7891	25.6114	38.3915	22.2824	14.1926	26.6477	16.5226	1	1
hap1.evm.model.Chr03.4058	hap2.evm.model.Chr03.297	black	1.71267	1.55181	3.10128	0.943529	0.565075	0	0	0.603523	0	1.48445	1.34628	0.906716	6.00924	9.88705	2.60389	8.09763	1.92102	2.65678	11.2388	11.6899	6.8032	6.41561	1.37179	6.02444	0	0	0	0	0	0	0	0	0	0	0	0	1	1
hap1.evm.model.Chr03.408	hap2.evm.model.Chr03.3854	black	9.40778	6.91374	15.9301	8.60518	4.01523	3.58611	3.86849	3.57118	3.7194	8.33872	6.56636	7.11305	9.79543	18.0551	22.4426	89.9643	5.33033	18.1007	17.0412	26.8389	13.5305	29.2243	9.38011	18.8254	4.96919	13.167	0	0	0	0	0	0.709438	0	0	4.17822	0	1	1
hap1.evm.model.Chr03.4093	hap2.evm.model.Chr03.270	black	0.953624	0.999653	0.5365	0.647707	0	0	0.805318	0.682007	0	0.766568	0.844262	0.667152	0	0.873663	1.51009	2.18369	0	1.41504	0.735295	1.43514	1.06441	0.532799	0	0.98902	1.50051	1.96094	0	0	0	0	0	0	0.574874	0.844553	0.658348	0.602943	1	1
hap1.evm.model.Chr03.411	hap2.evm.model.Chr03.3851	black	71.4708	45.1787	39.6916	48.1842	78.8179	131.377	66.0254	85.6198	116.01	22.0625	55.1043	18.8281	33.2019	27.354	34.4246	123.157	70.3774	94.6709	36.7589	50.2169	256.625	54.5737	99.3908	144.203	28.0856	38.6856	47.1543	13.6156	12.3856	11.1557	8.48308	55.5418	7.81587	12.0778	44.3131	7.31975	1	1
hap1.evm.model.Chr03.4122	hap2.evm.model.Chr03.240	black	224.717	208.779	347.819	38.5191	90.8298	74.8537	33.1742	67.7681	69.7741	22.92	274.102	23.4691	301.236	237.215	76.139	73.3591	200.32	130.135	103.083	53.4346	120.773	93.1104	204.77	71.4057	104.798	142.051	48.1691	67.7889	54.1919	40.5949	41.7177	30.08	33.3353	27.556	60.3428	19.7765	1	1
hap1.evm.model.Chr03.4135	hap2.evm.model.Chr03.224	black	0.663275	1.79969	0.849336	0	0	0	0.96907	0.55417	0.947697	0.911447	1.05226	0.747528	0	1.04274	0	1.10792	0	0.531099	0.876404	0	0.638798	1.22408	0.526964	1.10047	0	0.979827	0	0	0	0	1.38102	0	0	1.2734	0	0	1	1
hap1.evm.model.Chr03.4139	hap2.evm.model.Chr03.219	black	1.83377	3.85892	4.53247	5.0676	2.29658	2.66911	1.92202	1.15286	0.956987	4.98632	1.29766	3.85567	0	2.46827	9.36	2.60691	2.12142	2.7751	4.15098	4.24317	2.83581	3.00476	0.747979	3.7522	1.37246	3.15569	1.01978	0.653602	1.11109	1.56859	0.95622	2.43234	0.857156	1.37731	1.29409	1.06678	1	1
hap1.evm.model.Chr03.4157	hap2.evm.model.Chr03.200	black	65.8676	84.2984	62.4925	52.2392	30.8888	31.9562	23.5309	22.6034	20.2337	8.81019	44.8892	8.51417	50.5118	50.1975	21.1316	58.6672	16.7131	26.3702	53.0895	49.1221	19.603	26.7685	9.17927	22.087	25.1359	32.8688	12.0529	16.9185	19.4744	22.0303	18.572	13.7575	22.9001	18.3141	29.6777	34.612	1	1
hap1.evm.model.Chr03.4176	hap2.evm.model.Chr03.181	black	4.10203	3.80307	13.5541	20.2386	87.6286	65.9762	28.3691	34.914	26.6735	35.9897	80.8873	20.9897	15.9568	57.2719	68.2216	191.805	24.6849	80.6125	147.694	136.183	108.628	160.711	31.3843	139.634	1.40217	0.853483	14.5785	1.14319	2.28329	3.4234	0	9.21737	0	1.54064	1.82715	0	1	1
hap1.evm.model.Chr03.418	hap2.evm.model.Chr03.3844	black	4.25725	6.60737	4.59922	3.45741	3.52357	3.01805	5.74814	4.37917	3.48252	3.45192	6.45388	3.71768	5.85891	7.51498	7.02074	7.29032	3.11921	7.18415	7.39006	8.68322	3.41921	5.46457	2.53696	4.21354	3.14093	6.47525	1.33135	1.45695	1.52873	1.60051	2.29178	2.34774	2.72481	3.08753	2.16008	2.14298	1	1
hap1.evm.model.Chr03.4193	hap2.evm.model.Chr03.161	black	1.09387	0.964386	0	3.76082	3.69588	2.8724	3.80702	3.57175	2.67468	6.13478	2.26359	5.67616	5.21663	2.59961	1.77692	1.85917	6.33072	2.23037	1.91552	3.90144	6.63902	3.98867	4.48085	3.12767	0	0	0	0.551332	0.531915	0.512497	0	0	0	0.57417	0	0	1	1
hap1.evm.model.Chr03.419	hap2.evm.model.Chr03.3844	black	1.93672	2.65176	2.0472	1.72532	1.45875	1.58763	2.62259	1.99148	1.91161	1.78103	2.53379	1.74458	1.82308	3.04351	3.29937	2.84441	1.38252	2.63716	3.04775	3.42293	1.2272	2.57195	1.05681	2.01979	1.41906	2.50298	0.538953	0.666632	0.535255	0	1.97133	1.38474	1.1164	2.61827	1.36237	1.21366	1	1
hap1.evm.model.Chr03.421	hap2.evm.model.Chr03.3842	black	11.5643	11.584	8.59292	12.1147	7.5363	17.2312	16.0997	14.9774	12.4507	23.2508	17.9259	19.748	12.7735	25.9285	32.2429	17.1091	9.77026	29.4359	25.6646	26.2655	13.4413	16.8239	10.0333	17.1596	7.23681	29.523	4.70795	4.49466	4.77112	5.04758	10.1048	12.2099	8.36041	7.98025	10.1043	8.48006	1	1
hap1.evm.model.Chr03.4221	hap2.evm.model.Chr03.135	black	22.1668	14.5177	17.2053	14.9093	13.4049	22.0444	32.7716	33.2887	24.0314	24.2194	32.9287	28.3749	21.2201	17.6814	26.0765	30.7445	23.4567	44.7867	33.0521	40.5307	38.2221	62.778	39.0943	56.8371	8.67835	10.4154	4.61945	8.08081	6.27177	4.46272	6.55419	11.8825	6.8292	7.44135	13.0776	6.6337	1	1
hap1.evm.model.Chr03.4257	hap2.evm.model.Chr03.103	black	2.80094	2.04032	1.23362	0	0.549393	0.993105	0.702309	0.745832	0	0	0.699903	0	1.40848	0.656144	0.791416	0	1.54653	0	1.46098	0.797969	0.617356	1.80677	4.26918	1.04234	0	0	0	0	0	0.707931	0	0	0	1.19631	0	0	1	1
hap1.evm.model.Chr03.4278	hap2.evm.model.Chr03.84	black	1.15532	4.4983	2.24864	0	0	0.507611	4.18805	3.92021	2.68485	0.863797	2.13677	1.23441	5.01577	5.81947	5.24375	5.91028	3.78509	6.08783	7.43266	5.80146	3.22703	3.18122	1.29627	2.96475	0	0	0	0	0	0	0	0	0	0	0	0	1	1
hap1.evm.model.Chr03.4285	hap2.evm.model.Chr03.77	black	4.84294	3.73738	2.60807	1.1725	0.581644	1.7297	2.36386	2.16805	2.7143	3.11176	3.25297	3.21859	4.01823	5.01265	5.98468	3.13915	2.65231	5.35445	5.84793	4.10934	3.22824	2.54378	1.36009	3.68375	3.96818	8.17602	2.80298	2.00629	1.54172	1.07715	3.90495	2.30728	2.88666	2.03864	3.54703	2.87156	1	1
hap1.evm.model.Chr03.4302	hap2.evm.model.Chr03.59	black	3.44111	6.04467	6.09763	5.10933	5.24777	5.12211	13.5204	14.4252	12.3683	7.00948	13.5614	6.75281	14.7083	17.7725	17.0542	7.14293	6.84774	16.7413	15.0014	17.5376	11.5611	11.2347	4.92548	11.3415	16.3322	13.1561	5.39543	5.47441	4.8184	4.16239	2.76912	3.46465	2.68868	1.91933	3.24995	1.75564	1	1
hap1.evm.model.Chr03.4305	hap2.evm.model.Chr03.56	black	10.5601	39.8114	33.7697	17.3284	8.83367	6.15839	13.162	17.2139	9.2457	3.08172	9.82066	5.60203	39.8096	27.9536	17.3151	10.9091	12.3817	21.1652	20.9358	41.6545	7.33298	12.9293	14.1816	10.1496	22.572	30.4478	8.81839	12.7636	10.9484	9.13316	6.68294	6.09527	8.7122	2.90333	3.50985	4.91956	1	1
hap1.evm.model.Chr03.4322	hap2.evm.model.Chr03.38	black	1.54118	1.13843	1.18166	2.39629	0.801625	1.79014	1.01468	1.55166	1.44973	1.63273	1.44569	2.05306	1.77622	0.983005	1.66426	3.33657	1.53449	1.96895	1.85191	2.87685	1.84096	1.57678	1.01697	1.89774	0.854983	1.72577	1.58116	2.14357	1.73463	1.32569	0.667586	1.2259	1.08496	0	0.933584	0.733104	1	1
hap1.evm.model.Chr03.4330	hap2.evm.model.Chr03.29	black	15.4182	20.0547	24.9944	3.48917	4.41979	2.9721	24.8898	25.7404	27.2175	5.19371	5.4705	8.10091	26.5139	25.9008	18.9779	14.4991	12.672	22.6712	21.1706	25.873	15.2343	13.2651	7.17965	14.4878	3.79603	7.31155	1.7053	1.27183	1.45925	1.64668	0.715687	1.2537	1.02088	0.971976	1.10835	0.694446	1	1
hap1.evm.model.Chr03.434	hap2.evm.model.Chr03.3828	black	24.5887	40.2262	0.751762	2.45362	16.213	3.05152	2.94526	0.518488	0.645456	25.2701	0	30.0324	36.0043	28.8286	30.6174	20.5801	15.6754	6.43865	13.0582	11.846	13.5296	6.54788	6.21952	14.3937	6.90683	5.25165	3.02139	0	0	0	4.83723	6.50257	0.969696	1.44759	2.15999	1.01639	1	1
hap1.evm.model.Chr03.484	hap2.evm.model.Chr03.3785	black	25.0133	24.614	23.451	3.3675	11.2725	6.58695	13.7979	14.0905	15.2001	5.94213	20.8012	5.75623	23.3728	30.6112	13.3925	16.3014	7.96255	14.8005	28.5435	17.0248	15.925	10.8743	5.66427	15.9327	6.31068	8.44787	3.77809	3.83065	3.93305	4.03545	6.11823	6.13533	5.23553	4.38039	5.28377	5.12451	1	1
hap1.evm.model.Chr03.526	hap2.evm.model.Chr03.3746	black	77.3167	72.7692	55.9358	35.4993	30.7388	51.456	62.1012	65.4296	61.9572	68.5012	57.614	66.7957	98.4583	96.335	157.629	63.5624	56.1683	112.956	86.4081	80.9766	78.0779	70.3256	55.1308	83.5632	24.4876	60.0123	23.7741	12.6669	13.2754	13.884	33.3905	27.1521	27.426	21.6598	33.3512	24.3677	1	1
hap1.evm.model.Chr03.536	hap2.evm.model.Chr03.3736	black	7.59353	7.17714	12.1173	3.47961	8.53846	7.53042	5.10862	9.01789	8.76531	9.40937	6.10638	6.40392	11.6583	16.668	17.8293	36.445	21.4866	37.881	10.9766	15.3569	43.1613	24.1556	14.2387	52.7489	2.72532	1.66217	2.32468	0.697456	0.540061	0	0	0	0	0	0	0	1	1
hap1.evm.model.Chr03.548	hap2.evm.model.Chr03.3724	black	121.096	88.1119	101.516	43.2949	49.6866	37.9982	103.251	117.911	106.889	68.1971	72.8961	87.5558	108.826	95.1176	84.6116	62.9143	86.516	95.3556	110.376	86.6159	91.0505	86.9844	92.5715	72.3558	21.6465	63.2996	24.8514	17.1772	12.964	8.75082	23.8746	23.3951	26.3243	19.4169	32.2644	13.9822	1	1
hap1.evm.model.Chr03.563	hap2.evm.model.Chr03.3708	black	6.43536	7.37845	5.97694	3.57379	2.30431	3.32863	3.86301	3.86132	4.06777	4.26195	6.37178	4.54232	6.67752	6.27156	7.96636	5.91377	3.59176	6.65396	7.46152	7.54217	4.83766	3.80263	3.70919	4.58004	4.83114	7.64417	3.8201	2.73783	2.5212	2.30456	3.21743	3.3505	3.0393	2.23869	2.99443	2.35111	1	1
hap1.evm.model.Chr03.685	hap2.evm.model.Chr03.3594	black	39.3314	42.3426	34.4144	21.2864	11.0831	15.8067	14.4074	13.3799	15.363	15.2004	20.3453	21.2979	54.1561	34.0875	26.975	30.7148	34.8496	31.6356	35.1609	43.3272	33.5739	30.9242	34.0355	28.5598	16.2458	26.1603	8.54158	18.1778	16.6252	15.0726	20.8377	23.6504	18.6093	17.2633	26.1591	11.7031	1	1
hap1.evm.model.Chr03.721	hap2.evm.model.Chr03.3559	black	2.02444	3.78604	2.34093	2.04842	3.21366	1.69844	2.55658	1.61827	1.93555	2.58838	2.21285	3.22766	2.79448	3.91314	4.02574	3.5252	2.26499	4.00648	5.74217	7.27321	2.62074	2.95815	1.31473	2.88562	1.82725	2.78192	2.46638	2.42136	2.10323	1.7851	2.11333	1.73301	2.20455	1.13331	0.704546	1.16788	1	1
hap1.evm.model.Chr03.754	hap2.evm.model.Chr03.3520	black	173.78	168.645	255.303	76.1592	85.1067	78.2591	75.2046	77.2961	70.3831	52.2424	120.721	59.4495	172.946	252.864	176.032	76.8335	81.6334	130.743	188.094	196.448	120.386	107.468	79.5859	81.1544	45.3032	60.8475	30.2585	13.312	12.0991	10.8861	12.1965	16.4177	10.9795	11.8816	16.933	15.9348	1	1
hap1.evm.model.Chr03.795	hap2.evm.model.Chr03.3487	black	7.33467	4.13171	5.65092	0	0	0	0	0.675156	0	0	0	0	25.2533	17.3659	9.36997	6.77206	14.1732	10.2065	11.1041	14.2312	12.6761	12.1918	22.5978	12.0894	0	2.92237	0	0	0	0	0.743842	0	1.06244	0.901309	1.67474	0	1	1
hap1.evm.model.Chr03.807	hap2.evm.model.Chr03.3476	black	5.13516	8.03119	5.57233	1.33238	0.640912	1.38501	0.823253	0	0	0.702298	1.28579	0.773741	13.9428	9.91214	1.38458	0.539156	4.3494	1.84821	0.61158	0.666734	1.1164	1.79247	8.50674	0	0	0	0	0.706508	0	0	0	0	0	0.527013	0	0	1	1
hap1.evm.model.Chr03.810	hap2.evm.model.Chr03.3473	black	14.8286	12.5123	10.3536	6.66571	5.63664	6.24834	11.9835	11.8124	9.52032	9.89057	20.7181	9.35081	16.7776	17.535	14.5094	14.4651	10.6191	12.1128	15.5379	12.1463	9.88374	10.5144	9.27544	7.14347	8.4436	19.7482	7.55899	4.52625	3.79454	3.06283	4.39278	7.18065	5.60397	3.77876	5.72532	5.73627	1	1
hap1.evm.model.Chr03.883	hap2.evm.model.Chr03.3404	black	5.40246	6.75302	8.25372	1.48743	0.950069	1.9955	13.4056	12.922	11.1943	3.73925	5.21971	4.64161	3.98896	5.95871	6.33963	16.8373	3.24069	5.18971	8.45715	8.33895	6.02643	6.02545	2.73054	8.93188	0	1.13516	2.42593	3.25214	3.33967	3.42719	1.15438	1.32487	2.56669	2.76679	4.24978	1.60474	1	1
hap1.evm.model.Chr03.884	hap2.evm.model.Chr03.3404	black	5.40246	6.75302	8.25372	1.48743	0.950069	1.9955	13.4056	12.922	11.1943	3.73925	5.21971	4.64161	3.98896	5.95871	6.33963	16.8373	3.24069	5.18971	8.45715	8.33895	6.02643	6.02545	2.73054	8.93188	0	1.13516	2.42593	3.25214	3.33967	3.42719	1.15438	1.32487	2.56669	2.76679	4.24978	1.60474	1	1
hap1.evm.model.Chr03.90	hap2.evm.model.Chr03.4192	black	68.9175	86.1111	65.2935	50.0224	58.2712	35.076	33.7459	34.0028	34.2965	28.2283	73.9548	39.3583	164.34	153.638	58.0393	162.032	90.7635	82.2728	176.974	89.2414	101.478	111.266	131.938	102.563	29.221	67.5526	36.7415	6.81644	8.10545	9.39445	7.44444	20.0844	16.1389	11.1392	21.3803	2.3303	1	1
hap1.evm.model.Chr03.91	hap2.evm.model.Chr03.4191	black	76.6477	101.551	129.476	35.9284	47.1874	42.3339	48.6662	61.1875	47.0913	56.0407	63.7761	50.4771	130.937	157.635	156.036	60.0341	74.5381	115.716	91.8532	98.8828	56.4036	55.8196	42.3806	64.199	29.8918	49.0266	33.2702	12.594	14.8096	17.0252	19.8176	21.2613	16.9155	12.2198	21.1302	13.3032	1	1
hap1.evm.model.Chr03.925	hap2.evm.model.Chr03.3359	black	17.3222	31.5414	5.20673	3.4565	6.71314	2.04412	2.81687	2.07224	2.24616	3.96092	2.41601	2.28596	26.6541	14.154	0.504052	17.3463	16.9844	3.28908	11.2748	2.50462	11.17	6.72541	14.2253	1.90088	0	0	0	1.46856	1.13512	0.801679	1.22073	0	2.98902	0	0.91297	0.994914	1	1
hap1.evm.model.Chr03.985	hap2.evm.model.Chr03.3302	black	21.5425	73.1148	10.7042	6.32696	3.05261	7.13585	11.7116	6.65771	8.76072	3.69957	3.74768	32.3986	83.0022	37.2847	3.98978	5.95083	28.3877	9.43967	15.8622	9.52396	29.9218	11.1451	27.0494	7.54299	16.1653	15.8921	3.31464	1.46333	1.20009	0.936847	1.9491	2.61022	4.02983	8.49603	12.8002	1.16305	1	1
hap1.evm.model.Chr03.990	hap2.evm.model.Chr03.3296	black	9.96751	12.5023	8.89097	18.8825	9.74667	16.6751	14.9366	11.8685	9.15644	11.219	23.1668	12.6486	45.5442	76.8238	81.0317	51.3194	17.483	59.107	62.1078	66.9244	43.5328	50.3575	20.3418	46.0528	3.29848	18.0216	3.62215	0	0.871214	1.47959	1.097	6.43776	1.16292	1.65513	1.9067	0	1	1
hap1.evm.model.Chr04.1101	hap2.evm.model.Chr04.1080	black	27.7425	33.937	16.9136	4.76361	2.87672	2.50863	5.15343	4.11496	5.43903	7.39815	0.833341	16.6606	104.387	93.2746	39.5895	91.273	48.4459	44.8947	80.6151	79.9401	51.4897	45.6698	40.2412	35.0666	0	1.32085	0	0	0	0	0	0	0	0	0	0	1	1
hap1.evm.model.Chr04.1102	hap2.evm.model.Chr04.1080	black	27.7425	33.937	16.9136	4.76361	2.87672	2.50863	5.0956	4.11496	5.43903	7.39815	0.833341	16.6606	104.308	93.2055	39.5895	91.1541	48.4459	44.8947	80.5426	79.9401	51.4897	45.6698	40.2412	35.0666	0	1.32085	0	0	0	0	0	0	0	0	0	0	1	1
hap1.evm.model.Chr04.1169	hap2.evm.model.Chr04.1153	black	2.36324	1.22105	2.56473	0	0	0	0	0	0	0	0	0	4.65541	6.44198	4.56886	1.75029	0.956372	1.55474	5.39994	11.5205	0.725765	2.84142	0	1.83671	0	0	1.04098	0	0	0	0	0	0	0	0	0	1	1
hap1.evm.model.Chr04.1223	hap2.evm.model.Chr04.1204	black	152.639	159.924	158.461	104.247	166.375	210.883	165.541	203.451	230.177	95.9671	232.855	107.357	350.449	404.276	226.257	204.996	196.988	396.357	364.127	178.838	392.689	301.723	373.775	381.007	251.722	244.391	100.738	105.98	90.5559	75.1315	77.015	108.448	65.8419	68.2982	84.5325	61.1528	1	1
hap1.evm.model.Chr04.1228	hap2.evm.model.Chr04.1210	black	1.79142	1.81739	2.11781	1.24979	0.980898	0.842839	1.19811	0.65676	0.665748	1.22575	1.84858	1.73385	2.19861	2.93403	3.00055	2.91407	1.36528	3.50075	2.18845	4.11456	1.11451	2.33717	1.73794	2.48977	0.720111	1.53924	0.926276	0.797834	0.97608	1.15433	0.812394	1.04619	1.60073	1.01707	0.794884	1.17368	1	1
hap1.evm.model.Chr04.1291	hap2.evm.model.Chr04.1745	black	2.84984	6.27515	3.24786	2.56524	0	1.15819	5.16524	5.54155	3.95102	2.87921	5.63221	4.96382	0.519843	2.17137	2.56454	9.42333	0	4.53297	8.36056	7.3676	3.34527	6.02134	0.617798	7.90093	1.21152	0	0	1.99644	2.02676	2.05707	2.51301	2.31681	5.47478	6.49314	1.75367	2.208	1	1
hap1.evm.model.Chr04.1383	hap2.evm.model.Chr04.1386	black	4.6834	3.97181	3.02483	3.08454	3.30611	4.89736	16.3341	11.546	8.60047	6.47863	8.12742	6.90961	9.92592	25.7557	33.7722	16.157	7.4875	25.1301	17.5469	17.5495	16.4445	10.8158	4.47399	14.5124	4.76518	19.0867	2.98622	1.49042	1.50265	1.51487	1.95231	3.56603	1.66345	2.69336	1.88271	1.64863	1	1
hap1.evm.model.Chr04.1384	hap2.evm.model.Chr04.1386	black	3.16692	2.45367	2.31805	2.50026	2.7029	3.4499	11.8544	7.38205	6.29379	4.45082	5.57018	4.70152	7.66293	16.9911	22.4171	10.4907	5.11643	16.0321	11.8328	11.7614	10.9978	7.2926	3.08386	9.46144	3.42439	13.2488	2.21317	1.29821	1.13695	0.975704	1.35552	2.52108	0.935548	1.78171	1.3756	0.948111	1	1
hap1.evm.model.Chr04.1421	hap2.evm.model.Chr04.1419	black	9.42691	11.4622	11.506	4.02693	4.39207	3.91791	9.751	8.73691	9.27771	4.57538	7.31487	4.25119	13.6058	13.8238	13.9841	8.52381	4.84052	13.8357	12.0894	16.3229	9.3762	9.54966	6.7001	11.652	4.79623	9.7436	3.57464	4.29892	3.95506	3.6112	2.92133	3.01677	1.6698	3.34415	3.30719	1.01373	1	1
hap1.evm.model.Chr04.1427	hap2.evm.model.Chr04.1430	black	25.5071	36.879	22.6682	30.43	20.099	23.0733	61.4302	54.2643	47.754	30.6654	50.5597	32.1815	68.9805	63.9195	64.8368	81.1108	40.1075	58.5559	62.0754	74.0279	47.8108	49.294	38.2021	44.0071	8.05103	18.1772	12.5327	7.42796	8.08956	8.75116	9.21768	10.0459	8.85773	9.1968	20.45	8.80842	1	1
hap1.evm.model.Chr04.1427	hap2.evm.model.Chr04.1444	black	18.4607	27.1362	17.0436	20.7509	14.9168	17.1374	39.4841	34.531	31.9989	21.5227	32.0128	23.6724	51.9171	46.1026	51.3281	57.4646	30.1103	44.3047	49.0244	58.9375	35.3881	39.6777	28.0557	36.8917	6.17888	14.5435	10.0798	5.57756	6.29337	7.00918	7.13274	7.15469	5.87456	6.85099	14.3776	5.46955	1	1
hap1.evm.model.Chr04.1437	hap2.evm.model.Chr04.1440	black	7.09801	5.64548	3.53457	3.16428	1.86688	3.07724	7.96792	7.04014	5.39904	5.48319	2.46913	5.47398	4.93002	4.36802	3.51154	3.22433	4.90578	6.68407	6.34307	9.75644	3.29559	6.58599	6.91859	4.33498	0	0.585606	0.691987	0	0	0	0	0	0	0	0	0	1	1
hap1.evm.model.Chr04.1473	hap2.evm.model.Chr04.1472	black	0.736701	0.748961	0.570311	0.621804	0	0	0	0	0	0.669315	1.25455	0	0.521822	0.729608	2.09462	0.970048	0	2.03485	0.899819	1.94501	0	0.58715	0	0	0	0.724595	0	0	0	0	0	0	0	0.575804	0	0	1	1
hap1.evm.model.Chr04.1526	hap2.evm.model.Chr04.1531	black	0	0.935953	1.63273	7.62993	22.7277	16.5157	22.8619	26.1501	14.1307	20.3165	47.9669	11.8656	14.5702	13.2839	11.9785	16.4535	10.4758	12.685	23.4074	22.31	10.0415	13.6499	4.90282	15.7632	1.96339	5.59965	0.662441	0.848642	0.705981	0.56332	0	0	1.39125	0	0	0	1	1
hap1.evm.model.Chr04.1603	hap2.evm.model.Chr04.1609	black	4.88056	13.9827	0	5.7551	1.39143	2.40178	1.41128	1.1592	1.18036	1.83193	1.47546	2.96985	2.46732	4.44854	6.45575	2.30429	1.25072	5.50217	4.5831	4.87336	3.61229	1.88219	1.07914	2.75928	3.05629	5.45792	3.43422	0.766176	1.33647	1.90676	0.825564	1.22301	1.00313	1.15204	1.10911	0	1	1
hap1.evm.model.Chr04.1667	hap2.evm.model.Chr04.1668	black	5.07754	6.24602	4.10899	9.44079	3.84292	4.42291	2.85634	2.26386	4.42973	5.63431	4.51955	4.84926	14.1424	13.8	11.0703	9.96796	22.269	14.267	14.2129	18.2981	16.6967	19.3202	10.1921	14.5274	0	0	0	0	0	0	0	0	0	0	0	0	1	1
hap1.evm.model.Chr04.1754	hap2.evm.model.Chr04.1745	black	0.985913	2.66573	1.41761	1.06208	0	0	1.16597	0.901571	1.10936	1.29391	1.3028	1.7905	0	0.700053	0.546036	2.56587	0	1.19383	2.63548	2.30992	0.934227	1.21815	0	1.77225	0	0	0	0.680263	0.55167	0	0	0	1.01256	1.55598	0	0	1	1
hap1.evm.model.Chr04.1952	hap2.evm.model.Chr04.1945	black	48.2523	26.0963	36.7553	22.026	46.319	36.4952	69.7539	82.2773	60.4303	39.9089	40.3667	62.3277	25.2947	42.3981	44.7413	70.4421	39.3894	59.1417	65.4336	75.3795	43.0442	62.8302	30.894	57.0734	5.82216	6.79478	6.02642	5.12176	5.59542	6.06909	8.47045	9.06039	4.22792	7.38385	4.00947	4.50736	1	1
hap1.evm.model.Chr04.1958	hap2.evm.model.Chr04.1948	black	0	0.927932	3.44986	6.25797	17.8087	14.6533	13.4924	17.6673	10.2666	13.9785	45.1195	10.6924	3.35147	2.688	4.21223	17.4859	11.8542	7.97905	11.939	14.9278	7.8877	12.312	8.97064	13.1866	2.03561	0	0	2.91247	1.45624	0	0	0.905646	1.31774	0.999729	0.582632	1.06395	1	1
hap1.evm.model.Chr04.1965	hap2.evm.model.Chr04.1954	black	19.1346	5.07465	2.11295	17.1436	28.0137	12.4221	48.1359	70.3772	23.4488	157.192	7.61784	265.344	213.114	463.663	722.438	118.441	270.713	666.344	341.191	619.439	131.159	196.645	308.322	216.443	3.95996	1.57131	3.53616	0.562011	0.947558	1.33311	1.47667	1.62195	0	0.949265	4.0443	1.11166	1	1
hap1.evm.model.Chr04.2058	hap2.evm.model.Chr04.2066	black	0	0.808697	0	1.0174	0	0	3.53513	1.61001	1.15995	3.70864	7.62296	5.18698	2.62972	1.27519	0	0	0	1.13112	1.04897	1.1594	0.534238	1.94246	6.39144	2.73445	0	0	0	0	0	0	0	0	0	0	0	0	1	1
hap1.evm.model.Chr04.213	hap2.evm.model.Chr04.61	black	33.6318	16.5923	29.1456	8.6195	7.4539	7.18537	9.92699	14.7599	17.1869	18.5335	19.9177	30.9727	17.4621	9.58808	15.5211	5.59873	23.7383	23.3713	10.9829	15.1563	23.3174	21.2479	13.477	31.728	11.9149	12.3478	20.2145	14.6752	11.2539	7.83254	8.2901	16.4672	4.86892	9.95356	8.41379	6.31049	1	1
hap1.evm.model.Chr04.2354	hap2.evm.model.Chr04.2397	black	1.80401	1.82558	1.14936	1.26475	1.22546	0.710059	0	0.77967	0	0.655301	1.47148	1.13258	1.05685	1.43132	1.0168	0.744426	0.98255	1.27617	0.653479	1.03073	1.20186	0.818494	1.44349	1.12977	0	0.505214	0	0.685069	0	0	0.735409	0.602272	0.831247	0.770192	0	0.565257	1	1
hap1.evm.model.Chr04.2397	hap2.evm.model.Chr04.2374	black	6.00659	6.85381	10.638	2.87002	1.38558	1.23581	2.31832	2.11493	2.42432	2.17141	4.87673	1.46748	5.41846	7.30641	4.95179	1.85679	1.24536	5.06472	6.23299	11.3299	2.61553	2.85215	1.64808	2.47071	2.77712	4.77234	1.22449	0.888342	1.09569	1.30304	0.60276	0.676954	0.698224	0	0.555182	0	1	1
hap1.evm.model.Chr04.2472	hap2.evm.model.Chr04.2513	black	3.2825	1.5201	2.05699	0.809471	1.6397	1.17404	2.05642	1.71304	0.830943	0.51372	3.93798	0.605785	4.64832	4.73491	1.80524	0	7.35248	4.56578	1.98265	6.17964	3.63614	3.62252	3.69351	4.55331	0	0	0	0	0	0	0	1.08001	0	0	0	0	1	1
hap1.evm.model.Chr04.2482	hap2.evm.model.Chr04.2501	black	2.80662	2.88914	3.80208	1.92824	0.821989	0.574242	1.12745	0.908637	0	0	1.14776	0.605514	6.19885	12.0912	10.6071	7.51441	3.72426	13.187	24.5729	17.1049	8.88953	13.406	3.36544	14.4464	0	1.69549	0	0	0	0	0	0	0	0	0	0	1	1
hap1.evm.model.Chr04.2588	hap2.evm.model.Chr04.2623	black	12.2495	9.44392	14.0406	1.33934	3.77786	2.08923	1.85926	2.24386	1.42687	0	3.63302	1.05352	10.7581	8.07818	0.993314	1.91875	14.8099	2.27535	7.96857	8.66547	9.59946	6.63503	16.9726	3.00183	0	0	0	0	0	0	0	0	0	1.99667	29.4325	0	1	1
hap1.evm.model.Chr04.2635	hap2.evm.model.Chr04.2642	black	3.23759	4.82709	2.11343	4.41859	2.78421	2.59321	3.29745	2.13307	2.55447	4.51145	2.73779	3.6879	3.294	3.82	4.18201	3.85107	3.17299	4.60605	4.7639	5.10717	2.41106	4.25616	4.31333	3.78423	2.89123	1.68344	0.754363	3.973	3.3339	2.6948	2.01725	2.6006	2.04492	1.38632	1.60031	1.83931	1	1
hap1.evm.model.Chr04.2765	hap2.evm.model.Chr04.2815	black	179.159	129.404	122.951	57.3837	105.138	164.36	212.532	262.015	219.005	99.83	234.217	83.8776	125.52	152.178	93.6563	185.673	166.043	143.204	216.919	139.676	288.113	212.578	221.546	235.681	85.2307	50.0906	52.6799	72.4629	60.2611	48.0593	119.543	127.888	69.0398	141.451	124.994	82.1133	1	1
hap1.evm.model.Chr04.2781	hap2.evm.model.Chr04.2820	black	75.3359	35.0301	78.8874	26.261	52.3269	28.8214	59.5531	85.8953	56.2623	25.2591	119.184	34.1416	71.4411	53.4118	43.6556	22.5458	162.503	163.49	34.0072	85.1842	84.7079	76.0256	118.964	111.131	1.59923	8.10731	1.66666	5.76361	4.50042	3.23722	5.06814	16.3973	4.81402	5.74445	11.491	4.22904	1	1
hap1.evm.model.Chr04.2782	hap2.evm.model.Chr04.2820	black	92.853	44.5912	92.7313	29.8753	66.7298	33.7166	71.2253	104.699	71.3519	28.6831	141.357	38.4087	86.8069	65.7172	49.5248	28.1114	189.551	190.967	43.6779	98.7182	101.804	84.8768	142.215	129.585	1.60054	8.40247	1.84184	6.09909	4.49428	2.88946	4.8113	18.7349	4.72616	8.13967	12.5805	6.18551	1	1
hap1.evm.model.Chr04.2791	hap2.evm.model.Chr04.2820	black	97.8312	44.6976	96.3602	30.7104	61.8232	36.0854	75.1819	108.53	69.9704	31.8891	156.903	41.0822	86.1648	65.8772	54.2011	28.3689	193.308	206.586	42.9923	104.525	108.215	95.1958	152.469	140.367	1.95176	7.2383	1.80615	6.26634	4.50015	2.73395	6.09948	21.1082	5.29622	6.7228	13.8321	4.86173	1	1
hap1.evm.model.Chr04.309	hap2.evm.model.Chr04.363	black	21.3897	17.215	21.3919	11.5595	4.09257	7.32142	15.0223	12.2871	9.32729	17.7549	10.5237	16.592	31.8838	23.3796	13.95	23.4154	12.6379	15.4703	24.7363	30.7511	18.595	16.5968	45.2333	13.0156	1.49717	5.1174	5.34837	3.31584	4.11329	4.91075	7.13651	7.53715	5.195	7.07916	30.8354	11.5071	1	1
hap1.evm.model.Chr04.360	hap2.evm.model.Chr04.413	black	26.6362	34.2742	22.0981	34.0424	14.5764	20.5525	23.8613	20.6913	16.7076	34.1472	40.4696	29.5255	14.4484	17.7044	30.286	37.4835	12.6176	26.8914	32.5265	34.0778	17.801	24.7568	29.9467	21.7113	10.1003	25.8747	7.50728	13.5024	11.9132	10.3239	24.9787	20.1761	23.964	27.4033	23.6145	30.3995	1	1
hap1.evm.model.Chr04.441	hap2.evm.model.Chr04.506	black	4.00446	4.66891	12.5531	3.26762	4.27389	1.96172	4.39421	2.71261	4.75503	8.14562	4.21193	7.75767	16.9997	14.5907	12.7221	12.0532	14.7231	20.1753	12.1639	15.9812	11.6299	10.3205	12.3986	15.2734	0	0.518119	0	0	0	0	0	0	0	0	0	0	1	1
hap1.evm.model.Chr04.49	hap2.evm.model.Chr04.50	black	0	0.670344	0	1.47598	0	0	1.27678	0.777655	0.622867	1.56814	0.942132	0.702594	0.648538	0.774178	1.12674	4.90458	0	1.66487	1.69234	3.42482	0.564378	0.718127	0.607407	0	0	1.6461	0	0	0	0.543773	0.59886	0	0	0.542871	0.705493	1.06601	1	1
hap1.evm.model.Chr04.628	hap2.evm.model.Chr04.666	black	1.47101	1.81195	1.98052	2.24933	3.03469	1.24938	4.3228	4.45672	2.53619	1.59744	2.65664	1.9553	3.72348	3.2241	3.83482	3.75352	2.40383	3.61718	5.75155	4.32484	4.63152	3.20564	2.94707	3.13216	1.87012	2.44923	1.55522	1.25125	1.31069	1.37014	0.539802	2.3113	1.41147	1.15186	2.34143	1.75696	1	1
hap1.evm.model.Chr04.7	hap2.evm.model.Chr04.8	black	45.1129	75.3616	39.639	83.6019	35.4763	44.2604	26.0965	20.8294	22.2731	38.7959	34.6526	43.1509	91.0342	67.8364	54.9632	57.237	43.2915	56.7157	49.3904	67.9674	35.2468	48.9345	37.5406	43.9847	23.3967	53.4296	34.9141	27.5762	27.6421	27.708	26.7222	22.4436	31.8811	24.4007	25.4734	22.024	1	1
hap1.evm.model.Chr04.868	hap2.evm.model.Chr04.877	black	2.19981	2.14896	2.34518	0.57635	0	0	3.64457	3.45656	3.1887	1.54186	2.08754	1.97747	2.10963	1.90219	3.50104	3.76423	0.908394	1.73006	5.01978	6.23325	2.85849	3.94889	2.63745	2.91286	0	0	0	0	0	0	0	0	0	0	0	0	1	1
hap1.evm.model.Chr05.1028	hap2.evm.model.Chr05.1040	black	32.1892	30.755	29.8144	15.6396	13.4427	14.6424	28.9241	32.6732	27.2106	30.3013	41.1301	26.1286	25.3023	28.5116	38.9278	30.1172	22.6889	31.0512	23.7942	24.4568	16.0521	20.3551	15.3889	24.5355	17.6953	60.6689	22.1769	16.6428	14.1761	11.7095	14.5826	16.1589	11.9411	16.017	24.821	17.9206	1	1
hap1.evm.model.Chr05.1129	hap2.evm.model.Chr05.1131	black	3.98822	0	1.28234	1.09715	0	0	0	0	0	1.0735	1.35594	4.2932	0	0	0	1.49454	0	0	1.58933	1.27842	1.53577	1.49013	0.67944	1.75317	0	0	0	0	0	0	0	0	0.589889	1.34933	0	0	1	1
hap1.evm.model.Chr05.1170	hap2.evm.model.Chr05.1172	black	7.37908	7.77005	8.46261	7.86344	7.08303	10.0002	42.5481	41.7617	32.1408	25.0916	36.4558	24.5861	20.5552	22.6268	26.4318	23.1591	14.5519	24.4998	29.5499	29.2679	23.4427	22.2381	18.8679	25.2107	4.75592	9.87276	1.88406	3.00714	2.45483	1.90252	4.82992	6.37271	5.31714	4.47243	5.71248	4.31545	1	1
hap1.evm.model.Chr05.1260	hap2.evm.model.Chr05.1248	black	4.8979	4.30627	4.35695	2.52209	1.00177	2.69465	4.50297	4.29488	4.65255	4.56966	6.4128	3.3759	1.16111	4.17375	11.292	5.45978	1.43794	9.42625	5.38697	6.36798	2.11559	2.97944	1.17338	4.57699	0.969365	7.785	1.60157	0.709383	0.7352	0.761017	1.87949	1.30061	1.52004	2.30189	2.10519	1.44687	1	1
hap1.evm.model.Chr05.1271	hap2.evm.model.Chr05.1257	black	3.68468	5.97167	3.16413	7.51934	6.53234	2.64284	2.2865	1.9793	2.32012	2.32787	3.5289	3.2459	8.10259	6.67603	7.99642	6.04831	3.70369	6.37602	7.1393	7.61768	3.45905	4.68259	5.50304	4.23654	2.26983	3.90257	1.68605	3.63486	2.82426	2.01366	1.7423	1.65027	1.8256	1.32734	0	0.937193	1	1
hap1.evm.model.Chr05.132	hap2.evm.model.Chr05.131	black	5.09621	7.15244	4.61771	25.4573	4.23633	7.99214	14.3689	9.99112	6.03503	16.3354	8.4253	12.0318	13.0711	8.72504	1.23867	3.01684	11.101	4.58424	17.6698	17.5838	10.2174	19.3675	18.5355	8.43396	0	0.741159	6.19928	2.36077	1.88169	1.4026	6.22979	6.35135	5.05214	10.1516	30.3688	5.70766	1	1
hap1.evm.model.Chr05.1457	hap2.evm.model.Chr05.1425	black	20.2009	22.2419	14.5764	17.7492	10.1135	16.7761	11.8632	12.2686	11.9954	23.114	26.4419	21.7186	21.5466	23.4731	21.266	19.3415	12.5157	20.7931	23.3338	20.7605	11.53	14.306	14.8909	11.5854	12.1145	25.2617	7.32721	4.09431	4.2998	4.5053	12.0279	8.45709	7.89198	10.1637	7.79651	10.8761	1	1
hap1.evm.model.Chr05.1505	hap2.evm.model.Chr05.1472	black	96.4343	101.477	62.3214	89.2108	47.0473	62.7733	77.6993	78.9995	70.903	222.673	118.808	278.178	372.156	545.475	922.463	405.409	2077.74	1283.89	395.081	707.295	652.791	820.89	1297.27	755.126	35.6442	73.7756	25.9078	9.88324	9.99864	10.114	8.48819	12.0079	6.79421	10.7723	15.7221	5.48103	1	1
hap1.evm.model.Chr05.1627	hap2.evm.model.Chr05.1584	black	6.8846	8.459	5.31303	6.34981	2.50954	4.04664	4.15645	3.73029	4.07524	3.2536	6.28226	3.62711	6.71693	5.75868	12.9333	6.58968	2.78052	6.86032	7.38983	9.58639	5.18783	4.38834	4.83096	5.06767	4.8302	14.0141	5.99821	2.31548	2.47291	2.63035	4.08798	4.25146	3.63603	3.41118	3.99025	4.74179	1	1
hap1.evm.model.Chr05.1640	hap2.evm.model.Chr05.1596	black	5.85023	8.71416	11.8117	19.9726	30.4876	29.5032	60.9789	64.1494	52.9186	50.4164	72.3403	104.11	130.803	69.1332	17.8342	9.79342	79.4214	25.999	119.758	51.2338	158.602	49.2199	42.9642	35.6158	8.04727	28.0866	111.174	5.39775	3.47684	1.55592	0.701233	3.59343	0	0	3.79241	0	1	1
hap1.evm.model.Chr05.1756	hap2.evm.model.Chr05.1713	black	3.65225	3.19006	3.26304	1.20835	1.08851	0	0	0.543644	0.533875	0.694569	1.23982	1.41181	2.10377	1.95462	2.29645	1.69922	0.762718	2.00432	3.80872	6.12723	0.776349	2.00479	0.535093	1.1585	0	0.718418	0	0	0	0.625997	0	0	0	0	0	0	1	1
hap1.evm.model.Chr05.1793	hap2.evm.model.Chr05.1745	black	76.2803	56.4233	79.4411	39.9091	38.8896	33.7689	61.1732	56.9785	54.4539	64.4361	65.3997	70.8833	32.2571	46.2973	63.3494	68.6002	94.2689	101.595	61.2048	73.0369	64.8497	139.212	206.133	122.937	5.39333	5.36559	4.80922	8.79509	7.99299	7.1909	12.2386	9.26369	9.10185	11.9237	23.829	9.12307	1	1
hap1.evm.model.Chr05.1809	hap2.evm.model.Chr05.1764	black	2.3797	4.72856	0	2.91993	1.12777	1.53915	1.4105	3.09277	0.971529	2.0606	4.22739	3.42665	3.21804	2.31387	0.751044	0	2.34446	4.45673	5.36894	4.06331	2.84025	10.0605	6.06579	2.27757	1.03827	1.73353	2.85205	1.19698	0.785218	0	0.904112	1.94775	0.684044	1.34334	3.16627	1.62544	1	1
hap1.evm.model.Chr05.1817	hap2.evm.model.Chr05.1772	black	128.803	151.791	98.8835	72.7463	65.0695	90.553	78.2888	72.407	74.6693	96.6976	82.8349	99.0971	115.208	122.666	136.916	81.9388	74.1548	118.65	102.735	102.998	71.9706	64.2976	46.5478	71.1771	102.905	175.99	120.794	38.6493	39.5238	40.3983	42.7801	42.8086	41.8468	27.4395	42.8027	19.3225	1	1
hap1.evm.model.Chr05.1905	hap2.evm.model.Chr05.1863	black	4.56614	3.27076	3.37323	2.41475	2.88887	3.82717	1.98126	2.59388	2.68083	2.95826	8.15394	4.11057	4.5395	3.13321	1.87965	4.76935	6.13954	2.96949	3.33178	3.30993	4.78097	3.91247	4.25277	4.34652	2.89357	2.6158	1.44644	2.9379	1.87504	0.812188	1.97484	2.53372	1.77209	2.96648	2.81532	1.349	1	1
hap1.evm.model.Chr05.1931	hap2.evm.model.Chr05.1885	black	19.8891	9.53222	5.08505	0.659597	5.27245	1.31455	3.40444	4.04193	3.08913	2.84205	3.20437	8.31816	34.2006	23.8132	5.36291	4.47582	37.8234	13.5056	11.0009	13.375	14.8277	17.044	15.005	15.807	1.34036	1.64741	2.81517	0.905289	0.766957	0.628626	0	1.65481	0	0	0	0	1	1
hap1.evm.model.Chr05.1932	hap2.evm.model.Chr05.1886	black	99.2787	104.533	86.2161	5.91234	12.635	6.67308	9.63212	9.39101	10.0203	6.01506	4.74885	24.4411	16.4582	94.9357	170.547	34.6654	16.9092	129.723	98.1638	116.807	36.1202	28.4809	13.4076	57.8476	2.13855	2.97763	2.21541	0	0.602086	0.755532	0.583128	0.626496	0.648501	0.874651	1.10198	0	1	1
hap1.evm.model.Chr05.1983	hap2.evm.model.Chr05.1935	black	27.1183	28.9479	22.6704	1.58572	3.31823	1.31314	2.13306	1.70458	2.71305	1.37384	1.21104	10.191	3.89241	27.6933	52.9215	9.37382	3.78765	35.8737	26.6152	33.9952	8.72949	5.73001	3.61937	13.8112	0	0.546375	0	0	0	0	0	0	0	0	0	0	1	1
hap1.evm.model.Chr05.1984	hap2.evm.model.Chr05.1935	black	46.8312	48.8523	41.5494	1.40703	6.90255	0.851629	4.25211	3.16261	2.16434	1.27271	0.951063	16.4665	7.39938	42.8801	79.0581	15.2068	7.12593	57.6448	45.5354	52.8304	16.2406	11.3651	5.8966	26.7665	0	1.88064	1.37506	0	0	0	0	0	0	0	0	0	1	1
hap1.evm.model.Chr05.1985	hap2.evm.model.Chr05.1886	black	61.7259	64.7404	55.2514	3.25826	5.51266	3.06962	5.38177	6.25811	6.65628	3.0011	2.67329	14.1209	8.28804	58.8792	107.483	21.1903	11.0203	83.9145	64.5885	75.2211	23.7885	17.9853	8.45257	39.2246	1.65443	1.65337	1.49984	0	0	0.591478	0	0	0.579211	0	0.567003	0	1	1
hap1.evm.model.Chr05.2019	hap2.evm.model.Chr05.1971	black	16.2711	15.2909	15.568	12.0082	7.12349	9.96998	11.2905	10.3948	9.58195	11.7425	16.9461	13.3676	13.1058	15.5025	20.8069	13.1353	6.27761	16.5107	21.0756	21.7727	11.6945	11.612	7.94493	10.8378	12.5821	19.8654	8.13146	6.8684	6.51562	6.16284	10.1292	9.68971	9.59763	10.5793	10.0075	12.2512	1	1
hap1.evm.model.Chr05.2023	hap2.evm.model.Chr05.1976	black	2.39704	1.9433	4.59633	1.31091	0.82327	0.757672	1.37123	1.5114	1.738	0.671822	2.16194	0.60445	1.40348	2.29693	3.30143	2.07409	0.711296	1.69531	3.05649	2.14655	1.65817	0.975415	0.546056	1.29647	1.96147	2.49077	1.81208	1.39574	1.36542	1.33511	0.956132	0	0.56988	0	1.00556	0	1	1
hap1.evm.model.Chr05.2028	hap2.evm.model.Chr05.1989	black	6.5966	3.34338	7.34855	2.24373	2.62961	1.90777	3.78048	3.94055	2.18814	4.30354	4.39633	3.27689	2.57837	7.22876	9.46732	7.68795	2.14335	7.31352	6.8979	9.9707	2.54212	3.56472	1.75535	4.38116	2.85699	7.86803	1.29994	1.48954	1.513	1.53645	2.92881	2.08942	4.46887	3.92402	2.06357	3.2025	1	1
hap1.evm.model.Chr05.2055	hap2.evm.model.Chr05.2014	black	43.5088	11.8583	30.2319	9.5949	22.422	18.2934	10.8219	29.1699	29.6451	18.2695	22.7602	25.7758	19.4744	19.5594	15.5515	29.1042	26.3008	41.4163	21.1945	14.8585	31.9423	36.077	43.6854	42.6933	6.91082	12.3185	28.3204	7.04021	6.97742	6.91463	6.83327	6.62841	1.83469	4.04577	7.72731	6.0817	1	1
hap1.evm.model.Chr05.2057	hap2.evm.model.Chr05.2016	black	84.1556	53.0829	78.1797	114.437	75.7867	105.997	315.319	285.983	230.958	770.143	227.977	831.692	1145.06	855.372	270.814	144.437	917.725	424.2	141.071	270.983	481.785	469.618	1502.48	244.805	37.9246	66.3065	42.4231	34.4561	32.3805	30.305	42.3789	121.493	26.0993	59.1962	67.4353	31.1925	1	1
hap1.evm.model.Chr05.2113	hap2.evm.model.Chr05.2072	black	30.5228	53.4259	12.6706	47.2154	28.8357	35.8724	37.3235	16.6956	32.9255	49.564	10.9755	62.8803	136.283	75.4913	10.6273	28.5523	194.495	32.7298	56.6442	36.0638	59.5405	58.5206	126.883	43.5221	0	0	0	1.28778	0.643889	0	1.95109	1.57562	1.32891	1.04375	0	2.74322	1	1
hap1.evm.model.Chr05.2120	hap2.evm.model.Chr05.2079	black	6.81339	9.08862	8.80288	6.51469	4.18458	4.21882	4.67526	4.95687	4.87505	4.55635	8.791	4.35296	10.3715	9.2066	9.08381	8.44805	5.03173	7.91031	7.90774	8.48012	4.35719	6.34751	5.8706	4.18534	4.73486	10.9952	2.2651	2.38636	2.72498	3.0636	4.14957	3.23098	4.59604	3.19676	4.59746	4.8513	1	1
hap1.evm.model.Chr05.213	hap2.evm.model.Chr05.221	black	11.2854	39.7006	3.07124	17.595	14.1018	14.3515	12.8208	14.4807	13.6932	13.5056	42.796	16.135	24.7642	31.5679	43.8246	32.2058	16.3309	26.2316	45.7076	31.8473	16.2451	13.12	7.45847	22.7369	4.25221	6.05087	1.6947	1.87056	1.80591	1.74126	1.22379	1.3137	1.04348	3.0304	2.57357	2.17343	1	1
hap1.evm.model.Chr05.2199	hap2.evm.model.Chr05.2181	black	1.31699	1.87107	1.99102	1.61411	0	0	0.616742	0	0	0	0.84766	0	2.75173	2.46559	0.7633	2.40675	0.991453	1.97074	4.4669	3.57014	0.680341	2.95809	1.50024	2.14314	0	0	0	0	0	0	0	0.521051	0.528472	0	0	0.713412	1	1
hap1.evm.model.Chr05.2216	hap2.evm.model.Chr05.2197	black	1.68404	2.34517	1.31561	0.901648	0.50425	0.904711	2.57327	2.20372	1.71876	2.07491	2.02798	1.89206	2.16556	5.53785	6.66951	3.49768	1.0526	6.1506	3.4942	5.15658	2.86766	2.54442	1.32329	2.67554	1.24896	3.69372	0.63743	0.571212	0	0	1.03963	1.01916	1.52164	0.649392	0.76508	0.764828	1	1
hap1.evm.model.Chr05.2237	hap2.evm.model.Chr05.2215	black	17.7129	23.6584	7.9061	6.90631	16.532	13.5439	9.34708	13.4097	9.05673	3.89969	8.85233	4.31823	26.3498	17.1721	12.2992	16.2719	34.3672	26.1673	15.152	17.5585	21.3414	8.26341	20.8301	7.99132	5.9508	3.56303	4.37822	12.5754	8.81436	5.05328	6.93257	5.39184	7.47864	3.48694	4.65504	4.19071	1	1
hap1.evm.model.Chr05.224	hap2.evm.model.Chr05.233	black	3.56629	3.50565	2.81161	1.24743	0	0.810524	1.28208	1.36876	1.05517	1.44441	2.64462	1.68039	2.85138	7.08905	12.1363	4.50691	0.611941	8.93599	7.5051	8.23545	3.73397	3.28086	0	4.01392	1.97085	6.90469	2.52989	0	0.737335	0.986679	1.03716	0.711964	1.36634	1.03172	0.966128	1.52212	1	1
hap1.evm.model.Chr05.2266	hap2.evm.model.Chr05.2244	black	3.28883	2.7231	2.0485	1.78474	0.971844	1.59458	1.86901	3.17603	2.22284	1.97632	3.03516	1.81324	3.22832	7.27344	7.78161	3.97033	2.56283	5.89655	4.91896	6.09403	4.87736	3.43251	1.83755	3.52003	1.94514	6.88826	0.90075	0.871034	0.816626	0.762217	0	2.56734	1.28814	1.39182	1.98242	0.83828	1	1
hap1.evm.model.Chr05.2267	hap2.evm.model.Chr05.2245	black	21.3834	13.4416	11.9372	3.79226	6.28303	5.96177	13.9009	11.4119	13.9337	11.1409	10.5181	10.6693	12.9439	10.2558	10.5781	28.2284	23.9436	9.24446	11.878	16.1383	26.8448	16.3084	15.7716	21.315	10.7247	4.66845	5.34257	9.17565	7.77105	6.36644	21.3862	14.8338	16.599	17.5171	13.7813	11.2644	1	1
hap1.evm.model.Chr05.226	hap2.evm.model.Chr05.235	black	142.21	247.139	131.44	8.72777	16.1094	12.6734	68.2057	92.0577	87.4269	16.6238	32.9953	35.2181	80.5391	66.3898	55.3368	72.7675	181.765	88.5037	53.9246	54.5966	103.424	99.3551	119.686	103.525	5.55533	4.69002	3.63791	1.21609	1.71528	2.21447	2.63389	1.61037	1.88676	1.47797	1.09465	0	1	1
hap1.evm.model.Chr05.2280	hap2.evm.model.Chr05.2261	black	53.6724	67.1958	37.5747	36.4007	54.2203	50.7569	50.9436	47.6086	47.5903	30.4803	61.3851	57.1699	99.8765	90.0452	132.716	49.2489	61.4319	93.188	133.524	103.622	139.751	69.8728	39.5136	148.308	28.1032	50.2107	28.4111	22.8436	17.2427	11.6419	18.5003	22.0814	18.2773	11.1799	13.0978	5.74189	1	1
hap1.evm.model.Chr05.2285	hap2.evm.model.Chr05.2268	black	3.69943	4.20926	2.91684	1.65673	2.77956	1.52221	0.87931	0.8266	1.58679	1.12389	1.20231	2.07361	3.32613	4.65063	2.77178	1.16526	1.96442	2.79883	3.53266	3.89717	3.08117	4.21654	1.13226	5.18073	0	0	0	0	0	0	0	0	0	0	0	0	1	1
hap1.evm.model.Chr05.2305	hap2.evm.model.Chr05.2289	black	0.56541	0	0	0	0	0	0.929573	1.03157	0.704074	0	0.953813	0.637342	0	0	2.99908	0	0	1.29068	0.971089	1.38509	0.866928	0	0	0.602102	0	1.88826	0	0	0	0	0.550947	0.598216	0	0	0	0.50671	1	1
hap1.evm.model.Chr05.2315	hap2.evm.model.Chr05.2299	black	204.225	184.119	81.2861	68.7004	222.184	126.934	94.9135	136.83	107.257	55.8214	119.117	67.7184	208.182	175.696	108.34	113.409	77.9506	173.872	153.364	93.8641	142.08	110.405	176.294	100.015	83.2477	103.966	66.5296	26.8874	22.8443	18.8012	21.7352	31.3766	13.0502	15.9432	26.7394	17.4914	1	1
hap1.evm.model.Chr05.2347	hap2.evm.model.Chr05.2333	black	2.62215	4.66183	3.98933	5.79566	2.82884	2.23846	1.70129	1.78462	2.24671	4.0597	3.57692	4.28992	1.82063	2.93483	7.21446	3.20043	1.01006	5.79414	4.22249	6.81012	1.93444	0.995437	1.90228	2.53398	2.58998	5.40154	4.06074	0.712837	1.15299	1.59315	1.38875	1.54644	1.11946	1.82016	1.05569	1.48334	1	1
hap1.evm.model.Chr05.2427	hap2.evm.model.Chr05.2406	black	8.51343	13.2389	18.4621	14.9086	0.777479	2.73801	3.7378	3.31478	3.21949	12.091	8.4682	14.0683	7.61533	21.1818	45.8178	20.6883	2.081	44.1526	18.8077	57.0592	4.54825	19.0798	4.00807	17.7689	9.35905	29.2842	3.93297	2.16808	2.01684	1.8656	3.5438	2.85868	2.14491	1.88239	2.94031	2.12616	1	1
hap1.evm.model.Chr05.242	hap2.evm.model.Chr05.253	black	1.4569	1.88512	0.946864	0.814864	0.804176	0.584408	0	0.699353	0	0.989996	0.826697	1.61738	0.589011	1.52701	1.8812	1.14038	0.801942	1.16575	1.44306	2.94994	0.880889	1.15144	0	1.1238	0	1.17779	0	0	0	0	0.558595	0	0.799189	0	0.540525	0	1	1
hap1.evm.model.Chr05.2468	hap2.evm.model.Chr05.2448	black	44.737	41.1977	30.9298	11.9364	15.972	17.2516	12.671	13.061	12.6187	14.6557	17.2484	21.3391	71.8614	74.2666	71.0509	68.8868	39.8256	66.6305	44.7037	48.914	32.7439	37.1782	27.1509	43.6594	23.6268	74.198	22.2977	9.40066	9.02338	8.6461	13.9419	20.7626	11.7425	8.80992	14.1241	7.61132	1	1
hap1.evm.model.Chr05.2482	hap2.evm.model.Chr05.2464	black	2.90065	4.04432	2.9056	0	1.33033	1.27568	1.35783	1.25832	0.743065	0.661215	2.71182	1.19175	12.4233	18.318	6.36496	1.03441	1.51639	20.7767	6.19607	2.91411	1.91205	5.09631	5.78494	1.0537	1.21425	4.52815	1.42471	0	0	0	0	0	0	0.513069	0	0	1	1
hap1.evm.model.Chr05.2512	hap2.evm.model.Chr05.2490	black	52.767	42.0829	23.6771	8.59285	64.8285	25.2425	10.7753	21.0635	21.2005	8.45576	27.4018	8.32856	115.042	88.5397	20.0678	10.4763	39.8991	33.3991	73.4818	27.7214	54.8309	31.607	22.0107	29.0848	58.416	25.902	18.9658	21.8926	22.6988	23.505	7.34047	8.73012	4.79316	6.83132	4.45874	2.07198	1	1
hap1.evm.model.Chr05.2562	hap2.evm.model.Chr05.2545	black	19.3732	27.1529	58.8707	5.25217	3.62671	2.68768	9.43686	6.71047	2.78981	11.3929	19.4095	4.12612	26.3045	23.2601	15.8579	8.78034	9.99537	13.4271	20.8048	31.7385	9.29951	7.03967	6.27575	9.88436	0.770574	0	1.01718	0	0.533655	0.881156	0.670224	0.758594	0.815285	0	0.775164	1.23551	1	1
hap1.evm.model.Chr05.2587	hap2.evm.model.Chr05.2572	black	3.5861	4.46516	1.8025	2.22748	6.8954	4.48791	2.93552	4.58108	3.36078	1.31905	4.82469	2.69418	5.90663	7.70603	29.5323	3.90358	1.33951	6.71423	8.18935	15.4159	3.36942	5.34496	1.882	4.6058	0.741251	0	0	0.827045	0.581653	0	0	0	0	0	0	0	1	1
hap1.evm.model.Chr05.2590	hap2.evm.model.Chr05.2575	black	2.23786	7.10445	2.53923	3.10316	2.70503	4.42922	6.24295	4.19433	4.43886	5.73431	2.9012	5.21488	3.10162	7.29337	10.7819	3.84399	1.1888	5.17775	5.02106	4.45716	2.17231	2.06612	0.832379	3.29699	1.52958	4.47063	2.48909	1.12322	1.05957	0.995928	2.21025	2.85099	2.06942	2.63435	3.68559	1.53547	1	1
hap1.evm.model.Chr05.2652	hap2.evm.model.Chr05.2633	black	4.2885	5.3962	3.62441	3.14371	1.85225	3.16444	4.67798	3.71124	3.50181	4.61449	7.1442	3.60019	5.67809	5.09499	7.07614	4.11144	2.6328	5.02447	6.5808	7.11858	4.18075	3.84301	2.11002	3.20888	1.58743	4.73551	0.664069	0.791853	0.852418	0.912982	1.92287	2.64059	1.78621	2.2191	1.63167	1.84365	1	1
hap1.evm.model.Chr05.2674	hap2.evm.model.Chr05.2656	black	0.665711	0.71025	0	0	0	0	1.61166	0.677247	1.10088	0	1.51849	0.65377	0	1.35972	1.66674	1.34025	0	1.39054	1.18802	2.42017	0	0.593412	0	0.731044	0.666744	2.25928	0	0	0	0	0	0	0	0	0	0	1	1
hap1.evm.model.Chr05.2678	hap2.evm.model.Chr05.2660	black	29.7804	23.4141	24.2613	4.85062	7.67245	7.80615	7.80078	6.64387	7.67294	9.52141	13.8761	18.6804	39.9554	33.6911	19.0007	23.9657	31.6474	27.3429	46.6102	46.4649	30.2959	36.2205	26.8156	31.7842	9.14908	18.1682	13.7534	7.65502	6.94766	6.24031	11.4573	15.5151	9.66325	8.06696	8.80641	7.49838	1	1
hap1.evm.model.Chr05.2695	hap2.evm.model.Chr05.2676	black	12.8222	12.2418	12.5182	9.18802	9.69593	10.4646	16.8911	16.5187	10.9661	20.2369	19.2486	17.2666	7.93914	9.0435	17.422	11.9407	8.34417	17.0916	11.6017	16.8268	11.1486	9.24749	10.2755	11.7901	4.41647	8.09176	4.23244	8.77175	7.5419	6.31205	11.3342	14.4417	8.78304	14.059	16.0443	13.1255	1	1
hap1.evm.model.Chr05.269	hap2.evm.model.Chr05.282	black	1.40999	2.18236	1.65337	1.04656	0.932799	0	0	0	0	1.27126	1.24162	1.08069	2.30221	2.35438	2.65512	1.18589	0.542238	1.34662	1.06232	1.19304	0	0	0	0.651231	0	0.833677	0	0	0	0	0	0	0.568567	0	0	0	1	1
hap1.evm.model.Chr05.2713	hap2.evm.model.Chr05.2694	black	2.87163	1.32027	0.999151	3.96958	1.48153	2.55579	2.51619	2.70019	2.42567	3.67166	4.04902	3.46979	2.37881	2.63886	2.06759	1.88558	1.6904	1.10289	3.22536	3.73954	3.74756	3.76592	3.539	2.93995	0.655029	1.0888	0	0	0	0	1.0981	3.10597	1.81158	1.38406	1.51267	1.0699	1	1
hap1.evm.model.Chr05.273	hap2.evm.model.Chr05.287	black	4.31098	2.77719	4.78355	0.833453	0.986264	1.60843	8.29154	9.15222	6.74339	4.3796	3.24464	5.59179	24.1811	23.5947	18.9762	5.21137	6.50535	14.1834	13.2022	9.93941	9.66967	5.16088	1.65646	6.82402	3.32968	10.8455	3.00454	0.733028	0.96391	1.19479	0.720325	0.686386	1.29957	1.10391	1.12108	0	1	1
hap1.evm.model.Chr05.274	hap2.evm.model.Chr05.288	black	8.88118	8.53457	7.90218	3.23737	2.19932	5.75791	6.45651	6.20859	5.0929	6.48483	7.33854	7.11385	7.83138	11.032	18.6539	10.5275	4.22955	10.2519	14.7435	13.5263	7.00217	7.19297	3.89145	9.08945	7.62693	23.0972	3.97496	3.17342	2.90376	2.6341	5.57217	4.60025	5.49045	6.66004	4.30583	6.00558	1	1
hap1.evm.model.Chr05.277	hap2.evm.model.Chr05.291	black	0.811147	0	0	0.625258	3.01161	3.05498	4.04066	6.4571	4.12597	1.52072	1.06696	2.21352	2.8024	1.56239	1.37684	1.21233	18.1486	0.959433	4.28888	2.88506	3.03284	0.737825	1.36122	1.86483	2.15011	0.678629	0.64443	1.65846	1.20197	0.745474	0.712021	0.901471	0.582319	1.15881	1.34135	0.68126	1	1
hap1.evm.model.Chr05.2783	hap2.evm.model.Chr05.2765	black	0.844901	0.980485	0.558182	0	0	0	0.894289	1.19747	0.759146	1.26022	1.25951	0.708868	0	0.993427	2.04151	0.672538	0	1.34677	1.42872	1.17293	1.03029	0.894669	0	0.56668	0	3.12838	0	0	0	0	0	0	0	0	0	0	1	1
hap1.evm.model.Chr05.2785	hap2.evm.model.Chr05.2763	black	14.4024	19.8902	31.6993	0	2.28493	1.77436	24.7689	23.3212	20.4115	4.08175	12.0262	4.87562	27.3137	32.9862	20.7254	10.1941	12.2161	15.4051	20.1743	18.0453	14.4164	10.1875	4.8814	9.61571	0	0.813309	0	0	0	0.549166	0	0	0	0	0	0	1	1
hap1.evm.model.Chr05.2808	hap2.evm.model.Chr05.2790	black	29.78	25.094	44.7904	9.32728	19.6771	17.8423	13.9451	19.7153	14.525	11.6081	36.4089	15.4057	33.808	29.2134	23.9533	15.6387	19.5305	27.883	29.9281	22.3252	17.1613	20.3347	12.0541	23.9706	28.3641	24.7312	14.5474	20.7516	16.0696	11.3876	16.0811	13.4297	15.6002	7.37843	9.911	10.3216	1	1
hap1.evm.model.Chr05.2809	hap2.evm.model.Chr05.2791	black	1.00638	2.08484	1.10648	0	0	0	0.564041	0	0	0	0.577691	0.793178	0.719263	1.71439	2.15704	3.27318	0.854626	1.88745	1.29438	1.66592	1.01888	0.960741	0.641443	0.958095	0	0	0	0	0	0.558773	0.605874	0	0.650558	0	0.503772	0.693502	1	1
hap1.evm.model.Chr05.2824	hap2.evm.model.Chr05.2805	black	0.523077	0	0	0.965008	0	0.917654	7.56555	6.30135	5.95892	1.38898	2.63055	1.40714	2.32108	3.03085	3.97007	1.85265	1.33048	2.6702	3.86548	4.87677	2.98425	2.33856	1.94134	2.63504	0	0.894617	0	0	0	0	0.772084	0.715942	0.600194	0.913631	0.531754	0.851108	1	1
hap1.evm.model.Chr05.2832	hap2.evm.model.Chr05.2817	black	1.96646	1.37005	1.38997	0.543676	0.569589	1.34838	2.06542	2.082	1.77617	2.24022	2.79417	1.95671	1.49724	2.26089	2.92379	1.71955	0.926354	2.45608	3.59852	4.07269	1.84504	1.51398	1.41991	1.6471	1.1642	4.36742	0	0.755938	0	0	1.69192	1.20942	1.56323	0.867201	0.865127	1.07277	1	1
hap1.evm.model.Chr05.285	hap2.evm.model.Chr05.299	black	1.06486	1.0381	0.847627	0.785812	0	0	0	0.743619	0	0.528354	0.762907	1.68433	1.79795	2.28928	3.53276	1.24582	0.916725	0.806882	2.17872	2.89413	1.3659	0.705323	0.807321	1.53493	0	1.40637	0	0	0	0	0.680561	0	0	0	0	0	1	1
hap1.evm.model.Chr05.2898	hap2.evm.model.Chr05.2885	black	6.50855	8.34806	7.74441	1.21965	1.90676	1.24957	3.74136	5.19419	3.36208	1.05649	2.1936	1.87025	3.2677	6.11119	7.97002	4.92598	1.28954	5.5554	5.23711	7.87091	4.22112	3.01823	1.04702	3.26368	1.06366	1.96881	1.17969	0.658605	0.86197	1.06534	0.952159	0	0.663579	0.76889	0.844152	0.659927	1	1
hap1.evm.model.Chr05.2906	hap2.evm.model.Chr05.2894	black	22.5064	17.5549	33.4239	9.84926	14.5939	16.8259	45.2257	45.4535	47.2258	17.0536	24.1734	18.1998	16.3471	14.5972	37.3186	8.58194	16.322	32.8431	18.9309	21.8525	25.7777	17.0497	14.2661	36.4299	8.29311	11.0422	5.0415	12.8174	8.83095	4.84455	23.4937	27.2913	23.2856	16.4749	19.6903	19.0893	1	1
hap1.evm.model.Chr05.2911	hap2.evm.model.Chr05.2899	black	1.2083	1.86714	2.63445	0.646641	0.961671	0.559098	0.737836	0.590999	0.532559	0	1.1862	0.563583	3.57684	3.14708	3.63316	1.88923	1.7773	2.18605	1.69081	2.02574	0.640287	0.879405	0.941177	0.769741	0.666959	0.733961	0	0	0	0.699293	0.639593	0	1.77144	0	0.572509	0.611199	1	1
hap1.evm.model.Chr05.291	hap2.evm.model.Chr05.304	black	19.4371	23.5957	24.775	9.55277	9.82399	7.10781	29.6701	24.0942	20.6089	9.98583	10.1029	7.74883	29.7532	37.1002	24.7242	21.8438	11.8857	24.9091	27.2064	27.472	16.1666	14.4288	9.76071	15.5932	7.64627	13.3971	9.87249	3.09657	5.10546	7.11436	6.03372	9.35769	5.01791	8.73217	19.9309	10.534	1	1
hap1.evm.model.Chr05.2928	hap2.evm.model.Chr05.2918	black	19.7069	17.5121	8.90902	14.4474	18.5054	16.6423	20.0846	24.9207	19.4711	24.3018	26.4948	23.7078	15.1005	14.9624	17.2869	20.3209	16.692	17.6264	18.4737	19.5692	24.3	27.466	19.8587	29.1151	4.56345	7.7221	4.58263	5.29793	4.85385	4.40977	11.1332	13.3163	10.7737	12.1255	13.8197	9.73241	1	1
hap1.evm.model.Chr05.2960	hap2.evm.model.Chr05.2956	black	55.6509	42.692	47.6277	41.6001	33.6526	42.4578	135.415	116.373	96.895	97.9929	130.153	78.2727	80.5433	67.6037	96.6848	137.25	90.161	85.3887	112.719	102.548	72.6934	95.2664	91.9437	87.7948	25.0702	22.8463	9.23472	25.7649	20.1152	14.4654	60.7869	45.5539	39.051	55.6654	50.6748	42.4919	1	1
hap1.evm.model.Chr05.2967	hap2.evm.model.Chr05.2964	black	3.69183	3.05883	3.81113	1.25193	1.19554	0	0.93056	0.894891	0.673782	1.06316	1.02833	1.15407	1.32545	1.76375	2.67779	2.28341	1.51797	2.57956	2.56338	1.60645	2.0808	0	0	1.5104	0.944621	1.20958	2.33079	0	0.748283	1.15212	0.813295	0	0	0	0	0.74211	1	1
hap1.evm.model.Chr05.2968	hap2.evm.model.Chr05.2965	black	12.991	12.0273	9.79709	6.38482	5.23359	4.87252	7.31837	7.8805	5.16973	6.60101	7.65749	8.86331	21.2136	20.5845	15.9757	12.1661	18.7497	13.5942	25.3697	26.7303	23.2016	15.7139	14.2894	12.6762	7.31278	12.388	2.90652	4.87656	4.00056	3.12455	5.96197	6.52138	7.98147	3.65905	5.36049	5.63331	1	1
hap1.evm.model.Chr05.2980	hap2.evm.model.Chr05.2976	black	217.811	108.202	127.286	31.9384	112.291	45.6795	50.2169	61.2919	61.2694	56.7316	49.9665	55.1102	267.51	187.442	50.8583	36.3723	168.813	68.377	88.9927	98.1459	94.0497	102.599	70.1507	74.3844	82.9166	126.696	137.299	60.742	55.421	50.1001	43.9123	52.5399	32.7108	30.9186	26.7968	24.7016	1	1
hap1.evm.model.Chr05.2981	hap2.evm.model.Chr05.2977	black	27.2834	47.0004	32.3787	30.7545	17.5196	19.4431	15.279	16.4389	13.1644	16.2446	21.9714	18.4745	55.3768	27.1353	6.6198	17.534	57.8173	10.6284	22.919	24.4477	26.6801	26.5221	63.8773	18.0402	1.58666	3.73488	11.2046	6.2562	6.69944	7.14268	10.9957	13.3883	7.89285	15.6248	33.4345	15.1489	1	1
hap1.evm.model.Chr05.2991	hap2.evm.model.Chr05.2988	black	11.3399	19.5681	10.1405	2.84718	2.70613	2.10719	11.8904	12.7966	11.1951	3.5024	8.7177	7.0553	10.4726	14.6628	12.2539	18.2194	6.70349	12.4891	11.448	9.58564	7.53987	8.17648	2.32349	7.84844	3.67221	4.33102	3.50109	2.94233	2.50078	2.05923	7.30981	4.65709	7.03071	4.31592	5.61658	4.7966	1	1
hap1.evm.model.Chr05.3038	hap2.evm.model.Chr05.3037	black	39.1874	27.3013	30.006	17.0022	12.7141	24.9807	27.8926	24.1682	25.0193	56.0437	37.1731	56.6625	38.6944	42.865	43.7622	32.9111	25.9883	37.7349	34.918	31.138	31.6094	29.8488	22.1685	30.6547	8.28597	22.4434	7.96913	11.0319	7.91468	4.79743	11.3687	16.1884	9.62762	10.6321	21.1804	8.20774	1	1
hap1.evm.model.Chr05.3043	hap2.evm.model.Chr05.3043	black	8.73311	4.53411	2.89228	11.7898	19.1178	14.4143	11.8189	13.2555	11.3714	9.05401	8.36426	11.1516	7.48582	6.32106	9.28493	24.0441	15.9221	10.4717	7.993	7.82859	10.4523	9.95108	6.56614	15.3048	6.56478	6.42075	10.0804	2.96352	3.68564	4.40776	3.74897	7.31889	5.07327	5.27128	16.9591	1.97106	1	1
hap1.evm.model.Chr05.3063	hap2.evm.model.Chr05.3060	black	0.765176	0	0.71398	0.680496	0	0.768308	1.66502	1.27915	1.3428	0.969595	1.11424	1.0031	0.543564	0	1.48149	0.683318	1.17448	1.11825	0.834541	1.05624	0.779365	0.859803	0.773307	0.620155	0.630444	0.683516	0	0.571081	0	0	0.563255	0.715373	0.551282	0.741549	0.690826	0	1	1
hap1.evm.model.Chr05.3093	hap2.evm.model.Chr05.3088	black	11.7617	14.5524	11.3965	11.7814	6.61564	9.24711	10.9353	10.1278	9.01759	10.6514	18.1335	10.6184	12.8211	20.973	28.1727	12.4244	5.59794	22.807	23.4854	24.7337	10.2134	8.98014	5.87634	10.8025	9.80576	16.5133	12.072	7.5669	8.50406	9.44123	9.32799	8.46728	10.8774	9.49205	6.54354	8.30878	1	1
hap1.evm.model.Chr05.3136	hap2.evm.model.Chr05.3129	black	0	0	0.560112	0	0	0	1.58963	1.44179	1.17206	0	1.26058	0	0	0.601378	0.710203	0.541991	0	0	0.983051	0.978207	0.981043	0.954741	0	0	0	0	0	0	0	0	0	0	0	0	0	0	1	1
hap1.evm.model.Chr05.3145	hap2.evm.model.Chr05.3137	black	2.76299	4.1366	3.35192	1.41205	0.98705	1.63644	0.595108	1.13326	0	0.69136	2.53276	1.2718	4.01243	8.5011	10.478	6.22622	1.62516	8.20019	13.4392	12.6512	2.30427	8.04412	3.55101	5.01645	1.44574	3.41645	0.54829	0	0	0	0.540684	0.63717	0.717596	0.507224	1.11506	0.594441	1	1
hap1.evm.model.Chr05.3151	hap2.evm.model.Chr05.3144	black	326.983	384.945	526.303	99.8191	317.072	262.748	100.826	97.2521	144.597	64.805	169.971	67.6522	434.739	404.505	275.411	159.165	158.644	501.61	241.509	184.347	250.104	283.925	277.364	245.959	176.922	132.685	77.7222	96.8944	80.8438	64.7932	44.2555	61.4805	36.429	49.7424	32.9971	25.3666	1	1
hap1.evm.model.Chr05.3246	hap2.evm.model.Chr05.3239	black	4.85668	6.24401	4.82314	4.05465	1.57434	3.3673	7.53427	6.07194	5.72019	5.10679	5.88293	6.81873	6.24342	12.6779	13.5705	7.57292	3.19978	11.0185	6.62526	9.54501	5.14592	4.88828	2.11938	6.03335	4.95521	15.8074	5.5203	2.46954	2.15152	1.8335	2.03861	1.86632	1.88738	1.05377	1.91361	2.06677	1	1
hap1.evm.model.Chr05.3263	hap2.evm.model.Chr05.3257	black	8.25581	8.75677	19.2258	15.9573	18.3609	32.5391	19.1748	5.11357	15.1266	7.16191	8.31992	12.883	2.00234	5.33687	14.2552	12.1931	37.8323	9.9894	12.5631	31.2697	26.9119	24.5214	12.0159	27.1797	0.915349	1.3729	0	0	1.15524	1.87765	2.78287	1.44146	2.12047	1.43108	2.62114	1.05191	1	1
hap1.evm.model.Chr05.3341	hap2.evm.model.Chr05.3326	black	16.298	16.1562	9.32701	16.0825	15.2142	19.8554	20.8932	19.001	11.2225	24.9113	24.442	27.3413	20.2047	20.3641	26.739	20.9712	14.0023	20.6974	14.9577	18.1313	9.42133	10.4924	8.52095	14.0681	14.4453	33.7307	24.4959	6.38065	7.96965	9.55864	13.5881	13.3338	11.182	11.3349	11.4668	11.3748	1	1
hap1.evm.model.Chr05.3398	hap2.evm.model.Chr05.3386	black	2.73773	4.21184	1.52237	2.3269	0.863458	0.980066	1.01814	0.507069	0.55974	1.10357	1.57022	1.56659	5.65335	6.31413	3.55339	6.07343	4.55438	4.13119	5.54217	6.49122	3.37131	8.99179	5.54779	6.1844	0	0.601485	0.884531	0	0	0	0.663159	0.856694	0.742454	0	1.39949	0.983132	1	1
hap1.evm.model.Chr05.3457	hap2.evm.model.Chr05.3442	black	9.92574	14.743	15.8851	3.34743	4.82394	3.6403	25.3012	30.2602	28.1419	7.11951	17.5604	7.62949	30.6395	38.66	18.8215	22.9684	17.8639	20.0072	36.8459	39.762	15.6724	19.4768	9.3987	12.668	0	0.778964	0	0.562492	0.542263	0.522034	1.05165	0.534434	0.920385	0	0	0.731081	1	1
hap1.evm.model.Chr05.3496	hap2.evm.model.Chr05.3482	black	1.81823	1.14812	0.627971	1.32092	0	0	0	0	0	0	0	0.520139	0	1.15964	1.59397	0	0	2.07829	0	0.705621	0	0.553507	0	0.557498	0	0	0	0	0	0	0	0	0	0	0	0	1	1
hap1.evm.model.Chr05.400	hap2.evm.model.Chr05.412	black	7.70351	7.81201	8.95881	4.60136	4.07619	4.04624	3.75939	3.39971	3.38442	5.49887	8.52067	5.50319	20.6285	11.1944	6.18315	17.1135	16.955	10.2919	6.48934	9.4639	11.9614	9.55232	8.85842	7.47907	0.547594	1.50121	1.32172	1.22348	1.2803	1.33711	1.4908	2.42948	1.22362	0	3.22739	2.00456	1	1
hap1.evm.model.Chr05.42	hap2.evm.model.Chr05.29	black	21.626	21.4911	21.8354	11.3589	8.96819	10.8409	15.8432	13.4912	12.752	12.0878	16.7691	12.565	19.9539	16.8463	16.886	16.4578	13.6598	18.0892	21.7404	23.8374	14.4618	19.0227	15.908	16.3228	8.21036	12.989	14.014	5.52096	5.84612	6.17127	5.36527	6.60377	4.97914	3.85685	5.1825	3.96212	1	1
hap1.evm.model.Chr05.434	hap2.evm.model.Chr05.454	black	1.00615	1.11018	1.22659	0.673405	0.534295	0.969478	3.67033	2.51324	2.03518	1.44276	0.587283	1.61839	6.42493	13.3355	11.1254	5.24038	1.56485	6.64598	5.43139	3.79788	7.03647	2.60847	1.52108	4.52693	0	0	0	0	0	0	0	0	0	0	0	0	1	1
hap1.evm.model.Chr05.506	hap2.evm.model.Chr05.505	black	70.0591	48.1103	43.6679	21.6958	43.1263	28.5437	29.0621	38.4342	31.5691	40.3136	37.1629	63.9879	90.8673	90.1117	95.8438	35.1233	56.4465	85.7391	87.6857	73.4351	51.0417	53.6405	35.8655	53.6742	51.5884	66.3386	43.3535	20.6845	21.3537	22.0228	36.7372	24.7539	28.8344	19.7276	21.6834	18.5841	1	1
hap1.evm.model.Chr05.520	hap2.evm.model.Chr05.518	black	0.869473	1.68337	0.980865	0.707807	0.881814	0	1.11427	0.563889	0.704866	1.04436	1.999	0.983162	1.17099	1.38979	1.24966	1.20606	0.516726	1.44648	1.52567	3.11639	0.717924	1.25467	0	0.561323	0	0.640099	0	0	0	0	0.590951	0	0.757499	0.708614	0	0.888394	1	1
hap1.evm.model.Chr05.581	hap2.evm.model.Chr05.582	black	2.14111	5.95612	2.34516	2.0548	1.179	1.87928	6.63341	6.72116	4.32473	2.68092	3.9896	2.12728	5.66349	6.42974	6.48917	5.87434	3.41348	6.05604	4.97534	6.74135	3.99571	4.01226	3.49263	3.94932	1.99792	4.32907	1.08423	1.46052	1.17243	0.884344	2.1596	2.28032	1.29545	2.22247	2.93363	1.54179	1	1
hap1.evm.model.Chr05.605	hap2.evm.model.Chr05.606	black	2.16986	5.13116	1.42479	2.27889	1.05224	2.70867	2.63761	3.45489	3.38552	1.47389	3.19981	1.56047	1.59533	6.96925	10.3539	6.30952	1.12855	7.14771	4.47298	3.75243	3.1341	2.6732	1.13204	3.90198	1.84	5.10793	0.993594	1.02569	0.879327	0.732963	1.52603	1.12758	1.74752	1.16342	0.889287	1.3314	1	1
hap1.evm.model.Chr05.617	hap2.evm.model.Chr05.621	black	465.132	385.055	298.089	260.599	193.123	279.605	264.97	230.45	215.75	310.807	314.091	314.109	416.57	789.885	1143.52	891.741	273.792	1106.22	730.25	737.423	513.63	678.452	381.325	874.129	120.639	461.543	84.4368	94.0778	86.3	78.5222	159.789	192.504	138.147	144.587	189.142	144.611	1	1
hap1.evm.model.Chr05.618	hap2.evm.model.Chr05.621	black	67.6336	60.0161	43.3628	49.6453	34.8488	45.4757	42.696	35.1615	35.2165	52.3564	56.898	54.0102	72.4311	133.309	186.061	149.732	43.7471	167.588	125.497	125.814	81.3212	109.897	60.6348	138.708	35.1332	95.3142	28.911	23.6638	23.415	23.1662	36.8688	38.5577	34.9062	35.3814	38.592	38.034	1	1
hap1.evm.model.Chr05.65	hap2.evm.model.Chr05.63	black	10.504	21.2094	7.8034	14.4784	6.64255	9.22475	18.1875	17.3872	16.3644	13.8709	15.1976	13.4383	27.176	32.6275	36.8592	39.8775	12.3582	31.5674	28.3653	29.0773	16.0113	13.5589	10.7873	13.0799	7.5844	15.4777	10.3796	7.55869	9.96792	12.3771	10.5941	9.83829	11.7953	9.52607	12.566	8.05279	1	1
hap1.evm.model.Chr05.73	hap2.evm.model.Chr05.70	black	269.657	35.1402	95.4749	980.235	1568.44	601.077	1004.29	1102.07	640.849	2236.02	227.221	2178.04	622.282	1192.14	815.2	1023.29	1399.88	1342.82	1121.46	1491.95	972.388	1983.68	2553.45	1504.25	44.7105	27.9853	273.801	102.234	88.5415	74.8494	76.1342	117.911	69.3225	42.2352	89.0372	74.1148	1	1
hap1.evm.model.Chr05.766	hap2.evm.model.Chr05.779	black	1.52115	2.00256	1.45472	0	0.697377	0	1.8588	0.787915	0.728901	0	0.97508	0	2.87547	5.02832	6.54094	3.14522	1.28848	4.8053	5.04979	6.7656	1.06657	1.90659	0.561903	2.95514	1.11703	2.21465	1.45042	0	0	0	0.549545	0.738388	0.824102	0	0.580924	0	1	1
hap1.evm.model.Chr05.779	hap2.evm.model.Chr05.793	black	40.6426	41.4293	18.0481	903.992	118.726	262.045	402.981	297.981	374.292	1234.57	214.598	1346.66	130.36	171.617	328.742	551.866	356.323	572.666	214.746	610.611	405.743	574.573	780.592	850.745	1.8904	3.37578	5.20007	1.19798	2.18678	3.17557	6.69043	4.07403	11.549	9.16427	12.2477	7.58869	1	1
hap1.evm.model.Chr05.833	hap2.evm.model.Chr05.850	black	81.2137	93.7902	107.327	35.4199	108.188	76.2001	32.3979	32.1878	58.7691	27.3466	60.0602	28.9865	110.821	95.3453	42.3147	53.2092	147.46	104.811	129.127	63.2102	125.692	106.787	126.567	102.235	36.4079	28.1881	33.088	17.309	18.8151	20.3213	16.5231	25.7704	13.3434	12.4183	14.365	13.4493	1	1
hap1.evm.model.Chr05.854	hap2.evm.model.Chr05.866	black	126.02	71.7218	231.356	17.837	24.9657	11.9557	14.5744	14.1348	20.3554	11.3894	21.6496	9.81815	12.1896	17.0213	7.33039	80.1827	112.384	16.7257	36.3067	58.2053	78.9778	73.9624	165.893	70.4804	0	0	0	2.3171	3.50342	4.68974	5.92044	0.955335	9.82014	9.64495	4.5738	7.82261	1	1
hap1.evm.model.Chr05.86	hap2.evm.model.Chr05.89	black	52.7807	50.6114	35.606	75.035	47.6617	42.1474	37.9132	23.3426	23.4973	37.4898	63.1469	47.9288	47.324	59.4899	136.133	41.0137	21.1336	95.8283	63.2488	87.1353	27.4571	39.2573	26.4722	47.3291	16.5606	34.5259	17.5602	23.7283	24.4404	25.1525	17.7073	11.7607	21.1292	21.9572	16.5486	18.1756	1	1
hap1.evm.model.Chr05.886	hap2.evm.model.Chr05.904	black	2.11191	1.64959	1.44511	1.79523	0.74906	1.44611	2.04781	1.07053	1.13143	1.81254	3.68339	1.47363	0.986766	3.23384	6.60399	3.26766	0.651443	3.53514	3.06823	4.30942	1.52512	1.05408	0.520132	2.17307	0.706168	5.04377	1.46289	0.826426	0.960884	1.09534	1.4159	1.55993	2.68524	1.20823	1.37838	0.930537	1	1
hap1.evm.model.Chr05.924	hap2.evm.model.Chr05.942	black	4.75093	4.90869	3.37536	2.44401	3.62168	2.47279	3.95226	5.03038	2.65962	1.46405	5.08474	2.34522	5.26588	6.3381	5.04952	3.53567	2.44404	5.09629	5.12806	4.54333	3.67966	4.70741	2.54363	5.27503	3.94	4.73022	4.48137	3.21508	3.01183	2.80857	2.26332	2.65617	2.56305	1.22205	2.34892	1.72131	1	1
hap1.evm.model.Chr05.937	hap2.evm.model.Chr05.955	black	4.02378	13.1556	3.85075	4.03368	3.01369	2.88298	3.26977	3.69184	2.86683	1.39027	3.17508	3.61059	11.6919	8.97023	8.74559	8.67345	8.71378	13.3461	13.7301	20.602	12.7428	11.8224	8.86896	11.8017	3.63534	4.83311	1.48036	3.10453	2.1991	1.29366	3.1639	5.35372	1.88173	3.26221	1.82216	0.715415	1	1
hap1.evm.model.Chr06.1023	hap2.evm.model.Chr06.1025	black	6.15942	8.7611	5.46534	3.8614	6.59245	6.04273	11.2244	13.305	11.2396	6.51285	8.7482	7.15243	9.00573	17.5738	21.4591	20.3969	7.34345	24.3847	30.3213	31.1091	46.3345	25.0935	6.51045	30.3216	3.25964	6.86742	0.87572	1.69352	1.16246	0.6314	2.29905	2.644	2.01417	0	0.967895	0	1	1
hap1.evm.model.Chr06.104	hap2.evm.model.Chr06.112	black	1.98107	3.30042	6.6463	6.08345	12.1444	12.0165	12.851	10.9151	14.3112	13.2604	11.974	14.4419	9.25328	20.5578	29.5575	21.3253	5.42298	40.5129	20.8547	25.6791	12.113	9.17243	5.736	26.8412	0	0	0.565621	0	0	0	0	0.699636	0	0	0.739631	0	1	1
hap1.evm.model.Chr06.1081	hap2.evm.model.Chr06.1092	black	16.4051	25.0964	14.1648	44.5379	16.6699	19.2035	18.9047	17.9344	17.7433	17.193	30.7028	14.3493	31.3312	107.316	158.14	40.5092	11.7378	105.163	80.176	98.4872	26.4437	44.3098	19.4111	45.3701	9.7957	23.993	4.7429	4.96788	5.64898	6.33009	7.03119	7.5581	8.65226	4.92865	6.21203	7.78845	1	1
hap1.evm.model.Chr06.1082	hap2.evm.model.Chr06.1093	black	2.12577	3.12822	3.34586	1.11338	1.34061	0.753502	1.63407	1.99271	2.63382	0	1.18861	1.26294	2.71569	2.92614	2.92716	3.86998	1.17484	2.31221	2.96535	3.28849	1.36906	1.62078	1.12766	1.92678	0.668345	0.948447	0	0.704867	0.585595	0	0	0	0.515212	0.594694	0	0	1	1
hap1.evm.model.Chr06.1115	hap2.evm.model.Chr06.1125	black	6.2415	7.85165	5.23531	3.21328	0.902811	2.85309	2.58335	2.76588	2.87358	2.74856	5.48951	4.11593	5.49501	9.62529	14.5827	9.97729	3.33938	10.2233	10.2428	11.0511	4.05496	4.15935	2.27812	4.55836	6.23194	27.9359	2.77298	2.16673	1.40299	0.639243	2.62385	3.26856	3.50015	3.004	2.1037	4.06664	1	1
hap1.evm.model.Chr06.1149	hap2.evm.model.Chr06.1155	black	1.89461	1.90752	1.33394	1.37321	0	0.737288	1.66374	1.03944	1.65471	1.46174	1.89081	2.0023	1.86483	12.3606	8.02642	5.81484	0.757486	17.9224	10.9841	13.5225	3.17966	2.15772	0.77953	11.3618	0	0	0	0	0	0	0	0	0	0	0	0	1	1
hap1.evm.model.Chr06.1170	hap2.evm.model.Chr06.1175	black	17.1969	15.4341	14.6111	9.5089	15.7886	15.968	21.248	24.6084	20.9236	15.0521	25.8373	15.6705	10.6186	11.8724	12.5555	14.5763	14.7189	20.2097	18.7416	14.7485	24.1205	20.3888	19.434	23.6486	8.26888	4.30189	3.56648	6.74836	4.92541	3.10247	11.7563	13.7352	9.8561	12.4364	9.6778	10.4733	1	1
hap1.evm.model.Chr06.1272	hap2.evm.model.Chr06.1278	black	20.228	12.9802	10.8595	0.669698	9.16274	3.00098	1.23596	1.37863	1.59377	0.736251	1.7156	0.573765	7.37054	8.74518	2.77963	5.44545	4.41455	0	5.80419	4.9202	3.11204	10.0773	7.95819	7.655	4.6804	5.16998	0.889538	1.18908	1.44141	1.69375	0	0.904994	0	0.636899	0.740106	0	1	1
hap1.evm.model.Chr06.1315	hap2.evm.model.Chr06.1324	black	14.0291	12.3493	10.5903	2.5807	2.95348	3.06008	6.3092	4.70426	4.56009	3.10254	3.16862	4.27338	11.6899	6.55233	4.66526	4.89638	5.16068	4.63499	9.52242	7.86266	5.98377	4.51358	3.89197	4.37682	2.03177	2.54703	0	1.06506	0.967035	0.869008	5.15892	2.1165	5.75903	2.49553	2.3258	3.71	1	1
hap1.evm.model.Chr06.1401	hap2.evm.model.Chr06.1397	black	5.29427	6.0195	4.20607	2.19306	2.49953	1.89871	3.13181	2.82992	2.22848	1.88293	3.6951	2.23743	5.04128	3.30889	3.4422	2.98509	3.36821	3.09911	5.12967	4.06077	3.63259	3.46872	3.61517	2.74146	1.54354	2.62418	0	1.44228	0.903901	0	2.91755	2.07423	2.66612	1.54485	1.48111	1.69006	1	1
hap1.evm.model.Chr06.1454	hap2.evm.model.Chr06.1449	black	3.76062	6.93237	2.69749	0.670071	0	0.575106	0	0	0	0	0	0.617174	11.6502	4.48113	0	0	4.92666	1.53096	3.12418	2.43572	2.63888	4.21577	3.02251	2.10438	0	0.55733	0.697823	0	0	0	0	0	0	0	0	0	1	1
hap1.evm.model.Chr06.168	hap2.evm.model.Chr06.174	black	11.2349	8.45501	7.09562	7.4976	2.36124	5.77098	3.85274	3.6427	3.06934	7.9142	5.84067	7.22967	8.03588	10.9641	8.87047	10.4319	5.93911	7.3493	8.11694	8.438	6.0445	7.86622	7.587	7.27565	3.83856	7.90789	2.85324	3.16684	3.14778	3.12873	4.54377	3.38333	4.31735	6.08532	5.22278	5.95819	1	1
hap1.evm.model.Chr06.1890	hap2.evm.model.Chr06.1879	black	6.37695	5.37811	7.40929	1.96943	2.45266	4.36202	3.03353	3.24007	5.58645	0.740097	4.6139	2.72526	16.1601	18.9374	5.18329	7.74376	3.64346	14.9649	8.09339	5.70584	4.54359	3.2816	3.92587	4.3081	7.15486	18.3914	5.22692	1.78474	0.89237	0	1.04965	1.50322	0.561114	0.863628	1.90736	0.805561	1	1
hap1.evm.model.Chr06.1999	hap2.evm.model.Chr06.1967	black	58.3713	57.6918	47.9442	56.453	47.8616	51.7752	37.6084	36.4716	39.6333	44.6541	72.1074	50.6449	73.6954	85.7649	98.8107	63.9541	48.8854	74.2369	69.0308	75.8147	43.3639	51.0691	32.8107	51.5447	36.6854	71.81	27.656	18.3522	19.1197	19.8872	24.4165	25.4629	17.8548	19.8845	22.0462	17.8927	1	1
hap1.evm.model.Chr06.2024	hap2.evm.model.Chr06.1989	black	1.23356	0.67437	3.45135	1.96585	2.04635	2.07037	5.43298	5.14595	4.54902	5.70598	12.3768	3.5048	10.1149	6.86122	2.30997	6.05341	9.83976	5.41344	5.56371	4.36672	5.8503	4.05973	8.01092	4.14575	1.62147	0.707755	0.50855	0.517969	0.970789	1.42361	0	1.25977	0	0.631623	0	0	1	1
hap1.evm.model.Chr06.2051	hap2.evm.model.Chr06.2019	black	0.888044	1.14669	0	0.916388	0	0	0	0	0	0	0.562276	0.57623	0.594551	1.34242	2.2782	0.939414	0.846996	1.359	1.41091	1.82138	0.529063	1.23837	0	0.781155	0	1.72263	0.661416	0	0	0	0	0.731957	0	0.688208	0	0	1	1
hap1.evm.model.Chr06.2234	hap2.evm.model.Chr06.2166	black	0.664354	0.518267	0.660466	0.909478	0.527404	0.679278	6.4886	4.83805	5.67808	1.49053	2.70399	1.31358	3.34685	5.60267	5.96359	3.31916	2.2693	0	4.93214	5.00489	4.88281	3.5053	1.40926	3.55315	0	1.66884	0	0	0	0	0	0	0	0	0	0	1	1
hap1.evm.model.Chr06.2286	hap2.evm.model.Chr06.830	black	0	1.59145	1.21372	4.81931	0.567434	4.09625	5.86954	5.83733	4.43001	3.1744	5.73593	4.18621	5.40456	3.24248	2.82125	2.01049	4.329	3.14605	2.74073	3.81375	4.67157	4.02487	7.91284	3.71796	0.721199	2.1096	0	0.645975	0.697487	0.748999	1.50211	0.852759	1.47731	1.55032	1.49525	0.666641	1	1
hap1.evm.model.Chr06.245	hap2.evm.model.Chr06.247	black	15.5057	20.9033	14.1168	11.1601	17.0118	11.9065	16.6274	15.6252	18.6334	8.36759	16.0545	10.3767	17.1891	20.4876	19.3666	34.0436	15.8786	14.281	18.2647	13.5933	9.37393	11.9174	11.8466	18.1088	6.35552	9.36822	22.5872	6.72518	9.55458	12.384	5.4869	3.27773	8.35968	6.44721	8.40089	7.60606	1	1
hap1.evm.model.Chr06.2509	hap2.evm.model.Chr06.2447	black	112.062	121.751	67.7791	12.1867	22.6535	19.6032	47.0761	47.4657	37.9258	46.1105	28.5122	56.4723	102.238	130.855	191.714	86.3696	57.8824	126.028	109.453	141.164	83.8058	64.2693	51.2966	80.0331	22.1508	24.6137	14.02	9.80911	9.86982	9.93052	54.9586	29.3015	27.3481	24.4241	22.3872	31.6919	1	1
hap1.evm.model.Chr06.2563	hap2.evm.model.Chr06.2505	black	109.903	156.025	118.431	42.1245	43.4116	39.8789	111.355	135.244	133.285	46.6801	22.724	88.4304	223.827	200.605	181.396	150.714	216.947	166.633	85.0727	93.9818	92.8598	137.037	182.892	134.516	32.5968	71.7552	53.0787	14.8599	11.2149	7.56994	13.4114	13.263	14.6774	9.95055	32.9973	4.18032	1	1
hap1.evm.model.Chr06.2632	hap2.evm.model.Chr06.2579	black	0	0	0	15.0055	17.3917	8.10906	30.953	28.8092	18.7645	40.0589	7.84377	21.4361	7.9459	8.56854	30.4202	31.0878	51.3009	21.0071	24.8386	37.1308	36.7035	39.2653	35.5917	65.0686	0	0	0	0	0	0	0	0	0	0	0	0	1	1
hap1.evm.model.Chr06.2643	hap2.evm.model.Chr06.2592	black	73.8068	76.0939	57.3333	31.2106	23.3749	28.2919	35.183	31.8568	34.0421	29.7146	38.3802	41.0667	96.2069	123.137	133.918	82.7138	64.7265	158.797	188.332	186.786	128.609	146.711	83.7774	139.61	22.4455	30.23	11.2873	13.6642	12.8632	12.0621	15.7101	16.1129	15.4478	12.943	11.742	13.838	1	1
hap1.evm.model.Chr06.2664	hap2.evm.model.Chr06.2613	black	10.9796	12.579	8.83963	16.253	9.3482	13.1759	11.5795	9.41505	9.76323	13.5574	20.0632	15.3637	10.9651	14.2385	18.1469	15.766	8.5967	17.3452	19.3647	19.8978	9.48781	13.6874	9.12272	11.8009	15.3593	15.9941	3.24544	6.7688	6.36679	5.96479	13.2826	16.147	13.3949	15.8339	11.8375	9.51605	1	1
hap1.evm.model.Chr06.2670	hap2.evm.model.Chr06.2620	black	45.7921	67.8275	44.6935	31.2826	29.4183	47.7872	147.111	145.058	121.501	79.5311	72.9716	91.8941	136.103	201.285	197.489	99.4118	63.2053	137.802	104.256	91.9891	82.1068	60.3414	43.2911	72.9349	33.1074	120.471	30.9845	4.09496	5.06057	6.02619	11.7657	18.7306	11.0663	10.249	14.7056	4.99573	1	1
hap1.evm.model.Chr06.412	hap2.evm.model.Chr06.416	black	277.154	524.7	567.356	12.0465	21.4835	9.37026	43.7011	51.9834	41.7608	10.1513	86.9028	9.36941	1369.03	682.168	89.0828	33.2811	306.333	24.5793	176.23	67.8455	273.467	44.8774	99.1106	19.2781	40.3795	196.658	25.6163	7.81946	8.59264	9.36583	6.82576	6.46786	6.58178	0.796088	2.41533	2.27313	1	1
hap1.evm.model.Chr06.427	hap2.evm.model.Chr06.432	black	1.16003	1.31672	2.08325	0.779387	1.31382	1.18697	2.64512	1.9469	1.74448	1.33853	1.06854	0.595674	2.43254	2.07133	1.70637	2.40168	2.02279	1.18565	1.39904	1.0379	3.51879	1.97597	1.50248	2.94695	0.690155	0.529176	0	0.827519	0.674019	0.520519	0.608039	0.555332	0.721079	0	0	0	1	1
hap1.evm.model.Chr06.428	hap2.evm.model.Chr06.433	black	42.8223	36.5704	9.62002	33.6777	129.94	71.4258	21.876	37.6023	36.7894	13.1422	17.8134	12.4277	41.8531	30.4663	11.3889	42.8857	34.6021	25.8827	44.0132	45.8556	63.0742	65.5033	53.7683	54.0663	4.74802	14.158	12.1553	18.4744	11.4357	4.39709	9.49547	8.38269	9.8606	7.6963	8.17278	5.92522	1	1
hap1.evm.model.Chr06.450	hap2.evm.model.Chr06.454	black	207.553	132.144	268.369	161.914	334.812	237.16	199.701	283.14	260.871	204.49	141.626	211.155	538.805	458.152	188.688	246.846	251.649	355.424	347.713	124.773	317.704	240.994	229.118	234.101	237.46	90.5997	87.5718	94.5848	80.997	67.4092	99.6421	93.3568	87.4495	66.4427	35.5095	68.628	1	1
hap1.evm.model.Chr06.56	hap2.evm.model.Chr06.59	black	6.20027	9.11325	5.11774	2.82202	2.8357	3.2159	13.1106	10.6752	9.15514	4.88534	7.66716	8.02474	8.52962	12.3145	15.0818	12.6267	4.76279	11.0579	12.4306	11.7314	6.57754	5.94714	4.22766	5.27228	2.72838	9.49306	1.56888	0.964002	0.603116	0	1.81905	1.6561	2.04699	1.31061	2.40591	1.31767	1	1
hap1.evm.model.Chr06.611	hap2.evm.model.Chr06.624	black	1.6385	7.54444	2.17825	0	0.967746	0	0.575365	0	0.794098	0	0	0.599404	5.56062	4.22146	1.86642	1.1752	2.5256	2.00167	3.83115	5.94704	1.34878	7.13453	5.6138	2.66927	0	0	0	0	0	0	0	0	0	0	0	0	1	1
hap1.evm.model.Chr06.621	hap2.evm.model.Chr06.634	black	16.5032	14.1831	5.46361	15.8029	21.7506	17.0681	16.0028	13.5529	9.99674	57.1059	20.6113	53.4046	12.0376	71.2479	206.432	53.4698	9.93133	138.829	74.3781	107.915	29.4928	31.5322	6.72159	45.0812	0	0	0	0	0	0	0.78947	0	0.956648	1.28491	0.775734	1.55643	1	1
hap1.evm.model.Chr06.684	hap2.evm.model.Chr06.695	black	2.79961	3.75079	1.48178	6.89919	0.513601	0.936938	1.50171	1.26604	0	2.31234	2.12332	1.94084	7.25291	5.19609	4.45575	5.23056	5.26709	4.39485	3.79331	2.38035	3.74702	4.57719	8.07879	3.25005	0	0	0	0	0	0	0	0	0	0	0	0	1	1
hap1.evm.model.Chr06.878	hap2.evm.model.Chr06.873	black	50.0394	36.9007	36.7402	21.8567	31.8661	47.2437	66.151	89.6003	61.5238	37.0061	99.2003	32.8907	33.3221	43.2947	38.7598	38.5322	43.7503	57.1659	61.3923	38.7282	64.2202	52.3187	46.3334	59.167	18.0713	16.2182	9.506	13.9995	9.93706	5.87464	25.2781	36.9143	13.751	24.8866	18.2764	22.1465	1	1
hap1.evm.model.Chr06.91	hap2.evm.model.Chr06.96	black	3.02024	4.27504	3.49183	1.32521	1.59408	2.06785	10.9983	10.7872	9.39924	3.16287	3.40791	5.58292	9.88215	24.0651	27.3576	9.84485	3.81611	18.7353	13.8195	17.9908	8.57097	6.622	2.46614	8.06139	1.89612	5.94496	1.48952	0	0.614765	1.03068	0.651052	1.05613	1.90151	0.912774	0.739421	0.714556	1	1
hap1.evm.model.Chr06.948	hap2.evm.model.Chr06.943	black	8.13143	7.82842	8.66531	2.72465	3.36315	3.73653	6.85657	5.70137	5.03791	5.9414	8.23498	6.02388	14.4251	15.7604	24.8741	17.0352	10.994	20.8345	31.0155	21.5163	22.1924	24.8529	9.58924	21.7435	2.32044	5.51518	3.88465	1.60417	1.57866	1.55315	3.24657	2.59981	3.91371	4.02115	2.1419	4.47243	1	1
hap1.evm.model.Chr06.968	hap2.evm.model.Chr06.966	black	1.80682	3.04013	2.32866	3.83289	2.31816	3.78052	5.70112	5.16148	3.62451	3.03948	3.63031	3.05403	5.29688	6.05356	5.55825	5.35734	4.6597	7.22033	8.38913	5.93645	6.2947	5.89103	5.53049	6.8407	3.87103	3.30626	0.543138	7.78837	5.63438	3.4804	2.45375	3.54863	3.997	3.45321	3.80906	2.87822	1	1
hap1.evm.model.Chr06.982	hap2.evm.model.Chr06.981	black	0	1.01206	0.579826	0	0.543353	0	0	0	0	0	0.855649	0.574275	1.28855	2.20445	0.59326	0	0	1.43806	0.78659	1.29916	0.639702	0.522837	0.792359	0	0.651441	1.44843	0	0	0	0	0	0	0	0	0	0	1	1
hap1.evm.model.Chr06.983	hap2.evm.model.Chr06.982	black	51.1713	76.4421	62.6921	20.7419	15.2831	20.3398	32.1372	33.9004	36.0402	25.2454	28.4105	30.7172	137.307	123.657	91.5912	23.4384	44.8516	74.1746	84.5801	60.6846	49.5856	38.6665	22.094	40.0003	5.97441	7.46663	3.51092	2.74836	1.76162	0.774876	2.28735	2.43515	2.02069	1.01419	3.6265	1.28123	1	1
hap1.evm.model.Chr07.1061	hap2.evm.model.Chr07.1463	black	1.74543	2.12528	1.88561	0	0	0	1.06284	1.09967	1.23422	0	0.756279	0	1.90146	2.45444	3.92786	2.54278	0.849222	2.06997	3.25153	4.82818	1.65764	1.33671	0	1.88359	0	1.09255	0	0	0	0	0	0	0	0	0	0	1	1
hap1.evm.model.Chr07.1105	hap2.evm.model.Chr07.1412	black	2.36894	3.30783	1.4028	2.36597	1.35759	2.06309	3.66072	2.62908	3.05614	4.53659	6.57725	3.59466	3.9452	2.55813	5.13098	4.91818	1.22693	1.11861	4.76204	5.73256	2.88933	2.53042	3.5289	3.00051	1.01901	2.09312	0	1.62457	1.14766	0.67075	3.91722	4.06756	2.37392	3.00619	2.09692	3.83269	1	1
hap1.evm.model.Chr07.1415	hap2.evm.model.Chr07.1062	black	0	0.6502	0	0	0	0	0	0	0	0	0	0	0.516855	0.597518	1.52619	0.762843	0	0.521783	1.18564	1.59444	0	0.638478	0	0.517648	0	0.875728	0	0	0	0	0	0	0	0	0	0	1	1
hap1.evm.model.Chr07.1489	hap2.evm.model.Chr07.987	black	12.3239	30.8929	13.6393	0.786242	0.674796	0.722162	2.36627	0.944073	0	0	0	3.60835	46.7017	25.0609	11.0228	17.7891	45.206	12.217	83.1792	114.445	40.1842	37.7914	30.7798	38.7549	0	0	0	0.581374	0	0	1.52433	0	1.11416	0	1.99159	1.80005	1	1
hap1.evm.model.Chr07.1492	hap2.evm.model.Chr07.985	black	59.7227	61.4515	43.0706	34.0303	33.6874	22.6117	14.4363	14.6598	17.8615	24.7651	29.7512	28.7027	58.5097	48.7679	60.5797	66.028	42.3983	44.1085	52.88	61.714	29.0786	40.7394	37.5011	39.4939	20.4278	38.1525	28.1123	16.6702	18.7105	20.7508	21.5703	14.0298	26.4064	14.6977	20.5954	20.0696	1	1
hap1.evm.model.Chr07.1596	hap2.evm.model.Chr07.886	black	1.62008	0.52049	2.76765	0.811427	1.04537	1.19906	2.90053	2.35037	1.66092	1.19856	1.22231	2.32636	1.08933	1.13885	0.874129	1.70498	4.47467	2.25586	1.32369	1.87194	2.33675	2.40194	2.84301	2.87312	0	0	0	0	0	0	0	0	0	0	0	0	1	1
hap1.evm.model.Chr07.1612	hap2.evm.model.Chr07.869	black	13.034	8.86697	14.9097	9.77159	18.5465	8.67756	4.01674	4.33724	4.57669	5.3246	3.44769	6.24748	13.1054	17.5716	24.4574	16.9526	8.91947	12.3532	22.3696	22.2549	12.6736	12.6682	6.34641	20.2325	2.93324	2.30938	0.81782	1.47837	1.03613	0.593876	1.58911	0.733699	1.04118	1.63627	0.600051	0.720289	1	1
hap1.evm.model.Chr07.1666	hap2.evm.model.Chr07.809	black	1.76988	1.16948	2.56116	0	1.26193	1.53993	2.51968	2.73205	1.82238	2.05603	2.64432	1.55706	1.13512	1.24736	2.70127	3.12197	2.78844	1.83906	2.86425	2.85025	2.90871	2.93736	2.51105	2.83451	0	0.529961	0.569687	0	0	0	0.641905	1.38999	0.654032	0.675053	0.697532	0.952252	1	1
hap1.evm.model.Chr07.1707	hap2.evm.model.Chr07.770	black	34.985	33.6882	54.5512	3.96122	9.5768	7.32353	5.16206	3.50448	5.37607	4.08727	18.1037	4.85074	28.4654	34.1664	8.60622	9.13703	4.9707	2.63719	26.3508	11.2946	6.36415	28.1544	15.4315	15.1299	7.56932	14.3984	17.0988	4.84994	5.05602	5.2621	4.48888	5.14785	4.62737	2.8871	5.40425	3.22307	1	1
hap1.evm.model.Chr07.1748	hap2.evm.model.Chr07.727	black	24.21	26.2575	20.3582	12.4949	13.2913	11.8196	17.687	23.6925	23.9987	19.4928	17.1006	19.9555	20.0786	25.1896	24.0293	18.9676	28.28	26.7695	20.0922	25.1357	21.0081	23.2544	22.6997	23.7589	16.6668	23.3679	18.3794	8.81035	8.43507	8.0598	7.39016	7.54027	13.0638	8.481	7.88209	9.10254	1	1
hap1.evm.model.Chr07.1756	hap2.evm.model.Chr07.716	black	0.934302	2.33816	2.22095	1.54128	0.651256	0.929344	0.925606	0.524974	0.646014	0.688237	1.71586	0.78212	2.20091	2.05194	2.3374	1.56779	1.06189	0	1.66984	2.02919	0.792364	1.05246	0.862337	0.796035	0.939548	1.88993	0	0	0	0	0	0	0.555093	0	0.534296	0	1	1
hap1.evm.model.Chr07.1818	hap2.evm.model.Chr07.658	black	49.8323	32.1356	67.1134	4.15206	9.68011	3.19783	2.48095	1.95492	3.23168	0	2.24777	0.912137	91.2972	97.5089	59.3984	33.9513	25.9935	0	63.8538	78.0947	35.3659	36.4227	16.015	33.9357	0	0.834052	0	0	0	0	0	0	0	0	0	0	1	1
hap1.evm.model.Chr07.1897	hap2.evm.model.Chr07.610	black	3.2896	11.5942	11.2832	2.898	2.74344	2.17628	3.20386	4.43224	2.77806	6.78742	4.97304	8.28284	66.196	43.3182	37.9929	6.32825	53.7393	21.2803	24.8663	12.5624	28.7736	14.4186	32.5465	9.67774	0	0.559569	0	1.45447	0.788621	0	0	0.503887	0	0.898143	0	0.513413	1	1
hap1.evm.model.Chr07.1898	hap2.evm.model.Chr07.609	black	69.5748	58.1386	53.4885	29.7176	45.3786	36.3446	35.1181	31.178	28.999	37.6259	46.5479	45.7585	60.3177	96.7835	271.728	46.2421	25.0381	137.26	98.165	102.868	31.914	31.4687	14.0068	57.663	55.9014	60.3283	53.6482	35.3877	34.2792	33.1708	30.0138	21.7838	35.7911	16.6274	13.3456	20.9023	1	1
hap1.evm.model.Chr07.1907	hap2.evm.model.Chr07.599	black	16.5329	36.3823	7.30148	7.65173	8.52192	9.56589	18.6387	22.0564	21.997	7.39119	7.84015	12.2254	22.0171	45.721	44.5881	18.1325	8.59692	26.1196	23.8155	26.8305	21.8337	11.9051	6.17652	13.317	11.4338	16.7831	13.3194	5.45203	6.12317	6.79431	6.19773	7.40237	9.99799	7.98992	5.34851	8.70066	1	1
hap1.evm.model.Chr07.2193	hap2.evm.model.Chr07.305	black	23.0568	15.6383	18.3319	11.4457	6.97446	8.66309	10.282	10.4285	8.51299	10.2039	8.74852	16.4001	17.3297	17.4379	29.984	15.7943	19.4352	26.0464	24.3565	32.6999	25.4679	27.4498	22.5602	32.1164	11.8429	10.7304	5.56427	8.49283	7.29097	6.0891	7.83057	10.0297	5.27492	10.3941	6.58761	6.68622	1	1
hap1.evm.model.Chr07.2223	hap2.evm.model.Chr07.276	black	0	0.667699	0	1.58743	0.73379	0.749679	1.0026	1.2228	0.810876	0.688217	0.954965	1.33405	0.900758	0.702648	1.37419	1.54827	0.861272	0.803781	0.985659	1.5947	0.796562	1.57444	0.500363	0.793617	0	0.649798	0.704233	0.544645	0	0	0.762348	0	0.729312	0	0	0	1	1
hap1.evm.model.Chr07.2247	hap2.evm.model.Chr07.253	black	11.8435	16.1353	14.046	14.5941	10.6495	14.5659	47.0343	50.2581	49.5452	26.9509	34.2945	26.7474	62.1106	77.2272	75.5391	95.6873	42.5336	48.0424	78.883	80.7147	64.847	72.5349	41.4809	64.7535	13.6612	5.48588	8.34773	10.762	9.90785	9.05365	2.80704	2.46225	2.54089	3.50149	2.59471	2.73793	1	1
hap1.evm.model.Chr07.2481	hap2.evm.model.Chr07.44	black	8.99765	9.98166	6.46453	4.72823	3.19271	4.17807	5.60688	4.77404	4.81758	4.61793	6.28205	4.26089	12.6395	15.2967	19.0017	10.4236	3.82627	6.21113	14.1781	14.3465	8.25253	7.4216	4.40411	9.13175	7.13078	13.7864	5.50765	4.12165	4.34121	4.56076	4.03323	5.1002	5.99334	3.19547	4.29951	4.33595	1	1
hap1.evm.model.Chr07.2497	hap2.evm.model.Chr07.25	black	2.60487	3.08276	3.31334	10.4221	2.23193	3.60557	3.03622	1.46188	1.28167	4.22499	7.23355	6.98755	8.30823	10.8473	7.51798	4.50657	2.28369	3.00545	10.5315	11.5771	3.01506	4.79333	2.43934	3.64362	5.76518	6.29243	3.7291	4.32098	3.74947	3.17796	0.561894	1.35237	0.813109	1.3149	0.926384	1.59824	1	1
hap1.evm.model.Chr07.2505	hap2.evm.model.Chr07.17	black	1.32191	5.8033	1.02953	0.514551	0.775142	1.73174	1.31787	0.553025	0	1.33831	1.86299	0.754072	3.12706	4.34869	4.3464	5.19748	2.65236	6.45603	3.19226	6.0973	4.13559	4.32789	1.85197	3.74777	0.560772	0	0	0	0	0	0.793055	0.61426	0	0	0	0.688247	1	1
hap1.evm.model.Chr07.368	hap2.evm.model.Chr07.2136	black	6.60837	5.74211	7.72208	6.24729	1.46212	1.2827	2.8994	2.3866	1.9424	6.1829	5.21288	5.24864	5.99796	7.2193	8.01286	6.81125	3.07532	4.23018	9.32881	8.90301	3.62844	4.86749	2.4239	4.14675	1.28588	2.50199	0	2.19733	1.97462	1.7519	5.28605	19.2964	4.01261	4.28639	3.25222	4.10702	1	1
hap1.evm.model.Chr07.378	hap2.evm.model.Chr07.2126	black	4.43281	11.2704	4.30485	0	0	0	1.68857	0.688478	1.11531	0	0	2.64395	7.5213	5.0465	0.720644	0	5.78908	0	3.45363	3.12852	2.78157	2.04624	4.22952	1.208	0	0	0	0	0	0	0	0	0	0	0	0	1	1
hap1.evm.model.Chr07.379	hap2.evm.model.Chr07.2125	black	2.09011	2.46321	2.68337	0.732686	0.578006	0.955488	0.993603	1.08096	1.41947	0.719481	0.995796	1.57985	3.50575	2.72331	0	0.965425	3.09126	0.909974	1.72553	2.30736	1.00172	1.68392	2.8871	0.75034	0	0.592091	0.999559	0	0	0	0	0.614977	0	0	0	0	1	1
hap1.evm.model.Chr07.438	hap2.evm.model.Chr07.2077	black	12.1777	11.1562	13.4434	7.7763	4.59012	6.42239	5.38971	6.05625	6.11406	4.73331	9.41607	5.4225	13.3003	23.0507	44.6019	16.4385	5.46778	13.0967	27.8956	26.2863	7.65075	11.9559	4.62022	14.3424	0	0	0	0	0	0	0	0	0	0	0	0	1	1
hap1.evm.model.Chr07.528	hap2.evm.model.Chr07.2003	black	0.789766	1.78953	1.06658	0	0.685929	0.722433	2.12411	1.32458	0.914735	0.854255	1.37959	1.27548	1.29063	1.6525	1.83312	0.766006	1.42148	1.48688	1.65526	0.656694	1.32536	1.47212	1.44027	0.951881	0.653751	1.03867	0.650727	0.572063	0.751412	0.930761	1.06428	0.723749	1.05244	0.54906	0.572716	1.39869	1	1
hap1.evm.model.Chr07.586	hap2.evm.model.Chr07.1926	black	0	1.446	0	20.2391	14.6874	22.2922	31.4561	29.8145	15.1291	47.7585	17.6442	31.2418	6.10646	7.15933	11.1346	19.0374	18.7168	11.6363	26.2934	38.5424	16.7322	44.8744	49.2233	36.278	0.656443	1.02014	2.75667	0.760252	0.704712	0.649173	1.06665	1.59383	0.556455	1.03563	2.07971	0.556544	1	1
hap1.evm.model.Chr07.854	hap2.evm.model.Chr07.1666	black	1.55238	5.37361	0.954362	1.01296	0	0.739457	0	0	0	0.680507	0.720424	0	1.56128	2.51621	1.73166	0.952842	0.805024	0.919782	1.43234	1.55113	1.16742	0	0	0	0.703802	0.645242	0	0	0	0	0	0	0	0	0	0	1	1
hap1.evm.model.Chr07.92	hap2.evm.model.Chr07.2400	black	224.073	386.478	62.2498	348.855	99.6489	277.562	77.2445	56.7693	57.5392	111.217	165.705	435.086	1286.95	549.688	38.4565	69.2355	699.404	95.9852	265.535	113.877	364.677	157.276	496.888	121.025	5.64423	10.2359	9.91248	9.51359	7.19014	4.86669	3.72338	10.6523	3.71411	1.85097	4.51178	1.94799	1	1
hap1.evm.model.Chr08.1008	hap2.evm.model.Chr08.989	black	2.10944	2.88714	3.19826	0	0.583173	0.744882	2.03097	1.76415	1.29822	0	1.62066	0.614942	8.72577	7.89305	5.02568	5.75168	2.29489	2.91692	11.6526	6.57565	8.93264	6.19294	3.16314	7.02716	1.72473	1.08774	0.669214	0.990812	0.57905	0	0	0	0	0	0.522049	0	1	1
hap1.evm.model.Chr08.1350	hap2.evm.model.Chr08.1337	black	1.31971	0	0	0	0	0	2.50328	3.20846	1.45366	3.27226	0	4.33183	4.72777	2.86669	0.839523	1.01999	3.32796	0	2.05242	1.43868	2.84327	1.80164	3.40807	3.22975	0.839175	4.08827	0.720554	0	0	0	0	0.832	0	0	0.593608	0	1	1
hap1.evm.model.Chr08.1477	hap2.evm.model.Chr08.1468	black	1.36781	0.996885	1.13898	0.718451	0	0	0.667599	0.803744	0.739191	0.835701	1.57072	0	0.774776	2.32994	1.73284	1.28084	0	1.05023	1.7333	2.28868	0.807546	2.10448	0.770623	1.87859	0	0	0	0	0	0	0.590626	0.505802	0	0	0.556166	0	1	1
hap1.evm.model.Chr08.1516	hap2.evm.model.Chr08.1508	black	17.8043	13.3783	12.1109	5.332	5.14972	6.39494	12.7355	10.0282	10.6198	10.1347	10.4442	14.1282	15.9098	17.2232	18.1994	11.1832	9.91602	17.0933	15.7943	12.3023	8.80069	9.28968	7.07872	12.6782	13.8352	31.0008	12.6407	6.1646	5.97551	5.78642	11.0805	9.06025	9.39177	9.26285	8.53184	6.22952	1	1
hap1.evm.model.Chr08.1535	hap2.evm.model.Chr08.1523	black	2.98339	2.87846	2.17279	0.926279	0.590438	0.992722	1.14622	1.06893	0.929304	0.937805	1.31994	1.03839	1.55578	1.40403	1.95855	1.7981	1.71451	2.05812	3.12317	3.4724	3.00699	1.91117	2.44299	2.86808	1.5425	0.808599	0	0.773901	0	0	1.51617	1.62932	1.4388	1.23817	0.713239	0.697781	1	1
hap1.evm.model.Chr08.1930	hap2.evm.model.Chr08.1910	black	42.8708	31.1529	38.0287	43.3085	63.2318	25.7586	13.7217	13.8066	11.7085	33.5541	13.7131	45.5108	20.7088	39.5174	74.084	72.0747	60.3296	87.1858	45.3993	50.3564	64.8633	96.4459	58.3285	122.324	1.49383	1.59937	0.907764	2.09851	1.85906	1.61962	1.85969	2.28971	3.3579	2.95381	3.90458	3.64264	1	1
hap1.evm.model.Chr08.2004	hap2.evm.model.Chr08.1982	black	182.795	138.945	188.415	59.0628	104.689	148.179	255.908	334.444	253.957	173.286	331.962	133.903	301.509	249.647	141.044	138.452	183.004	250.661	352.763	205.137	436.857	419.319	353.082	375.07	46.0914	69.7631	29.7407	42.2604	31.6679	21.0754	61.9668	102.44	57.3428	74.5513	137.401	81.5956	1	1
hap1.evm.model.Chr08.2025	hap2.evm.model.Chr08.2004	black	16.0929	20.7537	18.4455	7.94171	13.9122	9.51528	5.05862	3.81297	7.41778	6.4928	4.09036	5.34056	36.206	30.3603	16.2529	19.1295	38.1975	13.8836	22.5125	15.3845	31.4447	12.9841	33.556	15.0046	16.7765	13.7672	4.84539	5.08543	3.7731	2.46076	1.048	4.44195	1.87155	0.958163	3.24268	0.623407	1	1
hap1.evm.model.Chr08.2458	hap2.evm.model.Chr08.2459	black	97.7537	67.2329	84.3525	40.2817	71.1698	66.5324	69.002	91.6753	89.7096	83.5154	51.7351	77.1626	258.783	233.63	151.548	182.61	211.182	257.488	182.999	120.769	379.208	290.407	345.5	291.685	10.0454	14.935	26.1706	12.172	9.01604	5.86008	7.3092	12.1825	4.90519	4.02139	8.14649	4.64245	1	1
hap1.evm.model.Chr08.2615	hap2.evm.model.Chr08.2620	black	4.28716	1.01157	3.01643	1.84639	0.940591	1.9486	2.8668	2.82769	2.75145	3.31727	6.1359	5.55251	5.30584	7.00128	5.956	4.28404	3.10271	5.1293	7.92266	7.42232	2.3353	3.57818	1.57167	4.85742	0	1.54198	1.08228	0	0	0	0	0.767028	0	0	0.586158	0	1	1
hap1.evm.model.Chr08.2725	hap2.evm.model.Chr08.2730	black	12.3546	6.67671	8.82654	9.36482	11.8839	31.3398	51.1649	76.6078	70.1819	17.0805	91.9651	22.3529	14.0449	17.1287	32.7501	35.3378	24.3774	0	33.4645	26.2631	81.6334	29.8491	26.3726	46.1205	15.2283	7.93066	0.991454	6.86869	4.23574	1.6028	11.4553	10.4147	10.462	6.96618	4.66914	4.32812	1	1
hap1.evm.model.Chr08.2741	hap2.evm.model.Chr08.2745	black	1.33175	2.31196	2.84186	1.45621	3.22241	3.54314	17.3749	17.4217	13.0172	4.6702	3.58028	4.951	12.4191	10.6569	6.46478	7.01121	7.30468	3.65588	7.36731	5.18549	6.09395	5.30038	5.0706	4.82971	3.73738	4.22818	3.12386	4.28007	3.90268	3.52529	3.22878	3.89868	3.92474	3.55307	3.79563	2.0772	1	1
hap1.evm.model.Chr08.2742	hap2.evm.model.Chr08.2745	black	0.930128	1.56426	1.21851	0.71501	1.93988	2.11071	8.35961	8.62506	6.84115	3.22182	1.95058	3.49323	6.82657	6.94984	4.37413	4.20914	3.98907	3.65588	3.92313	3.01134	3.67547	3.26708	2.26297	3.29435	1.99951	2.77498	1.71596	2.61133	2.22001	1.82869	1.90704	2.23451	1.87414	1.74724	2.55348	1.07404	1	1
hap1.evm.model.Chr08.2868	hap2.evm.model.Chr08.2861	black	10.4654	10.4087	6.74746	14.2792	6.46481	6.40313	6.93666	5.34869	7.23024	6.71094	7.87971	8.79145	12.5385	11.5736	12.919	8.46904	5.22382	12.4412	8.71742	12.7502	7.12235	4.43252	2.96534	7.08995	8.81121	17.4963	9.64614	4.17002	4.01412	3.85822	4.14275	5.24859	5.0517	3.25309	6.2332	3.42138	1	1
hap1.evm.model.Chr08.2912	hap2.evm.model.Chr08.2902	black	0	0	0	4.80903	0.928191	0.743267	0	1.54027	0.553514	1.76811	0	1.41124	0.945969	1.50986	2.76825	2.38817	1.11354	1.19365	2.65184	1.57838	1.03832	2.39616	0.851258	2.39283	1.08489	2.22962	0	0	0.528915	0.564488	0	0.922027	0.564604	0	0	0	1	1
hap1.evm.model.Chr08.813	hap2.evm.model.Chr08.798	black	2.0227	3.19499	1.15492	1.70915	1.3042	1.72558	1.55605	0.878572	1.67233	1.50137	0.982763	2.9576	1.11556	2.3558	7.19273	2.38126	0	1.47129	2.34286	2.47847	1.6487	1.82627	0	1.569	3.0788	0	1.12105	1.23247	0.751059	0	0.622593	0	0	0	0	0	1	1
hap1.evm.model.Chr08.843	hap2.evm.model.Chr08.832	black	0.564778	1.47652	0	1.20716	2.90632	2.31011	2.80238	2.73484	2.17148	3.21284	5.55737	2.33256	1.2102	4.60567	6.4397	4.10736	2.79989	0	6.64213	4.15274	7.778	6.12377	1.8806	6.53383	1.09309	1.32022	2.22395	0	0	0	0	0	0	0	0	0	1	1
hap1.evm.model.Chr09.1308	hap2.evm.model.Chr09.881	black	10.1137	15.0007	15.2941	6.93331	5.21547	5.69038	6.21205	5.96043	8.8454	3.3799	5.77434	5.57866	11.3354	16.8428	38.1632	24.8534	6.8241	18.5779	26.95	46.3136	9.12583	15.8752	7.44372	26.751	5.33492	4.04452	4.80811	7.54193	8.26741	8.9929	1.54102	3.43674	3.18049	4.15531	4.94888	2.61269	1	1
hap1.evm.model.Chr09.1449	hap2.evm.model.Chr09.761	black	21.3873	31.7588	26.233	11.5339	10.5347	10.3715	36.297	41.2364	39.067	12.8757	32.0191	13.9774	29.4185	39.5798	51.4677	67.8279	17.7517	20.0996	38.1663	40.2898	21.6201	38.167	18.9651	36.3008	13.7176	30.9096	20.0572	6.06437	8.07032	10.0763	11.2967	12.4484	16.9663	9.86253	11.6335	10.2825	1	1
hap1.evm.model.Chr09.1520	hap2.evm.model.Chr09.692	black	20.0996	16.9075	13.5929	9.24046	4.92877	9.22943	9.52537	10.8344	9.32891	11.69	17.464	13.7689	21.661	22.4721	21.9255	20.7209	13.6474	16.9702	23.2299	22.3691	12.8812	14.8473	11.907	15.5568	7.28907	13.3397	4.87346	6.5412	6.84759	7.15399	9.81635	9.12418	10.0083	9.33497	9.35754	8.49624	1	1
hap1.evm.model.Chr09.1566	hap2.evm.model.Chr09.643	black	3.85247	3.8661	2.78905	1.35073	0.854485	1.14314	2.73334	2.79666	2.35908	2.46871	4.28354	2.09149	2.17047	5.27494	8.48545	4.80276	1.22033	6.89109	7.3735	5.33118	3.97824	4.55681	2.17636	5.02599	1.92196	10.6185	1.30587	0	0	0	0	0.884846	0.512719	0.801914	0.63659	0.642355	1	1
hap1.evm.model.Chr09.1597	hap2.evm.model.Chr09.609	black	0	0	0	0	0.518066	0	2.56091	2.76368	0.832282	1.72075	0	4.59847	0	0	1.51274	1.78445	2.71101	0.863691	0.632449	2.318	1.48179	1.27175	5.49505	8.5657	0	0	0	0	0	0	0	0	0	0	0	0	1	1
hap1.evm.model.Chr09.1604	hap2.evm.model.Chr09.600	black	69.5873	42.012	44.1414	24.4464	58.1693	51.058	86.4095	138.868	105.617	23.0336	143.932	29.4785	96.5859	95.5891	93.6813	67.9678	67.6655	59.6214	154.535	97.4315	117.872	92.9803	64.4129	119.89	39.3656	44.1575	11.5934	28.54	20.5397	12.5394	15.6606	23.32	16.4549	12.1466	17.0666	11.529	1	1
hap1.evm.model.Chr09.1605	hap2.evm.model.Chr09.599	black	479.622	471.151	531.911	56.9491	263.393	260.937	211.611	227.892	394.581	25.6084	362.258	33.7498	731.418	852.011	249.26	351.909	435.035	354.583	562.473	241.641	797.703	450.82	727.161	428.307	210.245	177.746	90.6823	115.101	87.7402	60.3794	43.2503	72.4456	22.7265	26.1861	51.6774	19.4671	1	1
hap1.evm.model.Chr09.1653	hap2.evm.model.Chr09.556	black	3.4122	5.62144	1.60988	11.8679	17.6156	17.5444	15.9744	20.2435	22.1696	10.8063	13.3429	16.7498	19.9281	15.9046	6.30237	3.572	16.2706	2.10657	35.1071	15.8263	13.2023	11.7913	12.567	12.2141	4.14383	8.60811	8.70813	2.75298	2.77603	2.79908	1.82447	11.4225	1.55423	3.82497	16.6175	3.48102	1	1
hap1.evm.model.Chr09.1692	hap2.evm.model.Chr09.515	black	7.23255	9.47448	7.38823	1.64968	0.755687	1.11724	1.13873	1.2887	1.18409	1.55465	5.01501	2.40607	20.5872	34.1116	56.335	16.2129	5.15413	26.5454	41.9629	50.0696	16.1276	18.9578	3.04449	21.8059	1.13809	3.38406	1.16383	0	0.627147	0.835338	0	0	0	0	0	0	1	1
hap1.evm.model.Chr09.1821	hap2.evm.model.Chr09.365	black	1.14824	1.51768	0.87897	1.12384	0.935627	0.72024	3.34293	2.94573	1.96501	1.43975	2.62779	1.74883	1.27999	1.52095	1.21562	2.73135	1.82371	0	2.68775	2.47823	1.65752	2.30756	1.58159	2.07546	0.809019	2.67237	0	0.732382	0.693904	0.655426	0.91907	1.10389	0.533675	0.500049	0.642012	0.876427	1	1
hap1.evm.model.Chr09.1898	hap2.evm.model.Chr09.301	black	11.6166	13.5798	4.40631	10.5055	8.73181	10.2847	5.34645	4.53658	3.05609	6.27659	11.4942	5.30558	3.57494	7.33719	10.566	10.0449	3.06995	3.20442	8.60794	16.6739	4.0741	6.8908	3.36358	7.51857	3.72001	9.13559	1.72763	2.01534	2.82338	3.63143	3.41617	3.26733	5.72812	3.14229	2.78224	4.42402	1	1
hap1.evm.model.Chr09.1957	hap2.evm.model.Chr09.237	black	1.57011	2.0652	2.74295	1.80377	1.54646	1.12342	0.554887	0	0	0.992245	0.644271	1.47543	2.71387	3.04698	3.37432	1.99952	1.42816	3.2704	0.807071	2.75989	1.28383	1.34704	0.98922	3.85695	1.59341	1.0731	1.2217	0.75085	0.891724	1.0326	0.893005	0.728395	0.812283	0.956236	0.528958	0.867962	1	1
hap1.evm.model.Chr09.2034	hap2.evm.model.Chr09.172	black	21.5516	39.4609	11.9879	17.1871	29.7125	36.6123	9.98832	13.4875	13.6478	3.51266	30.2593	6.43982	187.462	108.127	9.49128	25.3624	111.54	14.037	19.2351	25.9455	77.0178	29.0088	105.893	13.0173	8.08149	4.04361	7.74311	10.08	7.21931	4.35864	4.03802	4.12028	1.89068	1.39959	2.20255	0.50493	1	1
hap1.evm.model.Chr09.2046	hap2.evm.model.Chr09.165	black	0.891266	1.23112	0.872979	2.09481	0.875654	0.870243	3.27003	3.47584	1.63089	0.922742	2.95323	1.13109	1.20334	1.7365	1.61521	8.42531	1.04435	0	1.35488	3.04934	1.27708	1.2512	0	1.5351	0.588378	1.6745	0.792219	0.693179	0.601749	0.510319	0.592641	0.705387	0.71066	0.614484	1.29906	1.01277	1	1
hap1.evm.model.Chr09.2048	hap2.evm.model.Chr09.161	black	18.2667	13.2104	7.56958	3.75223	5.76989	6.45845	4.99202	6.12601	4.90376	4.77205	11.7729	3.97504	9.26384	17.0153	26.108	82.4981	9.89586	22.4403	22.591	28.5871	14.1618	21.7998	7.81645	17.8973	2.92536	10.2072	7.98645	1.58094	2.52633	3.47173	4.26258	7.56125	2.94984	5.85261	3.25026	5.51731	1	1
hap1.evm.model.Chr09.2151	hap2.evm.model.Chr09.57	black	5.82878	3.15429	2.68575	1.70375	2.35943	2.29918	2.30048	2.87527	1.69865	3.36199	3.33648	3.00468	6.28111	5.57667	3.10725	3.02686	5.80274	3.25111	2.505	3.21319	2.26455	4.08774	7.37655	4.60131	0.841609	1.42038	2.50337	0.980415	0.994735	1.00906	0.702204	0.975602	0.534554	0.697045	1.4563	0.586488	1	1
hap1.evm.model.Chr09.2180	hap2.evm.model.Chr09.31	black	0.869222	2.15011	0.890827	1.85401	0.719447	0.715257	0.838087	1.03536	1.17212	0.774625	0.725901	0.750757	1.46369	0.77414	1.66103	1.31447	0.776286	1.53636	1.24283	1.18878	0	0.675696	0	1.31584	0	1.60683	1.88478	0	0	0	0.587014	0	0.725662	0	0	0	1	1
hap1.evm.model.Chr09.2190	hap2.evm.model.Chr09.22	black	2.71865	1.63202	2.35738	2.26621	0.806	3.22019	20.4407	21.9789	19.2172	9.32096	21.0657	9.16596	5.89301	7.33857	10.6294	8.38914	8.66876	0.932703	13.2116	9.75778	8.2048	8.97067	7.24753	8.33074	1.47299	5.43711	0.778768	1.37935	1.10296	0.826563	3.11373	3.40489	3.08388	3.12859	3.40596	2.94371	1	1
hap1.evm.model.Chr09.351	hap2.evm.model.Chr09.1778	black	3.46758	2.40251	1.86036	3.05866	2.04704	1.53387	1.0783	1.49722	1.21856	2.24066	2.42602	2.40388	2.67661	2.58871	3.4953	2.70567	1.4336	1.8419	2.2031	3.61102	0.788054	1.69314	0	2.00987	2.47135	2.96068	2.8746	1.24869	1.08045	0.912221	0.993509	1.03079	1.38878	1.0374	0.950286	0.585255	1	1
hap1.evm.model.Chr09.364	hap2.evm.model.Chr09.1759	black	1.30292	1.03807	0.883766	1.68819	2.2307	1.24123	0.875833	0.644482	0	0.82094	0	0	1.81137	0.942752	1.75207	0.587101	1.48351	0	0.752517	1.09655	0.839586	1.17155	3.14742	1.53983	1.26512	1.81614	1.9384	0	0	0	0	1.70281	0	0	1.1514	0	1	1
hap1.evm.model.Chr09.379	hap2.evm.model.Chr09.1745	black	2.25816	3.77948	1.37332	4.68446	2.03699	1.71926	2.50891	1.99979	1.17743	2.74916	2.68474	2.95129	1.89615	2.8846	3.08861	3.44618	2.07799	1.00772	3.10647	4.56918	1.00727	2.58478	2.0472	2.83348	0	1.03392	0.91054	1.1083	1.40686	1.70542	1.29594	0.774514	1.48002	0.564733	0	0.570734	1	1
hap1.evm.model.Chr09.493	hap2.evm.model.Chr09.1647	black	1.25198	1.29978	0.72868	1.64695	0.700836	1.36086	1.03184	1.51151	1.05883	1.83222	1.51959	1.77811	1.21835	1.13868	1.43213	1.23767	1.48714	0.883388	1.15917	1.27382	1.08858	0.746007	1.30079	1.55295	1.2241	1.57747	0	0.522455	0.536901	0.551346	1.01942	0.959359	1.11366	1.24831	1.02771	1.46971	1	1
hap1.evm.model.Chr09.658	hap2.evm.model.Chr09.1474	black	18.7964	11.4017	7.02687	3.70407	3.16263	2.37088	4.36844	3.33092	3.13526	3.78943	5.33855	5.8729	22.4582	22.6343	25.2439	14.7731	8.97754	12.4072	20.011	20.6442	15.4578	14.5743	7.85471	14.2549	5.88844	10.2437	8.5007	3.69703	3.47228	3.24753	2.70661	5.09958	3.60229	3.95214	8.5542	3.75886	1	1
hap1.evm.model.Chr09.73	hap2.evm.model.Chr09.2053	black	185.721	99.9411	156.935	114.451	84.4346	55.7495	76.848	67.9532	55.7124	127.061	122.807	148.945	152.28	118.694	111.929	117.692	139.654	88.0871	170.232	188.214	111.614	181.254	228.553	170.358	14.3963	20.825	21.7431	47.3007	44.1024	40.9042	87.2136	85.5142	70.3203	43.3953	60.7289	52.1987	1	1
hap1.evm.model.Chr09.879	hap2.evm.model.Chr09.1292	black	2.83358	2.29894	2.7895	2.20848	3.0622	1.57814	2.3257	1.88736	2.37582	2.24695	0.979408	4.28031	4.24021	4.26265	2.39636	1.58072	2.291	2.43064	4.12256	3.85073	3.36063	2.69122	1.99907	3.21378	0.905046	0.805198	1.17067	1.03032	1.45953	1.88875	0	0.891108	0.660511	0.762547	0.628239	0	1	1
hap1.evm.model.Chr09.956	hap2.evm.model.Chr09.1232	black	2.15542	2.25283	1.95578	1.02276	0.773379	0.589533	3.62445	4.00845	4.05958	1.33717	2.44895	1.30907	6.26576	9.51694	8.31309	2.38987	2.07153	0	4.35143	2.44454	2.3969	1.8051	0	2.56514	3.44659	9.57497	1.91296	0	0	0	0	0.664404	0	0	0.572076	0	1	1
hap1.evm.model.Chr10.1003	hap2.evm.model.Chr10.1041	black	61.8451	47.1153	47.5689	22.9876	20.1494	19.5517	15.4417	13.0817	16.503	18.3757	22.9235	20.6531	47.096	38.0081	30.8523	36.078	27.5688	21.3882	40.3226	38.4065	28.2468	20.504	17.8034	20.5481	21.7836	31.2949	13.4094	15.3302	14.2356	13.141	13.225	14.7849	11.876	7.71362	15.3826	8.42694	1	1
hap1.evm.model.Chr10.1053	hap2.evm.model.Chr10.1091	black	317.328	151.682	259.711	417.95	586.922	472.056	503.772	581.284	657.287	400.852	310.482	456.824	533.628	424.542	248.4	392.846	1343.86	383.12	627.383	559.411	1290.37	835.638	901.67	820.154	159.948	120.995	107.574	147.553	135.795	124.036	167.907	193.75	156.949	147.561	185.995	121.811	1	1
hap1.evm.model.Chr10.1071	hap2.evm.model.Chr10.1110	black	4.6079	2.4838	6.01548	5.27482	7.87525	9.80811	5.66908	2.37681	7.58991	23.7477	5.60606	26.163	17.6784	26.5429	55.0732	27.154	82.2971	26.0597	34.537	36.3281	34.5301	62.453	61.4575	84.7435	12.9869	43.1438	12.8939	1.33971	1.33326	1.32681	1.22537	10.3419	1.26016	1.42863	12.5698	1.14475	1	1
hap1.evm.model.Chr10.1111	hap2.evm.model.Chr10.1157	black	1.34752	3.38255	6.06656	10.8743	3.0248	1.08525	1.63596	0.890159	1.05615	7.01276	2.75184	4.39873	2.62292	13.2159	14.0693	5.46203	1.83371	0.975008	5.72138	26.7929	5.35759	3.8277	1.21258	2.34628	0	0	0	0	0	0	0	0	0	0	0	0	1	1
hap1.evm.model.Chr10.1238	hap2.evm.model.Chr10.1287	black	0	0.69953	0.833964	1.91581	1.59547	2.89946	4.09116	2.1424	2.01123	3.13582	5.5022	2.45942	2.93001	3.90507	1.0349	10.8985	0.784849	1.07532	5.54908	9.61111	5.62465	9.01311	1.5517	3.69763	0	3.17997	1.3532	0	0	0	0.677781	1.55386	0	0.538938	2.91388	0	1	1
hap1.evm.model.Chr10.1296	hap2.evm.model.Chr10.1338	black	24.9609	39.5376	14.9882	8.79453	12.2079	9.71009	11.555	6.58896	8.68743	7.20423	5.79553	19.9568	126.457	89.6647	64.591	78.7881	68.8082	45.4865	81.5015	75.2879	73.8975	74.0788	54.2966	73.9404	6.21243	8.13568	5.53261	6.58249	4.84153	3.10057	7.46955	3.3294	8.5193	4.93985	6.18799	4.57561	1	1
hap1.evm.model.Chr10.1442	hap2.evm.model.Chr10.1470	black	19.8444	18.2584	17.6502	24.2259	19.8914	18.0547	18.2298	15.6707	16.5507	16.844	26.4549	21.6763	36.3808	47.5921	72.7411	40.6233	18.2797	29.7923	51.8545	58.8259	23.9391	32.7936	12.2698	35.6328	27.45	50.8622	22.2531	11.3469	10.8886	10.4302	8.59213	12.1488	11.8568	10.7916	7.27153	6.6336	1	1
hap1.evm.model.Chr10.1485	hap2.evm.model.Chr10.1511	black	6.1431	4.91227	3.96462	3.40714	2.13771	3.30659	2.97782	1.97857	2.34458	3.85806	3.05202	5.99549	6.09511	5.53248	8.39659	4.35649	2.688	3.36813	8.54055	10.0169	6.14443	4.08578	1.99776	5.80775	5.06645	4.58514	2.62991	2.16284	2.338	2.51316	2.46854	2.91702	3.35263	2.35334	2.38287	1.65177	1	1
hap1.evm.model.Chr10.1581	hap2.evm.model.Chr10.1613	black	4.39385	5.80938	1.96001	2.63797	0.64439	0.954358	1.09967	0.946838	0.552178	1.8221	3.13824	2.46351	8.13505	9.64849	18.1874	8.5932	1.7782	7.07659	10.6258	12.9116	3.38663	7.73535	2.72228	5.53642	2.91177	7.47148	2.69895	0.637077	0.907751	1.17842	0.862507	1.0543	2.02814	1.3879	1.02913	1.01179	1	1
hap1.evm.model.Chr10.1646	hap2.evm.model.Chr10.1673	black	0.878931	2.91511	0.774231	5.25657	4.46481	3.88415	7.2512	7.71246	6.63977	7.57787	1.52281	7.74486	2.33033	5.59295	3.06064	6.83167	3.05017	1.87652	6.44398	11.513	3.95364	4.24811	3.5472	2.94715	0	0	0	0	0	0	0	0	0	0	1.0173	0	1	1
hap1.evm.model.Chr10.1721	hap2.evm.model.Chr10.1751	black	9.36136	2.95395	9.76554	12.596	28.9711	42.8904	128.836	171.073	93.5294	93.4402	23.7082	83.4937	39.51	35.1026	7.6399	31.5687	213.081	48.2115	26.1376	50.6468	90.0474	63.2785	253.606	36.8136	0.596349	0	0	0	0	0	0	1.34596	0	0.827863	3.11465	0	1	1
hap1.evm.model.Chr10.1779	hap2.evm.model.Chr10.1810	black	1.27729	1.98509	4.46934	0.614492	0.769056	0.940795	4.89005	4.51645	4.52311	1.66702	1.99195	1.71084	7.04514	4.2169	3.73005	3.74732	4.84257	6.11779	5.89796	8.17379	7.53623	6.93144	6.93249	5.35376	0	0.613316	0	0.883425	0.552605	0	0	0	0	0	0	0	1	1
hap1.evm.model.Chr10.1780	hap2.evm.model.Chr10.1810	black	1.39357	2.27778	5.26017	0.614492	0.967371	0.940795	5.02275	4.71226	4.96192	1.66702	2.1978	2.02274	7.58067	4.78515	3.73005	4.16751	5.79776	6.11779	6.43571	9.48956	8.21382	7.50838	7.15557	5.91215	0	0.613316	0	0.94924	0.585512	0	0	0	0	0	0	0	1	1
hap1.evm.model.Chr10.1791	hap2.evm.model.Chr10.1821	black	12.8595	15.6987	36.0705	81.4079	102.718	79.0956	115.858	114.954	73.0567	183.447	108.362	203.399	226.408	154.567	43.39	87.1512	417.88	49.2451	204.933	127.812	180.125	293.53	528.056	145.701	276.951	22.2101	11.848	20.7884	15.4959	10.2034	25.772	4.22922	38.3983	4.52773	1.1526	0.895227	1	1
hap1.evm.model.Chr10.1802	hap2.evm.model.Chr10.1830	black	1.25195	0	0	10.7954	8.92978	3.00752	10.165	7.27246	16.2035	97.0862	0	46.0136	4.4238	7.95139	13.6096	21.3815	11.0676	2.59369	29.9301	32.0267	7.86906	19.0753	10.7783	14.3506	0.589527	0.738053	0.525996	0	0	0	0	2.68492	0	0	0	0	1	1
hap1.evm.model.Chr10.1892	hap2.evm.model.Chr10.1917	black	1.74054	1.55811	2.02514	0	0	0.910866	1.15009	1.00565	0.705578	0	1.67511	0.508667	4.1126	4.42191	6.39584	2.35107	1.78379	4.45664	3.33773	4.30316	2.33122	1.24506	0.556634	1.95525	1.3617	4.45176	0	0.976376	0.67611	0	0.627714	0.857299	0.729764	0	0.622061	0	1	1
hap1.evm.model.Chr10.1910	hap2.evm.model.Chr10.1935	black	9.11134	13.7493	7.89238	6.51897	3.49244	4.32556	5.84596	5.09879	5.04368	5.80423	8.10175	8.12602	11.0803	13.4409	18.6968	15.0064	5.56227	2.73119	15.2356	17.6327	7.52619	6.18439	2.66508	6.66992	8.2752	22.895	6.40945	3.61032	3.6335	3.65668	2.41837	2.92962	3.87863	3.10309	3.1129	2.30065	1	1
hap1.evm.model.Chr10.1926	hap2.evm.model.Chr10.1954	black	35.4235	41.4288	42.4437	16.2184	18.7072	22.9716	22.3186	7.02075	16.1202	35.8089	28.8263	23.0085	51.1919	47.7288	43.2221	31.4108	59.7226	22.85	156.324	51.813	55.5044	90.8847	40.4146	45.4278	12.1683	63.271	4.4136	5.78044	5.27913	4.77782	14.7349	29.2198	5.34914	10.1377	25.3284	11.1506	1	1
hap1.evm.model.Chr10.2045	hap2.evm.model.Chr10.2082	black	1.75289	1.31959	2.09151	0	0.694181	1.18249	0	0	0	0	0.947312	0	2.60144	5.05526	7.00457	1.88846	0.826742	2.9459	5.17091	3.48767	3.02825	6.2373	2.2142	6.18749	0	0.674869	0	0	0	0.59901	0	0	0	0	0	0	1	1
hap1.evm.model.Chr10.2149	hap2.evm.model.Chr10.2185	black	0.91163	1.27489	1.10779	0	0	0.709177	0	0.737863	0.503371	0	0.614457	0	0.902214	1.03273	1.02188	0.915216	0	0.915448	0.871478	1.91492	0.672585	0.915603	0	0.653805	0	0.628888	0	0	0	0	0.503218	0	0	0	0	0	1	1
hap1.evm.model.Chr10.215	hap2.evm.model.Chr10.226	black	7.16165	6.67101	10.3683	1.12804	0.849307	2.21551	5.1453	5.17752	5.47542	4.04042	2.7899	3.77781	2.68332	4.88712	8.44565	5.38871	0.761626	2.9781	6.61896	10.1149	3.49471	3.57484	0.768497	2.96949	2.47559	6.15801	0.791857	0.857013	0.617787	0	1.61167	1.45758	1.65406	1.75611	2.02409	1.16738	1	1
hap1.evm.model.Chr10.2172	hap2.evm.model.Chr10.2203	black	35.6633	27.5254	23.5117	6.60983	11.2157	8.0024	9.09855	13.2334	7.68939	7.58303	14.2099	14.729	52.2319	37.3033	12.0042	7.88913	31.2915	7.18879	31.2379	23.8417	21.3669	19.7784	16.3354	13.0844	5.9576	12.7451	2.90329	0.738849	0.751735	0.764621	1.66486	1.61639	1.53631	0.759009	0.922884	0.815086	1	1
hap1.evm.model.Chr10.2273	hap2.evm.model.Chr10.2311	black	481.611	232.948	521.822	64.3761	49.674	55.4089	37.4417	44.8598	37.3287	36.2997	122.561	31.8387	424.876	264.897	95.1508	162.009	180.406	50.6655	289.444	167.598	234.077	261.738	183.918	187.777	45.6437	75.9456	13.7864	9.19247	9.16359	9.1347	26.0226	21.395	25.215	13.4603	23.9482	14.3266	1	1
hap1.evm.model.Chr10.246	hap2.evm.model.Chr10.260	black	1.42673	4.02721	2.37389	0.82895	0	1.66335	4.27566	2.48319	2.70083	1.06061	2.35205	1.14751	1.67336	2.10282	2.4941	2.95947	1.03613	3.42618	2.93425	4.65712	2.66215	2.7549	1.22053	1.70825	0.96809	1.9301	0	0	0	0	0.770637	0.624779	1.14796	0.994461	1.03871	1.63995	1	1
hap1.evm.model.Chr10.247	hap2.evm.model.Chr10.260	black	1.42673	4.02721	2.37389	0.82895	0	1.66335	4.27566	2.48319	2.70083	1.06061	2.35205	1.14751	1.67336	2.10282	2.4941	2.95947	1.03613	3.42618	2.93425	4.65712	2.66215	2.7549	1.22053	1.70825	0.96809	1.9301	0	0	0	0	0.770637	0.624779	1.14796	0.994461	1.03871	1.63995	1	1
hap1.evm.model.Chr10.2547	hap2.evm.model.Chr10.2635	black	9.19695	8.26707	8.2736	5.46041	3.48086	3.91825	2.27925	1.72208	2.67285	2.62039	4.57188	4.94698	8.52048	9.16412	8.21164	7.69699	5.57206	5.12338	13.7898	10.5557	8.26549	9.30488	5.49991	8.21378	3.59235	7.38118	6.8908	4.22304	3.64803	3.07302	2.6883	4.32029	3.3447	2.71509	3.00199	1.9504	1	1
hap1.evm.model.Chr10.2562	hap2.evm.model.Chr10.2650	black	6.05904	6.37448	5.98918	2.89155	6.94681	3.71251	3.47162	3.17281	3.17169	2.92615	3.11326	2.97288	6.27348	6.43182	7.5652	5.11183	3.87244	6.68802	5.82448	6.56823	4.20298	2.97756	1.70894	4.71825	6.6742	6.83172	10.0958	3.45114	3.06655	2.68195	1.29195	1.52199	2.15416	0.943679	0.853215	0.507757	1	1
hap1.evm.model.Chr10.2662	hap2.evm.model.Chr10.2736	black	1.22915	2.21485	1.19102	0.628413	0	0.525834	2.2252	2.03254	1.97998	0	0.882553	0.629891	1.9728	2.89269	3.03914	1.86682	0.692627	1.13769	1.82421	2.19597	0.941158	0.877222	0	0.944556	0	0	0	0	0	0	0	0	0	0	0	0	1	1
hap1.evm.model.Chr10.2669	hap2.evm.model.Chr10.2744	black	106.901	99.7028	106.004	29.5976	74.8136	65.2402	29.9572	51.6801	57.333	14.2267	93.6158	20.4198	164.277	144.845	58.052	65.2479	83.1512	70.4061	129.753	71.4551	178.004	99.5852	167.895	81.1994	97.1086	73.5574	39.1521	61.4383	49.5339	37.6294	21.1454	29.2816	10.6273	22.0173	13.4838	6.96797	1	1
hap1.evm.model.Chr10.2691	hap2.evm.model.Chr10.2766	black	0	0	0	0	1.30399	0	0	0	0	1.95212	0.858599	1.2698	0	0	0.546659	0.643413	4.74494	0	0.568219	1.14555	0.979709	0.661769	2.33973	0.855309	0	0	0	0	0	0	0	0	0	0	0	0	1	1
hap1.evm.model.Chr10.546	hap2.evm.model.Chr10.548	black	0	0.933827	0	0	0.707586	0	0	0	0	0	0	0	0	1.20134	1.86961	0.803466	0	0	1.26238	0.520748	0	1.06665	0.709567	0	0	0	0	0	0	0	0	0	0	0	0	0	1	1
hap1.evm.model.Chr10.680	hap2.evm.model.Chr10.709	black	71.5438	51.0614	48.9215	12.6104	9.2838	19.0984	21.9226	19.14	18.3146	29.9019	32.7672	27.7537	39.0157	40.4178	45.0051	33.8489	15.2031	30.3906	46.0114	42.3165	30.152	27.2594	17.6164	36.0449	2.57267	14.7362	1.75772	3.20126	2.14529	1.08932	6.57354	7.78238	6.44972	6.0554	10.0248	5.13974	1	1
hap1.evm.model.Chr10.689	hap2.evm.model.Chr10.718	black	7.58424	3.48387	43.0641	3.00748	6.76406	9.48007	9.20109	7.07868	11.0531	4.39785	2.41916	8.20587	17.2125	12.2632	2.64184	7.7454	40.8225	7.68497	8.28866	6.03087	9.48515	7.21995	26.4027	7.21334	1.33013	4.02446	0	0.822964	0.980822	1.13868	2.21706	1.90346	1.75733	0.978678	2.30224	2.00743	1	1
hap1.evm.model.Chr10.715	hap2.evm.model.Chr10.744	black	16.4557	11.7465	28.0224	11.8972	7.4526	4.15011	4.43266	4.38767	4.47751	8.4718	8.87201	6.54894	26.7894	41.2727	16.4647	11.0858	10.5281	7.38869	43.6596	49.2847	17.2514	15.1801	8.18493	15.1591	0	2.10736	0.55432	0	0	0	0	0	0	0	0	0	1	1
hap1.evm.model.Chr10.717	hap2.evm.model.Chr10.746	black	14.4126	19.6495	10.0503	2.48917	2.00544	1.85376	9.12588	11.7032	11.0226	1.60373	13.2008	0.966196	93.4354	70.2954	67.1619	155.875	40.1144	14.6684	42.1397	50.4739	15.9141	60.3364	29.9824	59.7565	5.1397	8.53743	7.50712	1.77357	2.26572	2.75787	3.11875	3.50889	1.12514	1.03937	1.72676	1.30219	1	1
hap1.evm.model.Chr10.733	hap2.evm.model.Chr10.761	black	0.900438	0	0.986123	10.7305	3.17811	8.27226	6.41384	4.08763	4.53056	12.6312	3.45328	12.9162	2.84181	5.20024	2.41255	17.2694	6.63949	0.939573	8.41043	8.55247	18.3457	6.30683	11.9626	8.49154	0	0	0	0	0	0	0	0	0	0	0.920855	0	1	1
hap1.evm.model.Chr10.828	hap2.evm.model.Chr10.865	black	6.50601	4.91122	14.4787	1.99794	0	0.629436	2.19937	2.97129	3.13119	2.61862	5.57562	5.45333	20.3077	14.7385	6.87563	2.14607	3.32414	3.15656	8.94487	12.9784	2.79029	3.15658	4.42931	4.92285	2.84813	5.43062	2.94468	0.941754	1.50819	2.07463	0.843031	1.52916	1.56071	2.06735	1.04677	1.22903	1	1
hap1.evm.model.Chr10.830	hap2.evm.model.Chr10.868	black	15.1463	14.7351	15.114	12.1006	5.02108	8.30706	14.9323	13.5307	8.3845	19.6905	19.0533	19.8543	13.7549	14.7506	11.9675	16.2369	8.5865	13.33	22.2573	24.9361	9.67435	12.9247	11.6428	12.3961	1.76076	10.229	1.29118	2.30217	1.93777	1.57337	3.8554	6.79669	4.85781	4.54535	6.78287	4.66217	1	1
hap1.na	hap2.evm.model.Chr01.1141	black	0.667267	1.07639	0.915419	1.42832	0.700952	0.988464	1.13592	1.17048	0.687381	1.54428	0	2.49824	1.02797	1.00724	0.668052	1.23948	1.80422	1.32514	1.66559	1.07971	1.14934	2.2858	1.08417	1.705	0	0	0	0.639236	0	0	0	0	0	0	0	0	1	1
hap1.na	hap2.evm.model.Chr02.903	black	4.10379	4.37859	3.43787	1.66678	3.45475	1.9718	1.48928	2.31177	2.67934	0.698737	6.96028	0.936124	18.5902	16.183	9.46992	1.97419	17.6467	16.9524	5.85731	10.2929	8.95022	10.9981	14.0288	8.01932	0	0.842091	0	0.665212	0.616187	0.567162	1.58987	2.11946	1.63742	1.15629	1.17837	1.95612	1	1
hap1.na	hap2.evm.model.Chr04.2066	black	0	0.808697	0	1.0174	0	0	3.53513	1.61001	1.15995	3.70864	7.62296	5.18698	2.62972	1.27519	0	0	0	1.13112	1.04897	1.1594	0.534238	1.94246	6.39144	2.73445	0	0	0	0	0	0	0	0	0	0	0	0	1	1
hap1.na	hap2.evm.model.Chr04.2820	black	64.5441	29.186	67.2069	21.21	43.2151	23.8163	50.0342	72.1458	47.7533	21.8957	100.517	28.2885	58.9559	45.0683	36.0854	18.9822	135.137	138.845	28.2119	70.8482	70.5727	62.5772	100.469	92.227	1.18335	6.08809	1.11887	4.72548	3.49917	2.27287	3.97911	13.5661	4.00844	4.70575	9.58277	3.34117	1	1
hap1.na	hap2.evm.model.Chr04.506	black	2.47186	2.13738	6.71904	1.86623	2.49186	0.85281	1.96049	0.928276	2.32785	2.33943	1.92041	3.34917	7.78223	6.47329	5.90866	6.00492	6.90336	8.91104	5.45141	5.75922	5.11315	5.28498	4.43757	6.66846	0	0	0	0	0	0	0	0	0	0	0	0	1	1
hap1.na	hap2.evm.model.Chr03.1742	black	1.45501	1.30571	0.695029	0.711272	0	0	0.656148	0.576327	0	0.530008	1.3697	0.925972	0.514113	1.37574	2.26654	1.18809	0	1.66798	1.19775	1.9746	0.622677	0.73859	0	0.652909	0	1.13337	0	0	0	0.510686	0	0	0	0	1.01554	0	1	1
hap1.na	hap2.evm.model.Chr03.2146	black	1.30224	1.90401	1.4718	0.585569	0	0.833532	0.809792	0.896973	0.74995	0.857013	1.87666	1.42909	1.16331	0.831766	1.00374	2.13358	0.659247	0.68964	1.78185	1.84883	0	0.849523	0	0.779788	0.798015	0.998297	0	0.562982	0.569166	0.575351	0.677324	0.911382	0	0.875836	0.909169	0.614482	1	1
hap1.na	hap2.evm.model.Chr03.2268	black	5.40626	11.8662	4.60636	10.9603	1.52024	2.77885	2.55802	1.03589	0.682336	1.85576	1.46918	3.89937	4.76754	2.81361	1.31297	3.99018	7.53055	3.31831	2.827	3.7995	4.56674	5.11322	14.0553	3.61341	0.560571	1.19253	2.66371	0.752604	1.5152	2.2778	1.59782	1.57024	1.38602	2.59913	9.2099	1.29225	1	1
hap1.na	hap2.evm.model.Chr03.2965	black	1.69213	3.16779	1.36892	0.746687	1.03456	1.37689	2.72299	2.91464	3.87855	1.78992	3.40643	1.28728	3.3022	4.27243	15.5371	4.54624	2.76094	6.56919	8.39281	4.30292	8.1023	2.52133	1.08473	10.6492	3.63489	5.72768	2.50916	1.03957	1.00088	0.962202	0.748191	1.21869	0.92489	0	0	0	1	1
hap1.na	hap2.evm.model.Chr03.623	black	1.5161	2.72546	1.12754	0	0.782776	0	0	0	0	0	0	0	1.32876	4.13663	4.80292	2.04421	0	3.24296	4.37341	4.15075	1.87315	1.3204	1.00806	2.27657	0	0	0	0	0	0	0	0	0	0	0	0	1	1
hap1.na	hap2.evm.model.Chr09.172	black	19.2486	34.668	11.3633	14.1339	23.7584	25.5505	8.15975	10.8296	10.8372	3.51266	24.2864	5.55064	127.811	77.0825	6.01519	15.2749	75.7528	14.037	12.5726	17.5062	51.2607	20.0859	72.5165	8.58083	4.85819	2.30874	4.85371	6.07086	4.22276	2.37465	2.49634	3.49923	1.24047	0.949504	1.47588	0.50493	1	1
na	hap2.evm.model.Chr01.1137	black	1.04272	1.59496	1.62266	3.47781	1.39203	1.06224	1.36122	2.37709	3.10753	0.965443	2.81099	0	1.07678	3.50597	2.42003	1.10087	2.03978	6.90011	2.97408	3.65489	1.46036	2.47776	0	1.2934	0	0	0	1.10173	0.550863	0	0	0.754343	0	0.828164	0	0	1	1
na	hap2.evm.model.Chr01.1295	black	1.25562	2.01618	2.29982	0.554247	0.830538	1.5802	1.06766	1.27959	1.67214	1.42327	0.868645	0.956631	5.38708	3.89257	1.61275	1.39714	2.00974	2.71881	3.75416	2.14768	3.76126	1.80989	1.9919	4.43174	0.640421	1.27153	0	0.664263	0	0	0	0.982765	0	0.837147	0.531584	0	1	1
na	hap2.evm.model.Chr01.1648	black	0	1.58852	0.867245	0.756545	0	2.59757	6.66632	5.61692	6.91789	0.806295	4.10446	1.90227	1.39565	6.84812	6.43751	2.00737	0.525008	3.31498	4.65319	4.45445	2.55511	3.41172	0	1.93301	0	2.22808	0	0	0	0	0	0	0	0	0	0	1	1
na	hap2.evm.model.Chr01.1688	black	9.42988	15.9359	8.87463	4.20825	3.89343	5.2992	5.22006	3.25005	7.22879	5.99896	9.51138	4.95592	10.1205	10.8919	11.742	10.2984	1.53464	12.0211	9.1817	13.1237	2.2214	5.59649	0.917173	3.4832	6.83969	8.72611	5.36868	2.00074	3.0248	4.04886	1.82748	2.1806	1.80865	1.73946	2.08804	2.76321	1	1
na	hap2.evm.model.Chr01.2219	black	5.64469	3.40276	4.63643	0	1.6051	0.800496	1.14996	2.27241	2.3088	0.917256	4.04358	1.68931	9.57835	7.56372	2.17795	1.46864	8.1405	4.97253	7.80931	6.31077	6.71234	3.90339	3.88696	3.08851	2.03645	2.13113	0.802978	1.42071	0.845012	0	1.11945	1.62813	0.656853	0.768975	0.864827	0	1	1
na	hap2.evm.model.Chr01.311	black	0.735506	0.854801	0.796927	1.0256	0	0.522962	1.01044	0.642929	0	0.648671	0.926667	0.515445	0.508309	0	1.03701	0.967876	0	1.07065	0	0	0.821199	0.771946	0.565317	0	0	0.748956	0.662757	0	0	0	0	0	0	0.878388	0	0	1	1
na	hap2.evm.model.Chr01.3153	black	3.61677	6.50563	2.11	0	0	0	0.597196	1.0619	0.772845	0	4.77022	0.922446	8.31311	9.13292	1.42553	3.46763	0.86312	5.06044	5.93675	4.21236	1.92929	3.08095	0.656251	1.97441	0.782588	1.48337	0.500569	0	0	0.633855	0.55665	0.962204	0.537509	0	1.50563	0.628348	1	1
na	hap2.evm.model.Chr01.3351	black	5.63472	4.14406	4.11514	2.46377	1.29256	1.39397	5.97554	5.29853	5.10933	3.12109	7.65057	3.27613	6.22949	9.62111	7.2488	5.53145	4.0762	6.11325	8.91353	9.6891	3.77085	4.42651	3.74639	4.56168	0	1.30387	0.757909	0	0	0.6705	0	0	0.986922	1.11423	1.75152	0.697941	1	1
na	hap2.evm.model.Chr01.3471	black	1.21518	0	1.25692	1.42107	1.204	0	0.549659	1.13586	0.598439	1.12579	1.09935	2.82242	4.20008	2.2031	2.48011	0.745279	1.63258	4.57765	1.5373	1.08015	1.56902	3.42454	3.61757	2.55714	0.537828	1.62136	0	0	0	0	0.57037	0.82806	0.629094	0	0	0.550178	1	1
na	hap2.evm.model.Chr01.3587	black	6.04031	9.36772	7.16764	0.776711	0	0.574263	1.55722	1.51819	0.61425	9.3373	0	20.7249	6.52889	3.07269	0.523005	0	5.18956	1.5108	1.84463	1.79282	3.66667	4.37889	7.85803	1.64823	0.702083	0	0.587363	3.12045	1.63784	0	0.61904	1.65452	0	0	0	0	1	1
na	hap2.evm.model.Chr01.4293	black	2.95218	4.03991	2.63488	1.52091	1.39023	1.4695	2.24849	2.62382	2.77688	1.94003	2.51057	2.30746	2.68451	2.71149	3.95826	2.5234	1.91521	3.32952	3.02751	2.52059	2.23851	1.84877	1.6612	1.94476	2.56443	3.27548	1.8735	2.33899	2.16151	1.98404	1.79679	1.09261	1.52893	1.8028	1.42618	1.05508	1	1
na	hap2.evm.model.Chr01.457	black	0	0	0	0	0.523987	0	0.68298	0.675626	0	0.927205	0.754739	0	0	0.570023	0	0.714666	0	0	0.662891	0	0	0.733885	0	0	0	0	0	0	0	0	0	0	0	0	0	0	1	1
na	hap2.evm.model.Chr01.4886	black	3.80126	4.72869	2.95789	6.04682	3.16292	5.35874	3.48138	4.19186	4.64861	6.88419	4.61004	5.8551	3.44022	2.22427	7.51783	4.59184	3.3433	6.90215	4.97915	5.37108	4.60947	3.29721	3.30027	3.76076	3.29913	6.6784	0	3.08457	2.08496	1.08536	3.84939	5.61224	4.09185	4.55949	3.48716	4.61781	1	1
na	hap2.evm.model.Chr01.584	black	0.740599	0.517739	0.941086	0.835657	1.20513	1.50888	0.79325	0.627771	0.877514	0.853944	0	0.954846	0	0.87278	1.20903	0.924135	0.873162	1.0835	2.61241	1.64799	1.38577	0.848099	0.646419	1.73385	0	0	0	0	0	0	0	0.860969	0	0	0.691624	0	1	1
na	hap2.evm.model.Chr01.662	black	0.990424	1.34087	1.11405	0	0	0	0	0	0.741778	0	0.695049	0	1.26634	0.723859	1.14046	0.662631	0	1.02582	1.09095	0	0	0	0	0.509435	0	0	0	0	0	0	0	0.584411	0	0	0	0	1	1
na	hap2.evm.model.Chr01.960	black	40.146	52.681	29.8738	33.3775	30.5109	33.6218	27.1203	24.2911	22.4069	37.8551	46.6161	29.6214	21.4925	32.994	82.3609	39.0231	27.8396	59.9258	32.5806	43.9101	18.5459	29.2556	23.6631	33.8645	17.8034	47.425	28.0067	13.485	14.1585	14.8319	21.0947	28.0896	19.1896	19.3627	21.2077	26.4191	1	1
na	hap2.evm.model.Chr02.1091	black	0	0	0	0	0	0	0.682365	0	0.507265	0	0	0	0	0.585075	0	0	0	0	0.811285	0.607285	0	0	0	0	0	0	0	0	0	0	0	0	0	0	0	0	1	1
na	hap2.evm.model.Chr02.2266	black	3.56723	3.47499	1.67452	2.58899	4.05598	1.05126	1.55445	2.61358	2.79469	0	2.91992	0	4.40844	2.83982	1.24494	2.82018	3.03546	2.19942	3.97355	4.34113	1.84778	4.97129	4.173	4.04587	0	0.583904	0.509479	0	0	0	0.915803	0.718536	0	0	1.05337	0	1	1
na	hap2.evm.model.Chr02.2930	black	0	0.628085	0	0	0	0	2.42567	2.06204	3.09942	0.597371	1.96567	0.731657	1.10978	1.86675	1.03529	1.47602	0	1.26245	0.826032	1.4327	0.727448	1.22946	0	0.714577	0	0.653601	0	0	0	0	0	0	0	0	0	0	1	1
na	hap2.evm.model.Chr02.299	black	26.4896	32.6709	25.3987	19.0918	12.376	11.3455	11.5766	12.8584	9.65731	13.1248	16.216	12.2028	22.7311	29.3609	42.1047	26.7853	13.3656	37.3052	25.196	28.9512	15.3512	16.5707	14.2595	20.4422	9.75019	16.6208	13.0229	11.3085	11.554	11.7995	9.31753	7.87844	13.1126	10.6819	11.2866	10.0268	1	1
na	hap2.evm.model.Chr04.1039	black	3.86034	3.59831	2.97648	0.623469	0.853265	0.579669	1.12843	0.899545	0.780043	0	1.49513	1.90235	2.79496	1.79898	1.54553	1.53913	1.35914	1.89581	1.60843	2.66927	1.25853	1.54715	1.2259	1.47093	1.37832	1.99072	0	0.657208	0.819284	0.981361	1.34062	1.84495	1.39881	0.933509	0.653234	1.06638	1	1
na	hap2.evm.model.Chr04.1397	black	0.765615	0	0	0	0	0.886704	0	1.08439	0.617136	0.631356	0	0	0	0.83399	0	0.683461	0.580576	0	0.677466	0.935612	0.736984	1.05089	0.530152	0	0	0	0	0	0	0	0	0	0.561985	0	0.793024	0.574244	1	1
na	hap2.evm.model.Chr04.2095	black	1.37235	1.25015	0.944053	1.41408	0	0	0	1.06399	1.72413	2.40205	3.1881	2.64524	1.2033	0.691496	1.55802	1.72303	0.700295	2.34295	1.80655	4.54458	1.04325	1.42234	0.693219	1.8057	0	3.06732	0	0	0	0	0	0.883799	1.26913	1.2409	0.731758	2.35792	1	1
na	hap2.evm.model.Chr04.2096	black	0	0.990741	0.665811	0.830642	0	0.790348	0.879211	1.0997	0.610475	0.934302	0.859647	0.710122	0.746971	0.551982	1.21073	1.49495	0	1.24373	0.615697	1.02273	0.61197	0.855544	0.523909	1.35346	0	0.588392	0	0	0	0.529241	0	0.533178	0	1.10448	0.868077	0.767972	1	1
na	hap2.evm.model.Chr04.2164	black	1.3164	0	0	0.640809	4.60753	0.6929	6.46655	4.68935	2.5216	3.80101	9.07596	2.56083	6.01513	5.50369	2.22018	3.28344	11.3536	3.80533	4.97337	5.62559	6.06052	7.94559	5.37161	7.09789	0	0	0	0	0	0	0	0	0	0	0	0	1	1
na	hap2.evm.model.Chr04.2220	black	0	1.58685	0.965945	1.44493	0.69776	0	0.758144	0.701042	1.40518	1.05365	1.50324	0.83083	0.981521	0.832768	0.752443	1.631	1.1487	1.65099	1.27996	1.44702	0.748865	1.17112	1.0393	1.09228	0.826468	1.38543	0	0	0	0	0	0	0.656711	0	0.559441	0	1	1
na	hap2.evm.model.Chr04.2533	black	4.59596	4.56967	2.38145	1.45807	1.09956	1.18884	0.901472	0.864428	1.10366	0	2.14065	0.883104	6.3144	13.6915	10.0953	10.6311	2.94988	16.2546	25.1154	17.9658	10.1164	16.7489	4.34879	15.7516	0.998689	2.64866	0	0	0	0	0	0	0	0	1.05465	0	1	1
na	hap2.evm.model.Chr04.531	black	3.5278	3.99473	7.48578	1.72022	3.0476	4.32056	4.75507	5.00314	5.00787	3.86821	7.7838	4.00003	10.5618	23.7511	16.3605	10.6161	7.27214	18.1502	25.5899	31.2626	11.5207	19.575	5.36639	14.6029	3.23641	14.8333	1.30554	1.00904	0.853443	0.697842	0.964689	1.17444	0.922931	0.667684	1.00948	0	1	1
na	hap2.evm.model.Chr03.1076	black	0	0	0	0	0	0	0	0	0	0	0	0	0	0.759552	0	0.617186	0	0.579094	0	0.946288	0	0	0	0	0	0	0	0	0	0	0	0	0	0	0	0	1	1
na	hap2.evm.model.Chr03.2054	black	9.61327	10.1302	26.2986	44.7881	17.5857	14.3859	8.7781	9.34927	10.9658	37.7195	17.3413	49.4197	34.4852	22.4588	15.7658	21.0968	28.1676	27.099	13.9736	14.137	15.3907	21.5123	44.1352	19.5102	1.95407	3.10386	4.79419	1.2969	2.78219	4.26747	1.7437	3.67387	8.09351	7.95995	12.7941	3.89151	1	1
na	hap2.evm.model.Chr03.2181	black	1.66135	0	0.989339	0.620802	1.17239	0.851266	0	0.797004	1.65696	0.885342	1.06263	0	0.895359	0.615145	1.02518	0.87032	0.903398	0.689515	1.70392	1.06539	0.650781	1.32067	1.2734	0.800344	0	0.811646	0	0	0	0	0	0	0	0	0	0	1	1
na	hap2.evm.model.Chr03.2342	black	0.580418	2.05825	0	2.50082	1.3641	0.533397	0.907304	0	0	1.97406	1.32752	1.96444	1.39818	1.44372	2.90625	3.59053	0.791237	2.03944	3.32834	2.89909	1.13173	2.06902	1.34874	1.72949	0	0	0	0	0	0	0	0	0	0	0	0	1	1
na	hap2.evm.model.Chr03.2424	black	4.25804	3.05487	3.10734	0.577864	0.805497	0	0.603058	0.977417	0.586363	0	1.51734	0	4.15522	3.98643	1.91558	1.27086	0.899619	1.94474	1.32291	1.37586	0.570295	1.17992	0.586414	0.92879	1.28484	0.82489	0.769951	0	0	0	0	0	0	0	0	0	1	1
na	hap2.evm.model.Chr03.519	black	9.13556	2.68518	5.48447	1.25614	2.6619	1.17727	9.35874	10.5893	6.07291	3.92038	4.97612	3.10786	2.14028	7.72975	10.6339	16.0108	2.3248	8.28216	5.08646	7.28702	3.39781	7.76783	1.66841	8.16112	1.18183	0	0	0	0	0	0	0	0	0	1.05634	0	1	1
na	hap2.evm.model.Chr03.536	black	0.867244	1.42227	1.61753	1.69811	1.8583	2.52009	2.89267	1.81547	1.70192	4.2568	1.85929	3.7353	1.94583	2.86508	2.16368	3.01821	1.29907	1.67433	2.18499	1.46786	1.23148	1.90868	2.68187	1.3395	0.531514	2.74008	0.82822	0	0	0	2.43963	2.11545	1.66869	3.01866	1.63311	3.28113	1	1
na	hap2.evm.model.Chr05.1075	black	1.67307	0.603082	1.66118	0	1.23175	0.95169	2.83484	1.74816	1.7724	1.45845	6.24531	1.64439	1.3637	0.681278	1.06936	1.73956	1.99296	1.62017	1.99858	1.63773	2.03903	2.8237	3.46459	2.09864	0	0	0	0.685165	0	0	1.52868	1.41502	0.874364	1.12235	0.605144	1.13867	1	1
na	hap2.evm.model.Chr05.1871	black	0	0	0	0	0	0	0	0	0	0	0	0	0	0.841749	0.799372	0	0	0.600098	0	0.643042	0	0	0	0.821687	0	0.608479	0	0	0	0	0	0	0	0	0	0	1	1
na	hap2.evm.model.Chr05.2117	black	1.35716	1.802	0	2.75073	1.45293	1.82128	1.02931	0.647813	0.733793	1.55008	2.92246	2.38818	3.68976	1.55618	1.2403	2.05565	3.03676	2.48027	1.79448	2.99188	1.32733	1.65773	3.1565	2.05855	0.906151	0	0	0.76248	0	0	0.511418	0	0	0.842624	0	0.738038	1	1
na	hap2.evm.model.Chr05.2452	black	0.651268	0.65296	0	0.527812	0	0	0	0	0	0	0	0.565357	0	0	0.802478	0	0	0	0	0	0	0	0	0	0	0	0	0	0	0	0	0	0	0	0	0	1	1
na	hap2.evm.model.Chr05.3458	black	3.18437	3.74077	1.68318	0	1.05798	0	1.2107	0.812405	0	0.845785	0	0.731869	4.28487	3.51262	4.8381	4.69178	2.27633	2.92325	3.68682	5.71284	2.79555	2.41673	1.03258	2.90761	0.806573	2.1185	1.07163	0	0	0	0	0	0	0	0	0	1	1
na	hap2.evm.model.Chr05.743	black	5.53682	4.73732	6.26162	0.580166	0	0.503294	0	0.623448	0	0	0.854968	0	1.946	4.15789	3.37993	0.926619	1.30715	2.5753	3.02878	3.26593	2.56186	1.24365	0	2.21288	0	0.735775	0.679039	0	0	0	0	0	0	0	0	0	1	1
na	hap2.evm.model.Chr05.789	black	11.9235	15.1248	13.0629	6.02942	5.23511	3.4921	6.67028	8.37496	6.55793	4.0175	12.3716	7.37414	13.0306	14.8667	22.887	9.24062	4.63079	15.1452	13.3127	19.5067	6.16425	6.9773	3.91903	11.6527	4.51311	11.6478	6.19712	5.04418	4.57788	4.11159	5.1455	3.50316	8.88411	3.71883	4.14017	4.0054	1	1
na	hap2.evm.model.Chr08.2357	black	4.20116	3.19454	3.4319	8.1473	3.09546	7.94434	7.95003	5.15211	3.52726	9.36066	5.75767	8.56548	5.41247	11.7702	11.8961	11.8317	5.47725	8.81654	6.19783	8.91462	6.95974	4.86494	2.29652	9.54151	2.07729	9.56652	7.16182	2.65965	2.29905	1.93845	2.90151	3.83018	2.54178	4.20155	2.81645	2.30429	1	1
na	hap2.evm.model.Chr08.268	black	3.92118	3.64432	3.90875	2.08633	0.942951	0	2.12267	1.5812	0.665464	0.761321	1.46332	1.91018	7.94734	5.34349	2.44844	5.33348	4.58428	3.63622	6.54407	5.63008	5.60828	3.36267	2.37953	3.38565	1.18546	2.33236	1.16699	1.26762	0.633808	0	1.24994	0.748639	2.17707	0	1.1307	0.654185	1	1
na	hap2.evm.model.Chr08.505	black	0.973824	0	1.69296	0.551132	0	1.1417	4.49825	5.33268	3.55145	2.435	4.81445	3.22993	2.67832	2.24512	1.08735	2.56528	1.10089	1.7939	2.54336	2.74842	3.05809	3.85816	3.89188	2.54361	0.800988	0	0	1.00402	0.502011	0	1.43044	1.27262	0.672677	1.53533	0.976088	1.61144	1	1
na	hap2.evm.model.Chr06.1958	black	2.83807	19.5695	3.07228	1.50645	1.09982	0.79742	1.71925	1.00071	0.963863	0	0	5.9764	7.02733	5.98733	7.95435	1.28293	2.81449	4.08965	3.76158	5.83999	3.51091	2.16438	2.38732	2.54076	1.94055	0	0.66821	1.837	1.91959	2.00218	1.74804	0	1.37309	0.739318	0	0.93582	1	1
na	hap2.evm.model.Chr06.2631	black	4.07579	5.58665	3.54827	13.6907	5.36633	6.59293	12.3481	10.6876	5.78065	14.0287	7.37256	21.5846	7.21525	12.5754	10.3692	7.22184	4.85426	12.6905	13.6319	16.5032	7.18637	8.53081	4.89658	9.06645	2.17851	5.21035	1.18548	0.67735	0.85822	1.03909	1.89341	1.97951	1.43418	0.722224	3.00573	0.555235	1	1
na	hap2.evm.model.Chr10.2602	black	1.17481	1.66873	0.892593	1.99292	1.66267	1.38695	1.0361	1.04972	1.08794	2.2562	2.25735	2.61745	2.74662	2.11442	2.56678	0.860536	2.3539	2.41146	1.67769	3.33022	2.82979	2.72015	1.86156	2.8783	0.929474	1.80574	0	1.27972	1.3906	1.50148	0.832538	0.87689	0.637333	0.966213	0.689744	0.647338	1	1
na	hap2.evm.model.Chr10.2603	black	2.74161	0	2.71535	3.77358	2.07493	0	2.05189	1.53084	0.928204	3.02696	0.561052	2.91941	1.45237	1.29931	2.12523	2.02473	2.57458	1.66407	3.76351	4.59507	1.81478	2.90618	1.98327	4.42809	0.857468	1.94237	1.6443	0.978339	1.12357	1.2688	0	0	0	0	2.20713	2.56095	1	1
na	hap2.evm.model.Chr10.787	black	0	0.662671	0	0.96267	0	0	1.11986	1.20171	0	0.851418	0.651838	1.50974	3.49764	1.54573	1.21395	0.790383	2.2201	0	0.904898	1.65152	0.809231	0.606919	1.62011	0.635974	0	0	0	0	0	0	0	0	0	0	0	0	1	1
na	hap2.evm.model.Chr09.1006	black	0	1.31191	0.978389	1.2744	0	1.28034	5.08367	4.55995	2.13575	1.6903	3.55146	2.79804	2.09054	1.2406	0.750399	1.36557	2.99403	1.89779	2.38691	0	3.34672	2.65347	3.67441	2.25836	1.7455	1.00428	0	0.569405	0	0	1.15224	1.00606	0	0.512021	0	0	1	1
na	hap2.evm.model.Chr09.1434	black	1.42838	6.48353	4.79389	12.448	2.93212	14.8011	22.0287	20.6415	20.2523	16.9284	24.8976	18.3677	21.3412	14.2683	10.3549	8.49193	17.4515	13.5964	11.0458	14.9445	15.8611	15.1994	28.8103	13.4557	4.11015	5.52224	2.31376	3.38217	3.30679	3.23141	4.45766	4.01997	4.81736	5.81693	5.49984	3.35846	1	1
na	hap2.evm.model.Chr09.467	black	1.86878	3.58691	9.48247	10.8149	28.1025	17.2722	51.325	54.0592	33.9373	33.9521	45.1228	10.9901	147.217	50.7312	2.27934	19.3105	173.925	11.2654	42.0947	27.8445	45.688	74.3264	129.58	40.0968	0	0	1.16738	0.52647	0	0	0	0	0	0	0	0.779582	1	1
na	hap2.xiangmao100.1	black	15.4348	17.7993	3.95863	4.673	4.8129	2.0513	2.02662	0.667847	1.28264	1.62699	0.685423	6.81387	20.1398	15.8424	15.8383	4.6565	19.0688	14.3137	8.24631	12.4638	5.28969	2.6051	4.94407	3.66762	0.73699	1.97314	2.02217	0	0	0	0	1.08531	0	0	0	0	1	1
na	hap2.xiangmao10400.1	black	2.78397	6.3118	2.75894	5.70564	3.35943	3.00034	9.1926	7.8114	9.63339	4.3114	6.90977	3.66092	10.6204	5.99662	4.75759	9.09461	6.0317	6.24761	10.8489	8.63409	6.5365	8.07084	6.44656	6.5472	1.79675	3.24973	3.58166	3.72441	4.41114	5.09787	6.2701	4.60719	5.81925	7.49325	9.15084	6.07645	1	1
na	hap2.xiangmao10450.1	black	0	0	0	0.861541	0	0	0	0.663347	0.511392	0	0	0	1.093	0	0	0	0	1.16918	0.796513	1.19953	0	0	0	0	0	0	0	0	0	0	0	0.628149	0	0.572802	0.737037	0	1	1
na	hap2.xiangmao12040.1	black	8.56577	12.5141	12.5058	6.47116	4.41428	5.84679	7.44065	6.0926	7.02705	7.08911	7.938	5.83497	21.2386	9.48486	9.00344	10.2272	12.7165	9.48383	13.651	10.5964	9.42113	6.53861	7.54671	4.18995	4.1171	7.39171	5.65272	2.33689	1.16844	0	2.38233	3.32538	1.60769	0.669892	1.33418	1.58567	1	1
na	hap2.xiangmao12580.1	black	5.0291	2.65743	2.42138	0	0.575277	0	0.834065	1.04901	0	1.94356	1.34026	2.99296	10.1453	9.93472	2.29452	6.11407	8.11783	3.46642	7.65956	7.51107	6.22559	8.42105	3.91848	3.75431	0.531998	0	0.610919	0.778962	0.93979	1.10062	0.587973	0	1.19997	0.951751	1.52056	0	1	1
na	hap2.xiangmao13080.1	black	75.7629	54.08	82.6781	35.6274	57.0552	58.2724	92.1404	120.595	93.1038	58.3398	110.251	65.3926	130.553	144.594	195.47	122.037	127.821	223.904	238.747	121.543	154.138	202.675	117.309	249.16	57.3972	80.6176	53.1331	48.867	41.8226	34.7782	47.731	60.4967	39.4898	44.6356	40.3896	42.566	1	1
na	hap2.xiangmao13320.1	black	0.628479	0	0	1.32335	0.600067	1.46526	0.727714	0	0	1.37279	0.777611	1.03749	0	0	1.0889	1.19857	0.809505	0.788069	0	0.812685	0	1.10224	1.0362	1.21681	0	0	0	0	0	0	0.64539	0	0	0	0	0	1	1
na	hap2.xiangmao13580.1	black	1.01874	1.40505	0	0.55193	0	0	0	0	0	0	0	0	0	0	0	0.855734	0.835075	0	0.767347	0.615775	0.893681	0.630884	0	0	0	0	0	0	0	0	0	0	0	0	0	0	1	1
na	hap2.xiangmao20860.1	black	11.2246	12.7567	13.6336	6.17564	11.1468	10.1193	7.13766	9.51257	6.33978	11.1385	11.5964	15.5384	16.0183	23.5959	24.2741	15.621	9.87082	14.3708	11.3603	14.5571	6.38194	9.75895	1.94325	11.0012	15.6004	24.3977	14.1711	5.94731	6.85775	7.76818	5.77671	6.28857	6.55036	2.18951	5.81946	5.85168	1	1
na	hap2.xiangmao22310.1	black	2.83344	2.01399	1.3567	4.43607	1.24244	1.12431	1.19183	2.11621	1.28288	1.73357	4.14475	0.732749	7.21788	5.2341	5.16905	11.5834	4.3389	4.64642	7.74694	7.08645	4.61186	12.3904	13.0849	7.96271	0	0.878647	0.696909	0	0	0	0.585826	0.741638	0	0	0.671716	0.599694	1	1
na	hap2.xiangmao22730.1	black	1.85409	2.1988	2.21111	2.71033	4.24746	2.30958	4.30545	4.25999	2.42417	3.8486	4.74823	5.15975	3.39218	3.30012	1.99875	2.86804	3.60139	4.05376	4.03269	3.60496	1.37024	3.41082	6.30917	2.41462	1.87237	2.59509	0	4.50703	2.25351	0	3.4727	4.67985	4.55553	5.35159	3.97781	1.13096	1	1
na	hap2.xiangmao25190.1	black	6.80671	6.81221	6.73229	9.58384	6.2988	7.08715	5.3485	6.86435	8.44656	6.56927	8.20874	7.33128	9.74669	13.487	17.9578	14.0483	5.13188	15.6993	10.1758	10.8468	6.31773	7.69894	3.82327	8.20344	7.46532	15.5486	6.00155	6.92068	5.67336	4.42604	7.4826	6.51671	6.9318	6.8146	5.75399	8.35509	1	1
na	hap2.xiangmao2550.1	black	1.79094	3.39856	2.22613	0.584568	0.65677	1.3609	1.27622	2.00595	1.19628	2.14448	1.35325	1.65775	2.73601	4.80579	6.73438	4.41497	0.930538	5.31831	3.30065	3.41922	1.49113	1.91759	0.53357	2.00147	2.50006	5.80942	2.04446	0.526496	0.571725	0.616955	0.995946	2.56038	0.997272	1.42314	1.25744	1.11559	1	1
na	hap2.xiangmao27030.1	black	0.712032	5.40627	4.01847	5.02011	6.46174	3.43314	4.73082	4.1649	1.85313	1.8231	4.25319	4.32113	5.55735	4.98014	1.84276	2.54757	5.04273	3.41528	4.71663	4.78344	3.39141	4.48033	4.21563	2.08387	2.45217	1.97555	2.85976	3.63119	2.9599	2.28862	3.10968	0.732346	1.5521	1.11644	0.633647	0.817804	1	1
na	hap2.xiangmao40.1	black	0.932543	2.198	1.46892	2.07119	0	0.931809	0.513734	1.17636	0.812063	0.583022	1.87475	1.43863	1.23103	0.845512	0	0.664441	0.708406	1.37337	0	0.942646	1.39312	1.80883	1.47235	1.4655	0.571243	0.64488	0	1.24849	0.74184	0	0	0.748298	0	0	0.706513	1.16707	1	1
na	hap2.xiangmao520.1	black	4.21423	5.65176	2.26225	5.20637	6.66803	5.49503	5.29852	7.02279	4.59061	5.1915	5.12509	5.28167	1.86969	4.803	5.35728	5.27848	4.63934	6.51251	10.8986	7.24833	6.13471	9.68885	4.42367	7.50957	7.17692	2.54764	2.46574	4.1754	3.74399	3.31257	4.8605	5.83399	2.88645	6.95739	4.04196	5.01343	1	1
na	hap2.xiangmao6970.1	black	0	0	0	0	0.68947	0	0.863883	0	0.731592	0.520502	1.04035	0.687828	0	0.551441	1.22309	0	0	1.30849	0	1.21439	0	0.786347	0.746013	0.694081	0	0.610191	0	0	0	0	0	0	0.511434	0.63536	0	1.02844	1	1
na	hap2.xiangmao7930.1	black	9.72591	6.03964	21.222	5.79602	5.70531	2.6125	5.37448	5.62497	6.79784	15.3771	6.42413	11.0241	30.9667	25.033	27.2615	23.3237	28.027	36.3371	17.6233	24.6325	23.6926	19.4863	18.1193	30.2686	0	0	1.68522	0	0	0	0	0	0	0	0	0	1	1
na	hap2.xiangmao80.1	black	0	0.815675	0	0	0.997066	0.573717	0	0	0	1.10528	0.624581	0.806464	0	0	0.690619	0	0.513302	0	0.697491	1.36623	0	0	0.547589	0.793027	0	0	0	0	0	0	0	0	0	0	0	0	1	1
hap1.evm.model.Chr01.17	na	black	3.05412	1.73927	1.07066	2.68	4.67878	4.03684	0.803452	1.75984	2.26308	0.605298	1.35072	0	2.45761	3.9089	3.11526	5.96367	1.26732	3.53761	4.60552	5.40758	2.58034	3.43751	0.815325	3.67487	0	0.733082	0.805823	0.881331	0.589449	0	0.654318	0	0.641259	1.07991	1.15922	0	1	1
hap1.evm.model.Chr01.18	na	black	0.709895	1.30168	1.06525	1.69853	0.62185	1.47987	1.28076	1.33226	1.37705	0.614872	2.91112	1.48534	3.23338	4.44277	1.81302	0.957827	1.40758	1.81997	3.12508	2.3666	1.0856	1.66207	0.651315	1.09774	0	0	0	0	0	0	0	0	0	0	0	0	1	1
hap1.evm.model.Chr01.2288	na	black	6.57456	8.30815	7.30097	6.18557	4.51072	3.23341	5.32253	3.57879	2.74486	6.53222	8.54736	5.57621	8.54179	16.1104	22.014	13.6689	3.79259	12.06	10.1055	12.7799	8.06095	8.75466	1.06393	8.3636	6.58809	13.8512	4.81677	2.80295	2.70439	2.60583	3.20474	4.8209	4.25404	4.92878	5.8556	4.51898	1	1
hap1.evm.model.Chr01.2695	na	black	0	0	0	0	0	0	0.701424	0.594371	0.505923	0	0	0	1.03696	0	0	0	0	0	0.845155	0	0	0	0	0	0	0	0.651514	0	0	0	0	0	0	0	0.524846	0	1	1
hap1.evm.model.Chr01.3211	na	black	2.95309	2.22947	2.35004	2.24035	2.25076	1.96084	1.81631	1.31221	1.61444	1.89765	2.00627	1.88461	1.89677	3.5999	5.31199	3.18528	0.670841	5.86469	2.88139	5.89941	1.85764	1.88556	0.775625	2.506	1.37392	2.68691	1.37994	0.863474	0.7696	0.675726	0.78307	1.02259	1.16766	0.898791	1.2892	0.957269	1	1
hap1.evm.model.Chr01.3785	na	black	5.25595	9.96045	2.53871	4.05637	0.56474	0.529751	0.771136	0	0	0	0.516247	0	7.59382	8.43277	0.535956	0.98906	4.26217	0	2.2464	2.05607	1.17826	0.87078	1.10458	0.686486	0	0	0	0	0	0	0	0	0	0	0	0	1	1
hap1.evm.model.Chr02.278	na	black	3.7612	2.73851	2.26154	0.673118	0.617346	0	0.981792	0.655153	0	1.83686	2.17763	2.41969	1.76099	1.37868	2.50344	2.34433	1.57037	2.91066	3.94921	8.80885	1.63558	3.86285	0.604425	2.81518	0.651782	0	0	0	0	0	2.41939	0	1.412	0.649407	0.610443	0	1	1
hap1.evm.model.Chr03.2617	na	black	0.717397	2.42704	0.712017	1.0497	0.826038	0.819375	1.09879	0	0.551182	0	1.10989	0.929765	1.04546	1.14703	2.17087	1.41853	0.637754	1.64233	1.17321	2.24961	0.500753	1.12665	0	0.96083	0	1.49764	0	0.65393	0	0	1.05855	0	0	0	0	0.849597	1	1
hap1.evm.model.Chr04.1039	na	black	0	1.03115	0	0.759316	0	0	1.09929	0.780556	0.958009	0	0	0.981664	1.18911	0	0	1.10553	0	0.667626	0.560865	0.951401	0.694784	0.882374	1.01146	0.515568	0	0	0	0	0	0	0.52026	0	0.551657	0	0.709602	0	1	1
hap1.evm.model.Chr04.2223	na	black	3.82881	4.34131	2.00358	1.76122	1.16917	0.860861	1.09607	1.22308	1.06944	0	0	1.88309	3.6185	4.7382	4.64692	1.52891	2.73086	4.9176	5.52185	10.9006	1.83134	3.05609	4.864	2.89155	0	0	0	0	0	0	0.794164	0	0	0	0	0	1	1
hap1.evm.model.Chr04.2730	na	black	0.882124	0.765375	1.28714	1.22012	0	0	1.20455	1.66303	0.854076	0.970864	1.15052	0.906917	2.16023	1.13696	1.64937	1.75466	1.05134	1.44346	1.35202	2.1781	1.01439	1.15226	0.894908	0.936103	0	0	0	0	0	0	0	0	0	0	0	0.554429	1	1
hap1.evm.model.Chr04.2772	na	black	0.761205	0.529696	0.574092	0	0	0	0	0	0	0	1.18824	0	0.652342	0.703028	0	0	1.29828	0.937702	0	0.75948	1.07871	0	0.659552	0	0	0	0	0	0	0	0	0	0	0	0	0	1	1
hap1.evm.model.Chr04.2777	na	black	2.33318	1.31833	2.77112	1.12626	2.0892	1.04876	0	2.92988	1.86541	0.787678	3.69215	1.3942	2.43683	1.90252	1.5094	0	5.89426	4.09675	1.20391	2.80256	2.91326	2.67777	3.40331	3.41448	0	0	0	0	0	0	0	0	0	0	0	0	1	1
hap1.evm.model.Chr04.2780	na	black	64.466	32.57	57.9362	22.9396	37.0077	24.4385	46.6698	68.781	50.1457	19.4678	104.43	25.4412	51.6942	40.8064	35.058	17.6534	103.182	125.209	27.9703	61.9004	66.2541	62.2383	101.206	84.4892	1.29832	3.39216	2.72331	2.94689	2.11101	1.27512	5.46003	16.4384	2.60899	5.21899	8.98135	4.05563	1	1
hap1.evm.model.Chr04.2784	na	black	8.12732	5.14346	8.00056	4.10356	7.36452	4.3186	4.69387	7.83026	6.26328	2.70194	11.1059	3.42703	6.79463	5.17463	3.95522	1.82401	15.2438	12.1032	3.11285	6.32768	6.94662	6.54735	9.22072	8.09853	0	0	0	1.03658	0.518289	0	0	1.3845	0	0	1.44676	0	1	1
hap1.evm.model.Chr04.2785	na	black	13.3583	6.62584	12.0585	4.01666	10.09	4.42722	10.1628	17.296	10.3603	3.67752	20.6215	5.61574	15.1543	10.3335	9.27706	8.49176	28.1557	29.6107	10.8876	19.004	19.6421	15.7233	22.1256	22.9525	0	2.3545	0	1.0697	0.739212	0	0.915157	3.21873	0.804032	1.69741	1.87757	0.919141	1	1
hap1.evm.model.Chr04.2786	na	black	2.91709	1.31313	3.3209	0.624791	2.25287	1.64206	2.55384	3.33848	2.48216	1.31193	4.51734	1.40348	2.23908	2.38752	1.6225	0.710451	6.03791	6.9673	1.41691	1.94932	2.3175	1.92262	3.01272	2.93995	0	0	0	0	0	0	0	0	0	0	0	0	1	1
hap1.evm.model.Chr04.2787	na	black	2.82607	2.3586	2.49484	0.898556	2.12677	1.47373	2.44648	3.30467	2.39173	1.21018	4.63963	0.908922	3.47579	2.22026	2.4799	0.950591	6.05528	6.36127	1.78719	3.79643	4.48422	3.16969	5.30907	2.92463	0	2.22995	1.16034	0.623904	0.680281	0.736659	0	1.67314	0	0	0	0	1	1
hap1.evm.model.Chr05.1227	na	black	3.29819	3.35787	4.54281	2.29998	2.22978	1.04183	2.28949	2.32251	2.13307	3.86836	2.10028	2.35955	9.0906	7.66794	6.04917	3.31916	1.8125	6.63561	7.04429	8.8209	1.99843	6.25383	3.31996	5.79035	1.17322	2.85058	0	1.59862	0.799308	0	1.22532	2.23423	1.76365	2.53344	1.8247	1.6274	1	1
hap1.evm.model.Chr05.87	na	black	0.690382	0	0.659005	0	0	0	0	0.545338	0	0	0.743671	0	0	0	0	0.716922	0	0.785328	0.51707	1.00217	0	0.712314	0	0.732529	0	0	0	0	0	0	0	0	0	0	0	0	1	1
hap1.xiangmao1080.1	na	black	19.4989	12.3676	13.7432	5.87411	16.0588	6.62477	4.85758	4.0122	5.01957	4.81557	5.88851	6.06997	14.355	13.9459	13.3294	13.0434	7.45879	18.2608	17.5496	19.1724	12.024	15.2506	6.23387	16.508	12.0536	4.62723	5.18585	7.20778	6.69079	6.17381	4.23823	4.80611	4.90026	5.48891	3.21844	2.94876	1	1
hap1.xiangmao10860.1	na	black	0.759633	0.900005	0.688079	1.00932	1.30368	1.76353	2.69473	3.50465	3.02206	1.26398	1.89846	1.49349	1.86403	4.75564	1.07988	0.76252	0.973771	2.73048	3.36978	4.43167	2.94385	1.76593	0	3.34544	0	0	0	0	0	0	0	0	0	0	0	0	1	1
hap1.xiangmao12540.1	na	black	44.8922	84.7737	20.7827	19.9407	33.2947	25.0045	24.6822	31.6429	20.7645	17.8264	36.2058	22.1945	301.404	158.53	65.2868	66.5337	106.492	74.9867	116.289	120.625	74.4064	115.701	70.2012	85.5967	63.3906	60.7295	43.1725	8.50733	9.15749	9.80765	10.7535	11.7454	11.5714	9.41702	11.7212	13.1337	1	1
hap1.xiangmao13770.1	na	black	2.98328	1.94286	2.7655	1.17463	0.791431	0.575628	2.61999	1.95086	0.752477	1.06774	3.93551	1.62811	3.06206	3.23372	4.9082	3.17969	1.22116	4.45898	2.59031	6.09986	0.575222	1.2688	0	1.55759	1.7517	3.09984	1.85517	0.752747	1.30379	1.85484	1.06049	1.19614	2.55935	0.682279	1.78436	0.801527	1	1
hap1.xiangmao16150.1	na	black	5.47658	4.86864	4.23432	6.45024	5.78892	3.41214	6.75477	5.75453	5.59216	6.8323	5.55652	4.63772	6.00788	7.0906	3.27194	6.15661	8.66927	6.00025	4.63586	5.4354	7.49454	6.71832	6.45963	6.33969	3.35543	2.36447	0.591715	3.32156	3.22636	3.13116	3.898	4.6556	4.37774	3.79602	2.07124	4.08139	1	1
hap1.xiangmao340.1	na	black	2.1439	1.43292	0.828314	1.24134	0.866492	1.13157	2.81083	2.89247	1.89995	1.64603	2.08598	1.88474	1.02676	1.23793	2.02493	2.62702	1.16355	1.88003	2.06077	2.57531	1.35407	0.920269	1.31385	1.55735	0.662471	1.33174	0	0	0	0	0.712985	1.23046	0.785747	1.05989	0.763864	0.793129	1	1
hap1.xiangmao3800.1	na	black	1.74758	0.803626	1.11244	1.2339	0	0.565624	1.84335	1.12445	1.09596	1.53855	2.01305	1.53084	0.673664	1.34387	0.583111	1.65956	0.800481	1.42675	1.74101	2.44017	1.81524	4.25783	2.07659	2.27026	1.15957	0	0	0	0	0	1.30012	0	0.619176	0	0.535417	0	1	1
hap1.xiangmao7050.1	na	black	0	0.596941	0	0.984392	0	0	0	0.616838	0	0.502506	0.817344	0.731869	0	0	0.674497	0.597538	0	0	0.682824	0	0	0.736091	0	0.645948	0	0	0	0	0	0	0	0.808973	0	0	0	0	1	1
hap1.evm.model.Chr02.235	na	black	4.22837	7.17105	20.3543	5.87441	1.78263	5.7512	18.1696	16.2029	11.8689	16.5845	32.548	29.4527	36.0319	23.8219	2.18614	4.51186	35.5033	5.21197	19.2294	12.8902	19.7472	14.3473	24.7138	10.185	1.3513	0	0	0	0	0	0.8594	0	0.535018	0	0.634795	0	1	1
hap1.evm.model.Chr03.1035	na	black	14.302	20.0538	15.5912	12.5993	6.72894	5.49103	8.23211	6.75432	6.62121	12.3438	20.4737	11.9936	15.2699	19.1493	36.2204	26.1283	8.55256	26.2512	24.4343	28.7246	9.02636	13.6331	7.55727	16.4202	5.27309	18.7257	6.85111	4.16187	4.41806	4.67424	8.41793	7.39056	11.9667	8.2726	11.2631	10.5989	1	1
hap1.evm.model.Chr03.2057	na	black	4.8408	2.42009	1.1258	2.94398	0.94318	0.905759	2.79433	2.90935	1.56804	0.680421	5.41889	0	0	0.507252	0.952935	2.81795	1.16264	1.12784	3.13652	2.97898	1.82974	2.76876	1.34819	3.00443	0.618267	0	1.63748	0	0	0	0	0.898098	0	2.21463	3.11528	0.675502	1	1
hap1.evm.model.Chr03.2064	na	black	2.12546	5.24181	1.81864	3.54253	0	0.932292	0.938774	0.806118	0	0.57185	0.570141	1.90444	1.33345	0.790347	0	1.86429	3.62384	0.805847	1.18486	0.897853	1.2081	1.88698	7.22185	1.24048	0	0	0.821763	0	0	0	0	0	0.633988	0.749699	1.4863	0	1	1
hap1.evm.model.Chr03.2216	na	black	13.2849	11.7095	11.8333	5.649	4.89637	6.26654	9.9271	8.08336	6.96537	8.36495	11.161	9.32155	8.15381	8.39455	8.68946	13.1801	5.98517	9.34648	14.4573	16.1875	6.12699	9.75639	5.3762	8.70752	4.90838	5.52511	3.13855	4.08351	3.41681	2.75011	4.54833	5.64448	5.7938	5.45696	4.93924	5.48431	1	1
hap1.evm.model.Chr03.3728	na	black	11.5351	14.9722	10.0181	1.20105	2.30634	1.81608	1.7181	1.84155	1.28586	0.886489	2.1981	1.78326	15.6383	23.1057	31.018	12.7766	9.94398	27.5067	22.597	23.0233	15.7605	15.3767	9.26601	16.2487	0	2.39869	0.753071	1.28555	0.801261	0	1.82562	1.20367	0	1.06504	1.1609	0	1	1
hap1.evm.model.Chr03.580	na	black	2.05058	1.04851	1.11511	0	1.25022	0.614876	0.702305	0	0.531942	1.00564	0	1.49077	2.09592	1.74442	0.90315	0.822198	1.31022	2.7579	1.84171	0.896708	2.91867	1.71739	2.41382	2.62527	0.60908	0	0	1.29581	0.647907	0	0	0	0.594192	0	0.557089	0.967867	1	1
hap1.evm.model.Chr03.861	na	black	1.15343	1.60428	2.03304	0	0	0	0	0	0	0	0	0	4.70818	3.31259	1.11543	0	1.10906	0.761724	2.28221	1.01018	0.951409	0.915373	0.763228	0.879042	0	0	0	0	0	0	0	0	0	0	0	0	1	1
hap1.evm.model.Chr04.1678	na	black	0.887708	0.995299	1.43312	0.575741	0.501523	0.926914	1.45573	1.784	1.57012	0.604314	2.67233	1.69804	1.05014	0.55033	0.637201	2.07804	0.744932	1.33301	1.63803	2.14018	1.53313	1.60278	1.40889	1.54165	0	0.731354	0	0	0	0	0.662813	0.686049	0.595127	1.18755	0.821437	1.13696	1	1
hap1.evm.model.Chr04.2173	na	black	0	0.915891	0	1.95377	1.58972	0.972106	1.50738	1.36938	1.43799	3.55068	1.53466	2.00188	3.00255	0.634472	1.90776	2.26	3.28639	1.99053	1.29964	2.37134	1.56483	2.17988	1.76668	4.6029	0	0.50875	0	0.700591	0.935515	1.17044	0.566817	1.24206	1.1543	0.657683	0.558033	1.22854	1	1
hap1.evm.model.Chr04.852	na	black	6.27485	5.34887	6.68017	7.43637	5.87304	7.46312	7.29115	6.43435	8.56067	6.92197	7.69759	9.95718	30.2012	19.1799	8.60178	4.2328	19.642	4.79061	9.88003	7.60186	9.11946	8.22762	20.4989	8.71857	0	0	0	0	0	0	0	0	0	0	0	0	1	1
hap1.evm.model.Chr04.975	na	black	0	0	0	0	0	0	0	0	0	0	0	0	0	0.60819	0.780108	0	0	0.982684	0.548252	1.04482	0	0	0	0	0	0	0	0	0	0	0	0	0	0	0	0	1	1
hap1.evm.model.Chr06.242	na	black	2.43918	1.69142	1.69747	0	0.633232	0.799069	0	0	0	0	1.0365	0	2.05982	3.7897	0.727063	1.09948	0	1.98616	0.692796	0	0	1.27148	3.07908	0.943721	0	0	0	0	0	0	0	0	0	0	0	0	1	1
hap1.evm.model.Chr01.1002	hap2.evm.model.Chr01.4353	blue	0	0	0	0	0	0	0	0	0	0.728624	0	0.94759	0	0.51998	0.74115	0	0	0.54953	0	0	0	0	0	0	0	1.07433	0	0.549659	0.65682	0.76398	1.6613	0.680858	0.928484	1.92925	1.07005	1.03696	1	1
hap1.evm.model.Chr01.1005	hap2.evm.model.Chr01.4350	blue	1.36561	1.83024	0.585123	2.83165	2.68852	2.66574	1.10451	1.92972	2.21834	3.37834	4.8302	2.00166	2.41204	1.90631	4.13318	8.64812	2.13771	3.16043	1.65912	3.63837	1.2511	2.7998	0.94994	1.65265	10.6925	18.6257	24.0689	13.0961	19.048	24.9999	14.0369	10.3641	19.8286	12.9798	8.7625	17.9542	1	1
hap1.evm.model.Chr01.1010	hap2.evm.model.Chr01.4345	blue	121.214	110.486	17.8104	203.6	304.422	313.086	105.917	92.9338	106.415	99.1464	113.16	87.7788	48.9462	36.3288	25.577	58.0913	142.977	42.8058	51.1412	43.7533	164.445	31.5555	209.337	35.1405	852.131	297.885	440.802	554.105	494.58	435.056	421.879	432.157	194.456	540.804	250.393	199.03	1	1
hap1.evm.model.Chr01.1011	hap2.evm.model.Chr01.4344	blue	6.46951	6.2131	5.98924	12.5484	19.9419	9.67719	3.82724	3.77694	6.96287	5.6761	2.35791	7.76776	4.24018	6.9649	5.5199	3.90321	5.44366	5.85099	4.81396	4.08025	5.49555	2.39207	3.05814	4.65807	17.2848	10.2031	19.1707	22.6033	32.5083	42.4133	5.90118	10.6732	15.1015	13.2256	7.82858	11.4021	1	1
hap1.evm.model.Chr01.1019	hap2.evm.model.Chr01.4335	blue	1.30936	1.51043	0.789231	0.809684	0.701049	1.09082	0	0	0	0.600648	0	0	0.518892	0	0	0	0	0	0.550199	0	0.57431	0	0	0	3.51526	1.52639	1.6045	2.09357	2.50217	2.91077	0.867969	0.788528	1.31651	1.11073	0	0	1	1
hap1.evm.model.Chr01.1023	hap2.evm.model.Chr01.4330	blue	0.570644	0.613613	0.675076	0.791659	0.520127	0.778828	0.640701	0.661097	0.762026	1.07455	0.894372	1.116	1.16879	1.07015	1.55032	1.12843	0.593127	0.663938	0.850867	0.679995	0.981756	0.985345	0.962517	1.00141	2.10072	1.78226	3.02351	1.88432	2.55324	3.22217	0.55433	0.76248	1.07639	1.02575	1.27196	1.03358	1	1
hap1.evm.model.Chr01.102	hap2.evm.model.Chr01.5251	blue	0	0	0	0	0	0	0	0	0	0	0	0	2.05143	0.684565	0	0.987359	0.85439	0	0	0	0.531716	0	1.00694	0	1.68293	0.941554	5.73223	7.05916	8.67333	10.2875	5.06198	5.8078	9.93846	8.52312	12.2513	8.78381	1	1
hap1.evm.model.Chr01.1034	hap2.evm.model.Chr01.4315	blue	1.71206	0	0	1.54232	1.12305	0.903453	0.685406	0	0	2.33463	0.661885	1.47281	0	0	0	0.750061	0	0	0	0.626673	0	0	0	0.651044	0	0.811505	0	0.568517	0	0	1.59514	0.926519	1.69842	2.93617	4.16837	3.08196	1	1
hap1.evm.model.Chr01.1060	hap2.evm.model.Chr01.4290	blue	140.426	99.607	114.273	20.4269	75.5987	46.5421	44.2181	62.8272	57.9077	29.0427	76.318	31.3403	87.8388	45.8345	12.0298	56.8207	181.9	34.5025	54.2026	62.5433	103.353	64.9852	127.331	37.4039	158.208	86.7325	104.377	268.759	247.239	225.718	264.934	160.971	233.861	205.078	125.789	291.006	1	1
hap1.evm.model.Chr01.1062	hap2.evm.model.Chr01.4288	blue	31.9121	42.8261	14.0969	41.0027	72.7737	38.2353	36.9034	31.735	29.4385	54.7785	124.964	30.9041	10.5294	7.4526	5.95488	30.2165	33.1341	4.79071	5.85551	6.03456	15.5262	21.3873	41.1837	13.61	55.5609	28.1542	79.9999	390.216	434.24	478.263	469.405	427.184	728.888	279.787	239.846	534.947	1	1
hap1.evm.model.Chr01.1073	hap2.evm.model.Chr01.4277	blue	33.8948	23.1675	8.079	63.8854	38.8394	50.8493	51.7819	68.1799	50.1371	33.6538	62.446	37.2336	18.4425	17.8778	20.6027	27.3417	62.5033	25.5447	30.808	39.917	34.3856	44.4818	59.172	37.8649	27.2582	33.8263	86.6284	63.5536	74.5715	85.5893	79.5967	88.4621	62.6622	78.1848	118.779	58.9151	1	1
hap1.evm.model.Chr01.1074	hap2.evm.model.Chr01.4276	blue	0	0	0	0	0	0.649698	0	0	0	0	0	0	0	2.01418	0	1.12767	1.31253	1.21956	0.96272	1.29615	0.623672	2.41841	0.54436	0.546283	30.1737	12.547	12.1536	11.0543	8.49856	5.94287	6.83195	0.541504	4.26257	7.48996	0.588401	3.33426	1	1
hap1.evm.model.Chr01.109	hap2.evm.model.Chr01.5244	blue	0	0	0	22.0694	10.3669	5.62196	2.18177	1.97741	1.05434	14.5755	0	15.3916	0.704176	1.34218	1.84561	3.6547	1.29113	1.58116	1.90942	3.52843	0	7.42625	3.37443	2.73221	1.40178	1.64807	7.87478	9.41413	12.6135	15.8128	11.7158	6.68071	13.3419	9.27127	8.36683	14.064	1	1
hap1.evm.model.Chr01.1118	hap2.evm.model.Chr01.4236	blue	159.624	66.7302	206.926	40.4451	81.2585	56.5142	57.2811	70.9468	69.7584	77.0282	94.175	66.7602	154.517	79.0932	19.9711	124.049	277.077	56.0366	71.1406	99.8945	187.928	124.283	232.529	81.0258	389.943	144.918	513.41	453.829	441.061	428.292	323.451	483.085	311.995	263.369	319.665	250.158	1	1
hap1.evm.model.Chr01.1138	hap2.evm.model.Chr01.4214	blue	0	0	0	0	0	0	0	0	0	0	0	0	0	0	0	0	0.552016	0	0	0	0.967135	1.25841	0	1.3057	0.650207	0.568146	0.730915	3.18705	2.05286	0.918665	0.705607	1.06515	0.895028	0	1.04528	0	1	1
hap1.evm.model.Chr01.113	hap2.evm.model.Chr01.5240	blue	1.0686	2.05578	1.03869	8.49219	4.30712	4.18846	3.90775	3.26012	2.41116	2.87342	2.32112	2.12328	0.679284	0	0	1.25023	1.84269	0	1.72414	0	1.02017	0.517902	0.601126	0	4.64212	3.8054	9.40992	8.53819	9.39241	10.2466	6.42175	12.6913	6.93559	12.644	21.0224	8.93605	1	1
hap1.evm.model.Chr01.1142	hap2.evm.model.Chr01.4210	blue	0.619202	0.922491	0	0.971336	0.543935	0.533827	0	0	0	0.559992	0.976904	0	2.1523	3.40729	1.63024	1.59522	0.99854	1.89971	2.76973	2.03862	1.0094	2.04774	1.23576	0.765224	3.84797	1.93993	2.94631	6.26445	7.9957	9.72695	5.42287	4.9616	11.9962	6.51736	3.59431	7.70801	1	1
hap1.evm.model.Chr01.1148	hap2.evm.model.Chr01.4204	blue	2.24502	2.60084	1.9061	2.52186	2.33061	2.3464	0.880552	1.32606	1.53626	2.17738	1.92552	1.9093	1.19272	1.61257	2.35017	2.12211	0.732699	1.52231	1.64916	2.27497	0.977551	1.22249	0	0.925174	5.09534	4.57655	10.3458	4.57125	7.20115	9.83105	3.2191	2.70436	2.32651	2.59438	2.16483	2.95414	1	1
hap1.evm.model.Chr01.114	hap2.evm.model.Chr01.5239	blue	4.08668	6.24687	1.64814	10.9103	7.78342	6.47444	4.10152	2.51042	1.92834	8.17629	3.06453	10.8369	5.96539	19.9718	23.4797	11.4633	5.05298	17.6599	13.4893	10.2198	7.33786	7.69253	6.07286	10.3833	66.7913	56.106	68.9542	30.1466	37.8968	45.6471	23.6298	22.6147	32.607	24.4126	18.6752	27.8277	1	1
hap1.evm.model.Chr01.116	hap2.evm.model.Chr01.5237	blue	9.74753	20.1746	8.97777	58.5778	40.2882	45.6145	56.1511	51.9391	47.2666	65.2285	79.7552	40.9769	406.034	424.837	364.071	223.056	339.682	377.413	368.217	318.636	354.589	460.086	442.883	433.65	1080.87	523.773	2049.29	3082.12	3321.83	3561.53	3894.52	2137.89	3873.29	3881.62	1385.02	4691.53	1	1
hap1.evm.model.Chr01.1195	hap2.evm.model.Chr01.4159	blue	21.6405	7.68133	5.89627	313.723	78.8287	90.3428	74.4981	77.5431	73.5313	398.092	36.8894	339.146	81.5282	49.6099	34.0962	132.658	84.0505	38.6059	34.808	36.0032	98.3287	88.2945	79.5298	76.3603	149.499	35.3637	159.242	213.805	190.254	166.702	354.938	293.235	454.953	338.382	495.401	375.443	1	1
hap1.evm.model.Chr01.1199	hap2.evm.model.Chr01.4155	blue	0.591752	0.540317	0	0.567105	0	0	0	0	0	0	0	0	0	0	0	0	0.887963	0	0	0	0	0	0	0	0.74078	0.886132	0.582437	0	0.525552	0.859882	0.911362	1.40182	1.63795	1.50147	1.4076	1.07229	1	1
hap1.evm.model.Chr01.1259	hap2.evm.model.Chr01.4086	blue	2.81813	8.5154	2.2418	8.44178	1.67044	6.03831	3.31851	1.51483	3.34346	7.73469	3.85146	6.55065	1.57935	2.23257	0	2.2906	4.1095	0	0	0.711214	3.22684	1.0626	2.49752	0.68577	4.77171	5.67923	12.6049	11.835	10.9605	10.086	17.7386	43.1403	16.9685	30.8165	69.7699	13.9222	1	1
hap1.evm.model.Chr01.1273	hap2.evm.model.Chr01.4072	blue	1.90931	2.48846	1.50176	11.3995	13.1319	7.6064	6.90343	8.38199	7.42394	11.3239	14.7294	13.1588	1.7227	2.68517	2.59731	3.31925	6.62916	4.20405	3.31152	3.13929	3.54072	2.78577	1.43655	2.88876	26.0225	7.46213	11.5114	11.3399	15.37	19.4	6.95343	9.79766	7.41793	8.11538	8.61404	4.89025	1	1
hap1.evm.model.Chr01.129	hap2.evm.model.Chr01.5221	blue	1.48279	2.11979	0	0.50222	1.66082	0.85527	0.838379	1.27816	0.595283	0.562324	1.57699	0.63288	9.42892	11.0776	6.50888	4.45288	4.1419	6.95078	9.52499	5.18393	2.29727	6.45078	3.00242	3.8393	15.9339	8.89503	12.3852	22.4791	24.1661	25.8531	32.3912	15.6424	43.2585	34.5325	9.79638	37.5968	1	1
hap1.evm.model.Chr01.1317	hap2.evm.model.Chr01.4030	blue	16.844	25.3413	12.3114	30.2574	22.0662	19.2867	12.7959	10.0792	10.4661	21.0042	14.0971	22.9222	12.1047	10.9282	11.3668	14.4579	8.63353	8.48164	14.8599	20.6084	14.7958	10.0338	10.5731	10.9426	41.0974	24.8339	29.9644	61.6682	60.2371	58.8061	43.3977	29.6165	50.8082	37.2469	23.7503	33.9976	1	1
hap1.evm.model.Chr01.1320	hap2.evm.model.Chr01.4028	blue	0	0	0	10.0088	1.09013	3.83172	2.10925	1.76199	1.41832	26.7207	0.673921	12.7984	0	0	0	0	0.528421	0	0	0.927274	0.734684	0.899829	1.1794	0	1.31429	4.33326	11.6394	13.8553	25.202	36.5487	45.7589	41.5412	34.9543	36.6088	76.5369	45.7691	1	1
hap1.evm.model.Chr01.1325	hap2.evm.model.Chr01.4023	blue	0	0	0	0	0	0	0	0	0	0	0	0.55513	0	0	0	0	0	0	0	0	0	0	0	0	0.519072	0	0	0.740163	0.95986	1.17956	1.40569	1.05881	1.32071	0.646299	0.521466	0.960215	1	1
hap1.evm.model.Chr01.1329	hap2.evm.model.Chr01.4019	blue	14.9115	14.6937	8.89147	21.7592	14.1128	14.2232	13.3257	12.1011	9.12146	24.8847	17.993	24.6911	22.9224	19.7738	26.7271	20.2833	19.4527	23.1197	22.5337	21.5169	19.6459	22.3953	25.0192	22.7044	27.2454	26.6396	21.143	47.081	43.9865	40.892	56.2346	43.5367	52.9924	60.7075	56.8201	63.5086	1	1
hap1.evm.model.Chr01.1333	hap2.evm.model.Chr01.4015	blue	13.1185	4.33653	0.626453	380.616	117.648	76.5886	330.159	249.439	172.949	789.892	113.049	780.007	13.1989	4.55449	8.17822	16.7898	119.164	16.7991	16.619	30.3905	119.375	22.1255	89.1534	16.3147	613.001	249.729	1400	1639.08	1792.34	1945.6	1419.98	1671.44	1731.1	1515.48	1676.85	1748.85	1	1
hap1.evm.model.Chr01.1349	hap2.evm.model.Chr01.3998	blue	1.83676	1.83782	0.954189	7.97003	3.63872	5.17622	5.41907	6.10984	5.50343	13.2035	3.52409	12.005	1.72619	2.19389	4.49207	4.25794	4.34694	4.68277	5.44598	5.82724	3.58869	3.56253	3.8494	2.04966	4.58031	5.74446	7.90544	5.66659	6.69502	7.72346	6.80333	5.65068	10.2082	6.786	6.70715	11.1894	1	1
hap1.evm.model.Chr01.134	hap2.evm.model.Chr01.5216	blue	5.26346	2.62577	7.11725	10.6267	15.5748	15.3152	27.651	40.7305	49.4237	52.2073	4.946	69.0486	3.71368	5.36572	10.4571	13.697	19.2863	22.0337	8.61698	23.3212	45.8824	21.6141	23.5457	47.012	129.659	28.238	78.0286	53.2423	46.4344	39.6265	27.0251	75.1497	27.4224	15.8599	17.334	3.76801	1	1
hap1.evm.model.Chr01.1350	hap2.evm.model.Chr01.3997	blue	14.1269	12.7768	6.76171	1084.64	524.347	472.132	210.078	149.587	197.273	1774.1	74.0571	1934.12	140.839	147.427	353.453	295.736	316.049	371.945	250.236	234.272	283.012	519.938	748.654	516.619	812.644	837.465	1204.37	2110.25	1837.14	1564.04	3762.82	3626.39	3444.49	4856.22	7177.45	5257.93	1	1
hap1.evm.model.Chr01.139	hap2.evm.model.Chr01.5211	blue	6.69806	2.18358	1.24689	96.3828	78.6053	80.1525	17.783	33.3817	27.2526	116.235	17.36	114.795	33.3546	62.5472	34.1771	107.027	72.6094	84.1279	98.9191	83.5318	194.431	160.346	259.486	112.495	875.801	395.198	263.389	680.151	561.615	443.079	453.648	348.815	229.226	473.427	299.67	237.525	1	1
hap1.evm.model.Chr01.142	hap2.evm.model.Chr01.5208	blue	2.75612	2.64219	4.22422	0.599693	0.702505	1.51538	2.19008	2.08231	1.53267	1.577	1.95531	1.19209	2.87765	1.99247	1.88321	2.18006	3.45832	2.34723	1.77073	1.41746	1.97157	3.10787	3.49477	3.28643	2.93956	4.14051	1.25525	2.23617	2.32884	2.4215	5.0373	4.03262	4.67695	5.23987	5.9953	6.99887	1	1
hap1.evm.model.Chr01.1435	hap2.evm.model.Chr01.3908	blue	0	0	0	0	0	0	0	0	0	0	0	1.9445	0	0	0	0	0.705448	0	0	0	0	0	0	0.73846	22.7809	29.9673	7.12042	22.7476	22.4786	22.2096	48.8458	30.8196	48.0502	103.801	282.41	58.1055	1	1
hap1.evm.model.Chr01.1437	hap2.evm.model.Chr01.3905	blue	0	0	0	2.06293	0	0.794282	0.871267	0	0.54823	1.78494	0	2.39155	5.21883	2.55843	0.509293	0	3.25442	1.61459	0.912291	2.93835	1.48919	1.12372	4.6534	0	2.46295	3.03577	3.27649	0.772398	0.584004	0	13.1292	2.78681	19.912	6.00409	15.1922	3.40286	1	1
hap1.evm.model.Chr01.1449	hap2.evm.model.Chr01.3895	blue	0	0	0	0	0	0	0	0	0	0	0	0	0.721271	0	0	0	0	0	0	0.718626	0.656465	0.979216	0	0	0.896941	0.748475	0.922454	0	1.13842	1.8043	0.512432	0.639028	0.790467	0.623507	1.16456	0.821732	1	1
hap1.evm.model.Chr01.1491	hap2.evm.model.Chr01.3857	blue	15.7651	12.0379	15.144	12.6636	11.2921	7.62399	11.1244	9.34823	10.2433	14.6688	10.8878	11.7041	5.8064	5.88065	8.17417	8.15653	5.93555	6.06861	5.22271	6.09989	4.15627	6.44309	7.73893	4.88514	7.82817	5.16512	9.47835	19.0151	26.9942	34.9734	23.2459	12.4954	25.3245	20.4639	20.1351	29.9935	1	1
hap1.evm.model.Chr01.1492	hap2.evm.model.Chr01.3856	blue	1.82383	0	3.77745	16.9539	27.3289	25.0915	19.173	24.6787	24.0225	35.0778	19.5407	33.3348	12.2457	10.5862	11.0329	89.1733	90.6623	22.2814	14.6508	17.646	71.5837	32.0262	32.6024	53.425	355.519	91.3417	270.915	758.2	750.268	742.336	482.472	390.12	347.101	464.637	291.892	377.21	1	1
hap1.evm.model.Chr01.1515	hap2.evm.model.Chr01.3833	blue	23.2349	37.9341	13.1964	129.664	55.9791	57.177	112.248	90.9953	85.9759	110.514	30.7728	172.435	38.2152	45.2902	35.3843	39.8528	87.9998	50.9968	72.7718	44.5267	52.1027	71.8301	70.1055	59.207	125.552	73.5863	209.575	315.083	344.108	373.134	408.8	376.272	389.236	324.114	382.817	368.829	1	1
hap1.evm.model.Chr01.1516	hap2.evm.model.Chr01.3832	blue	2.50773	2.93957	0.717121	3.80735	1.28987	1.24779	1.24148	1.45174	0.799977	2.41488	1.81281	6.42963	4.311	2.30309	1.73453	3.79317	4.39711	3.86232	5.02335	4.3374	3.54247	4.20493	5.11585	3.33226	10.7619	5.66583	11.3231	15.3686	13.3717	11.3748	14.6895	11.1286	12.7229	11.6108	6.32464	14.1812	1	1
hap1.evm.model.Chr01.1518	hap2.evm.model.Chr01.3830	blue	0.832288	1.42859	0	1.30405	2.04733	2.1875	1.83008	0.85909	1.39929	2.67481	0.644045	2.92914	2.35112	1.57898	1.21259	2.11109	8.58361	1.14557	2.74575	2.60412	6.31051	1.47867	3.62241	3.07968	8.24724	4.66407	11.1412	8.46859	8.34131	8.21402	8.76406	14.9247	8.27078	6.59635	11.0867	4.68035	1	1
hap1.evm.model.Chr01.1543	hap2.evm.model.Chr01.3810	blue	0	0	0	1.04159	0.858552	0	0	0	0	0.600982	0	0.781667	0	0	0	0	0	0	0.727675	0	0	0	0	0	0	1.53356	1.29339	2.75001	4.80266	6.85531	13.1576	6.54124	11.6317	10.7104	7.75012	11.5106	1	1
hap1.evm.model.Chr01.1545	hap2.evm.model.Chr01.3807	blue	0.911078	0	0	1.26594	0.657721	0.957894	3.10909	2.2608	4.67537	1.73564	0	4.47261	0	0	0	2.48414	1.7366	0	0.626946	0.871668	5.29652	2.03152	1.76193	1.06679	4.0809	13.1694	4.83008	21.8261	17.7979	13.7697	13.4735	14.423	11.3235	6.9739	10.0712	8.41696	1	1
hap1.evm.model.Chr01.1554	hap2.evm.model.Chr01.3798	blue	1.39351	0.798926	1.42342	0.673543	0.818582	1.67391	1.40128	0.935824	1.09953	3.03783	1.27725	3.66514	1.26468	0.86148	0.876785	0.815708	1.59271	0.895258	0.735486	0	0.991737	0	0	0.610164	16.8181	8.52085	21.1662	36.7795	49.2223	61.6652	49.7169	35.3786	44.1527	31.6679	24.0843	60.135	1	1
hap1.evm.model.Chr01.1558	hap2.evm.model.Chr01.3794	blue	1.00052	0	0.714288	0.602753	0	1.63018	0.815881	0.574635	1.11475	0.611331	0.668483	0.594868	0	0	0.612631	0.727612	0.572304	0.594743	0.682255	0	0.780025	0	0	1.08512	117.405	6.96439	8.00871	9.62418	13.6131	17.602	12.3234	18.586	7.26004	19.9232	4.41636	9.59256	1	1
hap1.evm.model.Chr01.1577	hap2.evm.model.Chr01.3775	blue	0	0	0.505481	15.5646	28.4354	34.6484	28.7043	14.685	17.7167	63.6615	3.4657	39.4859	1.71948	0	0.513175	5.73277	16.5183	3.84256	2.40692	1.91655	17.4027	11.4071	24.2739	11.8429	20.3979	6.01769	12.1967	19.2579	15.8001	12.3422	29.7624	35.9375	17.7176	17.8693	19.8881	18.2212	1	1
hap1.evm.model.Chr01.1587	hap2.evm.model.Chr01.3765	blue	94.5848	200.003	79.1599	317.015	229.605	123.477	239.389	195.339	167.513	294.201	296.301	232.148	164.343	139.089	135.059	167.939	203.767	119.807	154.899	157.099	170.294	181.674	289.816	155.851	188.213	119.796	274.409	634.07	656.1	678.13	459.155	318.094	498.131	475.026	341.401	617.36	1	1
hap1.evm.model.Chr01.1597	hap2.evm.model.Chr01.3748	blue	0	0	0	1.33809	1.07175	1.57774	0.741895	0	0.601125	1.42745	0.893044	0.848741	0.793945	0.512543	0	0.976196	1.86653	0	0.573363	0	0.56762	0.730583	1.23195	0.514514	1.50269	1.01449	4.10135	10.5342	10.4972	10.4603	3.50328	2.57952	4.39672	4.63685	3.89644	4.31027	1	1
hap1.evm.model.Chr01.1610	hap2.evm.model.Chr01.3733	blue	0.516411	0.51627	0	0	0	0	0.528357	0	0.572738	0	1.40104	0	0	0	0	19.6853	1.81037	0	0	0	1.06472	1.06385	0	0.843394	6.59967	4.01221	13.5745	56.4074	54.4783	52.5493	27.137	13.686	30.7301	39.3022	30.1978	72.0266	1	1
hap1.evm.model.Chr01.1618	hap2.evm.model.Chr01.3725	blue	0	0	0.559325	0	0	0	0	0	0	0	0	0	0	0	0	0.9685	0	0	0.818491	0	0	0.643727	0	0.597526	1.42364	1.54618	2.28399	1.08632	1.34736	1.60839	0.508578	0.812705	0.823213	1.27278	0	0.786434	1	1
hap1.evm.model.Chr01.1620	hap2.evm.model.Chr01.3724	blue	0	0	0	0	0	0	0	0	0	0	0	0	0	0	0	0	0	0	0	0	0	0	0	0	0	0	0.845462	0.735222	0.515755	0	0.500489	0	0	1.81632	0	1.26375	1	1
hap1.evm.model.Chr01.1630	hap2.evm.model.Chr01.3714	blue	0.780537	1.20114	0	14.8449	21.8342	15.5589	9.48992	5.68986	11.5365	23.3382	9.44471	9.62081	7.89426	1.16271	0.511383	2.28778	52.4976	1.67443	11.0093	17.6458	24.8699	8.69449	26.151	9.09325	504.854	63.2053	126.156	307.935	280.191	252.447	399.032	37.9493	518.319	205.639	47.9263	157.17	1	1
hap1.evm.model.Chr01.1673	hap2.evm.model.Chr01.3676	blue	2.06342	4.77593	0.956937	6.4457	1.57474	4.84009	1.2506	0.694314	1.03148	3.49199	1.8062	4.19718	2.0675	4.12295	6.71274	2.63032	1.66999	4.24949	2.51945	2.55746	2.08974	1.70892	2.32919	1.9215	49.9756	39.5791	41.4026	14.87	20.1831	25.4962	9.11833	7.64991	13.3455	10.9703	6.00849	12.0879	1	1
hap1.evm.model.Chr01.1703	hap2.evm.model.Chr01.3643	blue	0	0.500045	0	0	0	0	0	0.904635	0.540603	0	0	0.575107	2.15596	1.3404	0	0	2.4221	0	0	0	0.896995	0.990016	2.15282	0	2.10762	1.0965	2.69837	8.43248	8.44181	8.45114	8.77298	5.5202	5.45241	3.07008	5.37418	7.47623	1	1
hap1.evm.model.Chr01.1713	hap2.evm.model.Chr01.3632	blue	1.67701	0.509663	0	4.74718	0	0	2.18197	1.41085	1.47744	106.052	0.798998	127.249	3.62361	1.87523	2.35606	14.0696	35.5046	27.3861	5.4181	31.7928	27.303	49.5368	80.1436	40.3572	36.5265	20.1656	143.34	198.059	138.894	79.7294	93.3953	174.105	60.4771	53.5997	158.344	130.653	1	1
hap1.evm.model.Chr01.1721	hap2.evm.model.Chr01.3628	blue	1.49106	3.26107	3.64558	2.87779	1.26689	1.20385	1.29214	1.08568	1.2779	2.06076	1.57969	2.28561	1.98758	2.38063	5.09749	2.94222	1.90635	2.66038	2.08431	1.63305	1.63692	1.21469	1.74344	2.48818	8.98074	10.7042	8.85366	4.85428	5.87349	6.89271	5.1959	4.23443	4.43109	7.05548	3.71394	7.2766	1	1
hap1.evm.model.Chr01.1731	hap2.evm.model.Chr01.3619	blue	18.5392	10.631	7.81117	22.8058	22.8696	19.1884	15.2948	13.0607	13.2515	11.6444	9.41448	12.2673	4.8499	2.51616	2.34285	15.7286	23.3657	5.03083	2.43064	6.55045	17.4599	6.29537	18.8581	13.4077	9.53406	6.16286	34.7927	17.5658	13.3126	9.05939	14.3501	29.4496	10.1696	19.1915	38.3998	12.1109	1	1
hap1.evm.model.Chr01.1747	hap2.evm.model.Chr01.3604	blue	2.76224	4.7336	2.76538	5.60175	3.95688	4.2897	3.85029	3.77932	4.01499	8.47338	1.75002	8.46432	17.7987	20.3823	18.274	18.5237	21.4683	18.5012	21.7095	19.755	15.1255	22.4031	30.1563	19.9375	146.274	68.6247	216.875	307.323	351.834	396.344	264.835	133.712	290.672	268.94	96.9308	310.741	1	1
hap1.evm.model.Chr01.1759	hap2.evm.model.Chr01.3593	blue	4.92275	6.11543	0	23.2831	14.6697	11.938	13.8691	15.5054	6.62055	35.2735	48.0753	38.0554	7.60098	5.40285	3.798	4.09643	17.9897	10.6194	4.74173	3.11866	7.16734	10.9349	17.8946	8.59753	97.2528	23.0358	143.894	195.817	153.063	110.308	72.8657	82.7548	66.677	45.2594	42.6018	75.6319	1	1
hap1.evm.model.Chr01.175	hap2.evm.model.Chr01.5173	blue	0.7951	0.687671	0.516167	1.59758	0.623076	1.12977	0	0	0	0.59796	0	0.829305	0	0	0	0	0	0	0	0	0	0	0	0	0	1.34836	5.13615	0.567109	2.23147	3.89583	1.42226	1.87746	2.09801	1.81702	2.95261	3.20384	1	1
hap1.evm.model.Chr01.1775	hap2.evm.model.Chr01.3573	blue	0	0	0	0	0	0	0	0	0	0	0	0	0	0	0.66647	1.47005	0	0	0	0	0	0	0	0	0	0.784125	1.9732	0	0	0	0	0.797421	0	0	4.75745	0	1	1
hap1.evm.model.Chr01.1796	hap2.evm.model.Chr01.3557	blue	55.878	51.3964	27.2561	43.8665	26.9397	27.1642	32.1452	35.7358	31.0022	70.6824	27.7164	63.7681	18.4284	15.3025	5.70192	29.095	28.8178	11.3656	10.8842	9.09595	16.4542	19.6271	53.2842	19.1323	9.71751	5.04506	17.4824	59.5987	53.9474	48.2961	104.01	60.5255	108.001	143.898	187.797	170.741	1	1
hap1.evm.model.Chr01.1797	hap2.evm.model.Chr01.3556	blue	597.469	574.234	323.398	629.132	378.271	311.151	309.326	366.01	313.247	653.357	269.157	598.269	229.469	186.927	145.923	305.359	341.988	153.054	150.746	162.188	169.117	215.56	452.381	220.003	180.928	169.496	325.653	815.174	837.357	859.54	1115.23	681.15	1199.7	1505.02	1548.5	1602.91	1	1
hap1.evm.model.Chr01.1799	hap2.evm.model.Chr01.3554	blue	0	0	0	0	0	0	0	0	0	0	0	0.893634	1.1278	0	0	0	9.35883	0	1.11838	0	5.23892	0.964715	4.68335	0	41.7124	42.047	97.0312	128.346	98.7809	69.2159	105.526	298.375	125.381	57.0393	168.245	51.6767	1	1
hap1.evm.model.Chr01.1800	hap2.evm.model.Chr01.3553	blue	0	0	0	0	0	0	0	0	0	0	0	0	0	0	0	0	0	0	0	0	0	0	0	0	0	0	0	2.92169	2.19226	1.46283	1.58692	1.43901	1.29142	1.27659	8.38154	1.16428	1	1
hap1.evm.model.Chr01.1832	hap2.evm.model.Chr01.3519	blue	16.8158	5.94263	4.17454	10.5996	28.8222	16.7982	12.6863	13.9954	18.9352	13.1469	8.42462	17.0511	2.41033	3.06428	2.9977	4.37114	8.46448	5.77428	5.91997	2.76475	7.68476	4.96245	2.82563	6.93035	40.2011	18.2923	42.3683	63.9462	48.6803	33.4145	15.0113	38.2762	18.7861	15.9741	10.2983	11.4705	1	1
hap1.evm.model.Chr01.1855	hap2.evm.model.Chr01.3497	blue	0	1.55476	1.30993	3.90076	3.38809	1.57038	3.01109	2.20619	3.77614	5.07885	1.13502	6.36225	1.88215	2.32084	2.4198	7.75185	2.56638	3.80557	3.57483	3.80424	7.50579	1.95707	3.18187	4.83675	1.72274	5.52623	19.6672	12.5447	19.7224	26.9	12.5766	5.67905	15.8395	6.00708	6.17669	14.3107	1	1
hap1.evm.model.Chr01.1860	hap2.evm.model.Chr01.3491	blue	0	0	0	0	0	0	0	0	0	0	0	0	0	0	0.588784	1.5779	2.14522	2.43431	0	1.53148	0.725494	1.03646	2.46022	1.00381	0.788068	0.878938	2.34088	1.99193	2.13926	2.2866	1.9187	3.80203	1.38568	2.12218	3.10452	3.15579	1	1
hap1.evm.model.Chr01.187	hap2.evm.model.Chr01.5161	blue	30.9494	50.0921	6.18678	1518.62	888.539	627.596	251.894	183.05	391.199	1562.55	254.893	1106.84	199.791	94.8927	40.727	376.751	761.263	65.5658	109.68	68.1314	533.076	357.479	524.759	225.308	726.153	539.045	2279.01	3714.15	4250.24	4786.33	4882.33	4646.74	5626.45	3888.33	2556.76	5089.98	1	1
hap1.evm.model.Chr01.1884	hap2.evm.model.Chr01.3466	blue	0	0	0	0	0	0	0	0	0	0	0	0	0	0	0	0	0	0	0	0	0	0	0	0	151.096	51.9838	186.49	85.3204	63.6969	42.0735	7.09964	5.89321	3.14035	2.5603	4.52061	1.47688	1	1
hap1.evm.model.Chr01.1904	hap2.evm.model.Chr01.3446	blue	6.4587	5.49139	3.64451	7.83411	4.89103	4.89899	2.8703	1.88041	3.8017	5.42903	6.7503	7.56688	15.0803	12.7792	8.23653	6.72155	13.6601	9.52196	10.6726	10.3145	8.84404	11.1824	13.1215	8.2975	21.9944	22.613	52.2725	136.961	149.602	162.242	176.475	76.8343	181.116	170.734	62.3649	202.328	1	1
hap1.evm.model.Chr01.1914	hap2.evm.model.Chr01.3436	blue	3.09707	5.27478	3.30239	6.93113	6.69565	8.28714	5.68041	8.49206	6.88155	5.05013	11.4055	7.20548	9.67709	11.7002	11.242	11.2619	6.00086	12.5795	10.0808	12.9447	6.36185	8.35029	6.58254	8.82821	14.3296	13.938	17.0247	23.5934	24.0246	24.4558	25.1671	22.1526	24.0851	32.1901	15.6537	22.5587	1	1
hap1.evm.model.Chr01.1923	hap2.evm.model.Chr01.3428	blue	0	0	0.923409	2.05878	1.13842	0.823422	2.12319	1.35723	1.84721	0.542869	0.987408	2.64946	0.704762	2.48449	5.66065	13.4143	2.76062	6.11799	3.49003	6.43173	3.39409	6.52616	6.21562	8.79033	12.84	24.992	20.3379	43.4937	39.8482	36.2027	23.4008	35.9761	27.3644	64.0129	72.178	25.5639	1	1
hap1.evm.model.Chr01.1939	hap2.evm.model.Chr01.3411	blue	0	0	0	0	0	0	0	0	0	0	0	0	0	0	0	2.52596	0	0	0	0.646348	0	1.66163	0	0	0	8.6541	3.15747	2.56252	2.39387	2.22522	1.76168	2.2429	3.80026	3.28711	1.50444	2.40083	1	1
hap1.evm.model.Chr01.193	hap2.evm.model.Chr01.5156	blue	0.795814	1.71074	0	1.53407	0.779255	0.903918	0	0	0	0	0.736933	0.786124	0	0.558256	0.852371	0	0.558247	0.798564	0	0.794816	0	0	0	0.640377	3.21595	1.72078	1.28722	1.62574	2.56968	3.51361	2.35234	0.525676	2.33712	1.84579	0	2.67148	1	1
hap1.evm.model.Chr01.1964	hap2.evm.model.Chr01.3389	blue	0	0	0	0	0	0	0	0	0	0	0	0	0	0	0	0	0	0	0	0	0	0	0	0	0.602394	1.32502	0.503388	0	1.00493	1.65426	4.16559	1.31406	1.40637	0	0.958679	1.6987	1	1
hap1.evm.model.Chr01.1965	hap2.evm.model.Chr01.3388	blue	8.84325	17.9339	5.78224	4.04231	4.35834	4.05565	1.90836	1.70764	1.62769	1.55829	1.75029	5.39515	5.0039	3.87329	3.95732	2.81364	4.06734	1.69298	3.50102	2.9977	6.64565	3.85332	1.58559	1.29536	3.14744	7.4811	9.13855	5.88865	6.5524	7.21615	16.9152	16.6089	20.3527	14.0217	4.70426	11.6672	1	1
hap1.evm.model.Chr01.1973	hap2.evm.model.Chr01.3384	blue	0.811279	1.62382	1.03469	1.23485	0.671898	0.675383	1.67693	1.18979	1.63745	1.5259	1.45742	3.19162	1.6903	1.06865	3.5315	2.15628	2.0575	2.56713	2.59071	3.3674	1.46359	0.739957	1.28096	1.31208	2.18167	4.70809	1.33204	1.82105	1.96838	2.11571	4.64408	3.87587	6.8942	5.02048	2.15893	6.60027	1	1
hap1.evm.model.Chr01.1975	hap2.evm.model.Chr01.3382	blue	32.4391	11.6085	7.04852	52.2938	32.4434	53.0475	58.504	90.1969	74.2405	27.7421	55.1279	24.8509	5.76986	3.03888	1.24355	13.6895	24.739	4.53316	15.6652	9.47794	21.6805	9.9718	22.6806	7.78376	254.267	114.831	300.579	272.223	306.947	341.671	281.748	304.607	232.083	374.255	121.292	194.287	1	1
hap1.evm.model.Chr01.1986	hap2.evm.model.Chr01.3375	blue	8.96041	9.68389	6.58082	17.0149	11.6095	13.7293	4.84656	6.2681	6.61846	13.6651	12.5445	17.5948	7.42796	10.622	22.7486	14.7352	8.03682	14.1465	14.1034	8.68908	8.20154	12.0596	7.01812	9.58299	40.2484	42.0186	62.3424	22.2466	30.7809	39.3152	20.1562	18.6523	22.1649	21.197	22.1966	28.2117	1	1
hap1.evm.model.Chr01.1993	hap2.evm.model.Chr01.3368	blue	10.3922	17.7386	3.55593	16.6624	11.5635	11.5512	9.29221	5.76749	5.27124	22.1292	19.1547	10.9072	33.3267	40.1626	32.4713	74.1581	29.5415	29.8468	53.6319	44.6216	37.3424	39.1801	69.5034	37.7474	168.042	155.776	804.936	672.58	859.672	1046.76	1109.3	561.426	1231.82	1143.37	750.562	1454.74	1	1
hap1.evm.model.Chr01.2003	hap2.evm.model.Chr01.3357	blue	3.00562	1.90853	1.42536	51.7083	52.2929	44.9798	25.8229	25.0576	29.4005	87.8646	7.95819	107.909	26.8919	22.7805	13.8646	8.47358	71.4177	13.3397	10.3929	13.8368	22.0577	12.2108	43.4335	45.5733	92.602	141.885	51.0812	161.878	162.552	163.225	173.02	156.72	163.815	290.323	259.347	268.793	1	1
hap1.evm.model.Chr01.203	hap2.evm.model.Chr01.5146	blue	3.29261	2.19679	2.33273	0.638202	0	0	1.07955	2.04116	0.556226	0.739436	0.676793	1.00311	0.915154	1.35918	0	0.779665	0	0	0	0	0	0	1.06216	0.807992	4.65764	3.26937	6.96084	3.24594	4.19683	5.14772	0.565627	1.5547	1.1621	0.837919	5.51792	1.31506	1	1
hap1.evm.model.Chr01.2042	hap2.evm.model.Chr01.3327	blue	0	0	0	0	0	0	0	0	0	0	0	0	0	0	0	0	0	0	0	0	0	0	0	0	18.9917	4.07297	1.0892	2.96067	2.54134	2.12201	0	0.870803	0.617199	1.69863	0	0.973819	1	1
hap1.evm.model.Chr01.2044	hap2.evm.model.Chr01.2835	blue	0	0	0	0	0.571927	0	0	0	0	0	0	0	0	0	0	0	0	0	0	0	0	0	0	0	26.3185	23.6459	58.7258	68.0735	144.765	221.457	429.435	140.225	34.4205	11.7818	154.615	128.29	1	1
hap1.evm.model.Chr01.2051	hap2.evm.model.Chr01.3319	blue	0	0	0	0	0	0	0	0	0	0	0	0	0.904201	1.81062	2.29014	0.817756	2.84409	4.99888	0	0	0.912052	3.28383	2.54031	3.718	6.58603	6.79141	62.2472	7.19324	13.7449	20.2966	6.72115	14.6616	5.08135	7.93524	14.5514	9.34006	1	1
hap1.evm.model.Chr01.2069	hap2.evm.model.Chr01.3304	blue	0	0	0	0	0	0	0	0	0	0	0	0	0	0	0	0	0	0	0	0	0	0	0	0	0	0.667531	1.69407	0.601753	1.47994	2.35812	9.3596	3.0551	1.04413	2.41973	6.06554	3.59688	1	1
hap1.evm.model.Chr01.208	hap2.evm.model.Chr01.5143	blue	6.62201	9.37841	7.86115	76.4173	54.938	73.522	56.6683	47.1791	61.8527	98.8543	46.3035	83.9087	98.2566	70.6466	46.8258	280.794	198.498	54.616	112.293	85.3235	197.143	138.391	182.524	138.433	853.469	216.086	815.361	1325.42	1256.6	1187.78	1010.55	843.023	1308.53	638.103	473.555	683.674	1	1
hap1.evm.model.Chr01.2097	hap2.evm.model.Chr01.3281	blue	4.83821	2.23036	5.31899	9.31794	9.87284	5.69296	2.80948	1.43125	3.39396	9.03603	2.36482	9.48831	1.18955	1.86311	2.11743	2.19741	1.77129	1.91497	5.75198	2.57556	3.04725	1.03755	0.685065	1.50636	14.9941	9.31566	19.9953	9.98706	9.52673	9.06639	8.19636	18.7058	5.06221	4.24178	10.1758	11.592	1	1
hap1.evm.model.Chr01.2104	hap2.evm.model.Chr01.3276	blue	1.07808	0	0.815005	5.50139	2.62588	2.11208	1.9006	1.83238	1.20796	2.52324	1.44005	1.91424	2.80031	2.44926	1.46192	1.45086	2.47991	2.16777	2.12263	1.94074	2.01403	2.70506	3.05703	1.99854	2.52835	2.09679	2.96821	7.2693	7.50175	7.7342	3.46855	2.99796	3.32482	7.29198	3.18186	2.10713	1	1
hap1.evm.model.Chr01.2108	hap2.evm.model.Chr01.3272	blue	0.805004	0.946382	0.948896	1.18899	0.688174	0	2.72785	4.54622	2.68009	0.764712	3.08426	0.645774	0	1.05321	5.54253	5.19585	1.42901	3.84656	4.18993	5.6943	1.72447	3.42605	1.53631	2.96313	1.5329	2.11918	12.2008	20.5469	24.8678	29.1886	10.058	15.1733	13.7806	7.3034	24.7817	22.3519	1	1
hap1.evm.model.Chr01.2158	hap2.evm.model.Chr01.3229	blue	19.572	24.0719	10.9108	17.2695	9.50641	13.2743	19.9552	15.1733	22.5979	34.1847	14.1765	32.8516	27.8122	18.3395	12.8344	11.4548	18.9687	11.1075	22.2182	20.3248	16.4754	13.7081	12.45	15.7428	16.5823	17.1568	22.0983	25.4129	24.0387	22.6645	41.5268	35.6263	36.0946	22.2959	45.2193	29.2277	1	1
hap1.evm.model.Chr01.2173	hap2.evm.model.Chr01.3216	blue	1.81028	2.13192	1.35008	6.93117	1.42424	3.14778	2.53664	1.95593	1.79786	2.69418	3.07095	2.42078	1.87603	1.69305	1.06234	3.29986	1.74463	1.59489	1.81046	2.46166	2.29037	2.02692	2.16096	1.37811	2.04125	2.0837	3.34935	4.85403	6.89355	8.93307	7.60342	4.96204	6.54148	8.57511	8.58789	10.3319	1	1
hap1.evm.model.Chr01.2182	hap2.evm.model.Chr01.3207	blue	3.60894	17.32	2.16287	90.286	48.5367	60.0015	25.0404	27.4536	28.4448	49.6127	34.255	54.1224	40.9702	34.0718	37.8994	250.789	65.6223	39.892	36.2513	65.3709	66.2771	140.059	94.8209	141.102	125.139	50.7986	152.183	212.664	223.148	233.632	137.715	118.047	148.013	185.587	179.205	150.891	1	1
hap1.evm.model.Chr01.2186	hap2.evm.model.Chr01.3203	blue	0	0	0	26.1007	16.1116	22.9088	8.12814	2.57457	4.7338	5.57334	10.6769	3.90439	0	0	0	4.81178	0	0	0	0	0.609566	0	0	0	4.3299	2.72407	11.1461	17.3367	26.6267	35.9168	54.3136	29.083	49.0553	45.2607	28.6244	55.8555	1	1
hap1.evm.model.Chr01.2197	hap2.evm.model.Chr01.3198	blue	0	0	0	0	0	0	0	0	0	0	0	0	2.0486	1.96902	0.933872	2.35481	1.16782	1.12114	2.77554	1.44514	2.03989	1.69854	1.10636	0.929136	6.67989	7.7978	6.59679	7.60144	7.30692	7.01239	3.82938	8.40553	4.32999	6.31068	2.60356	3.86035	1	1
hap1.evm.model.Chr01.2204	hap2.evm.model.Chr01.3191	blue	0	0	0	1.35189	0	1.59472	2.18639	0	1.63824	0.912074	0	0.810079	0	0	0	0	0	0	0	0	0	0	0	0	11.4117	2.73165	15.5367	5.10559	12.0747	19.0439	37.3845	87.4273	20.9232	24.8024	35.6373	57.0511	1	1
hap1.evm.model.Chr01.2209	hap2.evm.model.Chr01.3184	blue	0.650145	0	1.89416	26.6774	20.9506	22.7063	57.5006	11.7893	35.2293	32.6245	5.9978	23.3032	1.39882	1.42352	0	4.78436	140.584	0	110.226	0.862388	3.07057	1.4627	3.98693	16.5426	76.6875	34.8409	61.4953	89.5389	105.207	120.874	237.842	464.515	121.095	165.805	305.559	142.551	1	1
hap1.evm.model.Chr01.2210	hap2.evm.model.Chr01.3183	blue	0	0	0	0.861808	0	0.776192	0	0	0	4.3399	0	2.65743	0	0	0	0.720512	0	0	1.70287	0.614457	0.681652	0	0	0.921906	1.94844	1.51044	2.85689	1.45431	1.48536	1.51641	5.27375	14.3173	1.78059	2.84938	6.32754	3.00276	1	1
hap1.evm.model.Chr01.2227	hap2.evm.model.Chr01.3164	blue	5.97963	6.89612	15.7627	2.1783	2.02357	3.17974	4.81781	4.15271	2.92162	6.90332	5.06031	7.74277	8.26947	4.83177	3.03321	5.32914	11.3103	6.33178	5.19851	5.01005	3.48942	12.6386	11.2091	6.21903	11.9571	10.6542	10.4727	23.9079	18.7602	13.6126	25.7493	11.8692	43.461	9.8098	16.6289	17.8175	1	1
hap1.evm.model.Chr01.223	hap2.evm.model.Chr01.5123	blue	0	0	0	0	0	0	0	0	0	0	0	0	1.3189	1.58078	1.43886	1.31595	0.60991	1.37089	3.3067	1.90725	0.882145	0.927905	0.559831	1.50082	1.72752	3.2051	3.98082	3.44891	4.71517	5.98142	3.40092	2.69585	3.75686	1.31163	3.44444	7.0504	1	1
hap1.evm.model.Chr01.2241	hap2.evm.model.Chr01.3149	blue	35.7503	38.3583	20.3849	30.403	81.6563	59.1957	20.0293	21.1565	31.067	20.6983	21.156	19.5911	42.2653	22.7697	11.4905	38.6874	59.5209	14.2704	19.8169	16.7706	60.8064	23.7706	46.4585	35.9586	110.419	42.5222	74.3542	66.9577	64.4044	61.8511	41.5866	45.2104	33.2243	36.3719	26.1167	17.246	1	1
hap1.evm.model.Chr01.2242	hap2.evm.model.Chr01.3148	blue	0.735332	0	0	0.755701	0	0.773593	0	0.597828	0	0	0.840789	0.521432	0	0	0.781732	0	0	0	0.553534	0.654303	0	0.502323	0	0	0	0.782632	0	1.12214	1.19114	1.26015	1.42003	0	1.25398	0.982824	0.946422	1.23899	1	1
hap1.evm.model.Chr01.2260	hap2.evm.model.Chr01.3139	blue	0	0	0	1.67098	0.949322	0.885333	0	0	0	0.723831	0.570889	1.08453	0	0	0	1.21696	0	0	0	0.868674	0	1.61853	0.795991	1.7152	5.01719	0.941955	1.08761	1.80804	10.6315	19.455	1.10391	0	1.59613	0	2.03605	0	1	1
hap1.evm.model.Chr01.2263	hap2.evm.model.Chr01.3136	blue	0.592773	0.686464	0	1.5879	1.25918	1.26248	1.4047	0.87653	1.11552	1.69101	0.941632	2.42702	2.18415	1.16732	1.26935	1.83371	3.00618	2.32353	2.71253	3.28956	2.06162	3.78309	2.15038	1.89261	3.43778	2.18677	3.88027	5.2755	4.55661	3.83773	5.9123	6.93522	6.68496	5.38665	2.48621	3.78602	1	1
hap1.evm.model.Chr01.2271	hap2.evm.model.Chr01.3127	blue	25.4681	19.4833	10.6098	21.0474	34.7894	25.6263	10.2593	12.7621	15.6589	16.5882	16.325	15.3639	10.6162	9.90713	9.45641	12.3505	7.77528	14.6371	13.9456	10.223	12.5505	13.0996	13.8795	11.8677	23.7737	14.7489	33.002	48.0605	59.7743	71.4881	67.9509	39.682	45.0732	65.725	49.4616	54.4501	1	1
hap1.evm.model.Chr01.2277	hap2.evm.model.Chr01.3119	blue	103.51	107.498	65.6677	66.5121	89.5003	95.7309	71.9622	88.7452	101.887	89.3129	65.487	62.7288	92.9569	49.0368	17.6355	408.044	83.6742	19.1698	27.0669	20.3809	57.5628	99.7848	81.1127	75.2213	101.812	114.433	239.721	197.273	181.822	166.37	183.498	123.875	218.017	222.102	349.608	177.807	1	1
hap1.evm.model.Chr01.2296	hap2.evm.model.Chr01.3104	blue	0	0	0	4.54152	2.18766	1.48327	0	0.54255	0	4.04931	0	10.4649	9.11333	2.65347	1.38512	18.9137	11.2338	3.81996	5.2936	5.20942	9.87665	17.6448	28.9457	99.3182	36.3168	51.1537	108.963	157.287	201.764	246.241	308.409	297.331	376.068	311.587	613.163	381.987	1	1
hap1.evm.model.Chr01.22	hap2.evm.model.Chr01.5338	blue	7.95265	6.71793	5.79396	4.11617	3.09318	4.18949	7.28131	7.1976	6.51181	6.01537	8.49662	6.61298	5.83089	4.56286	6.06891	6.68311	3.91502	5.43306	8.60496	10.1141	5.11225	4.51454	5.30997	5.05108	6.32724	9.46651	3.77441	8.37997	7.9829	7.58584	14.1627	10.3573	13.7649	14.6225	9.5979	18.2411	1	1
hap1.evm.model.Chr01.2333	hap2.evm.model.Chr01.3059	blue	0.947457	0	0	1.07251	1.12419	1.21651	1.21895	0.840116	1.11687	2.5543	0.758045	2.98259	0.85737	1.95882	5.89286	1.53558	0.94084	2.84885	1.26891	2.08672	0.887982	1.58083	0.799253	1.86072	5.89713	6.89536	5.91479	5.36998	5.09461	4.81923	7.66167	5.97137	7.51007	8.52118	4.91998	10.8344	1	1
hap1.evm.model.Chr01.2351	hap2.evm.model.Chr01.3033	blue	2.70464	1.67748	1.01611	16.6374	16.7559	9.89916	16.2883	18.0744	9.26844	18.8192	20.8785	15.9094	4.60249	6.36044	6.99389	15.9637	9.68021	10.0739	21.845	20.4194	8.43652	21.6411	11.2111	14.9668	15.416	13.7684	10.4184	41.069	36.5551	32.0411	39.753	37.8839	45.2981	37.7509	20.8239	44.7645	1	1
hap1.evm.model.Chr01.2377	hap2.evm.model.Chr01.3012	blue	0	0	0	0	0	0	0	0	0	0	0	0	2.0214	1.12573	0.500848	1.09209	3.22395	0.74594	0	0	2.03692	1.30499	2.64454	1.06696	173.104	287.832	122.793	31.1145	36.2337	41.3529	14.6891	58.0941	16.4574	9.78713	35.7954	9.40397	1	1
hap1.evm.model.Chr01.2384	hap2.evm.model.Chr01.3005	blue	5.11142	7.66041	4.68441	10.7534	9.7216	7.0285	2.34735	3.52725	2.77027	6.84043	4.34664	5.7101	2.5738	1.97837	2.37659	3.16676	1.9309	2.91194	1.79923	3.27612	1.81219	2.52069	3.39893	2.19699	6.89751	9.09246	13.9089	11.508	15.6628	19.8176	8.35971	4.68132	8.70363	8.57415	6.63671	9.97803	1	1
hap1.evm.model.Chr01.23	hap2.evm.model.Chr01.5336	blue	0.95966	0	0.872182	2.05615	1.43882	1.05142	1.7079	1.3403	1.09442	1.65924	2.18929	1.68603	0.669816	0	0.518523	0.771307	1.14906	0	0.877384	1.11234	0	0.836916	0	0	2.18504	2.67218	6.16179	2.65821	6.48718	10.3161	20.6163	2.75835	6.50467	4.36773	9.29629	66.8256	1	1
hap1.evm.model.Chr01.2406	hap2.evm.model.Chr01.2983	blue	0	0	0	0	0	0	0	0	0	0	0	0	0.744578	0	0	0	0	0	0.738049	0	0	0.550987	0	0	0	0	0	0	0	0	1.44545	0.657327	1.37439	0.515555	0	1.94256	1	1
hap1.evm.model.Chr01.2411	hap2.evm.model.Chr01.2978	blue	1.14442	1.35416	1.52299	3.173	5.70687	5.77103	5.41244	5.86485	4.62811	8.36542	8.08077	7.30856	3.67524	6.8855	7.49682	12.1531	6.7596	7.50796	12.6455	16.5814	6.20454	10.3777	5.81491	14.1127	10.504	12.8398	12.6606	11.5382	12.7681	13.998	16.3264	18.816	13.9181	27.1714	26.4334	11.5917	1	1
hap1.evm.model.Chr01.2427	hap2.evm.model.Chr01.2965	blue	7.58908	6.58228	23.6769	149.658	124.431	110.412	152.798	118.534	89.443	357.385	99.9354	310.697	69.6999	70.1784	23.9675	185.974	177.665	101.364	86.8617	101.022	164.539	128.696	202.236	93.8852	112.012	121.427	303.007	454.469	356.599	258.728	208.264	532.571	219.063	317.719	508.104	247.543	1	1
hap1.evm.model.Chr01.2428	hap2.evm.model.Chr01.2962	blue	456.334	295.999	450.119	338.842	553.551	272.09	268.079	226.529	262.429	294.608	439.352	248.263	193.551	124.783	89.0157	388.925	422.581	111.973	155.379	82.4341	132.381	152.957	282.039	141.761	612.792	362.71	1056.24	1301.06	1230.13	1159.2	699.432	671.718	908.023	679.853	696.429	1102.32	1	1
hap1.evm.model.Chr01.244	hap2.evm.model.Chr01.5102	blue	0	0	0	1.84674	1.25495	0.514252	0	0	0	0.623702	0	0.77919	0	0.749828	0	0.961968	0	0	0	0	0	0	0.595262	0	1.19695	1.40218	0.663012	2.07101	2.39059	2.71017	1.9072	1.33261	1.59668	1.93041	2.14279	2.43163	1	1
hap1.evm.model.Chr01.2454	hap2.evm.model.Chr01.2937	blue	5.74122	5.09423	11.6906	13.5126	36.1543	21.1504	8.68024	9.11712	13.1406	24.7508	10.7143	31.0156	89.4358	57.519	26.928	11.5646	41.1914	32.0637	26.1854	21.7789	21.9236	19.7908	30.4958	16.7965	82.2612	63.1908	124.026	117.357	134.373	151.388	95.5728	58.3403	112.877	98.9665	49.273	91.889	1	1
hap1.evm.model.Chr01.2457	hap2.evm.model.Chr01.2936	blue	0.778814	2.47344	0	0.609331	0.607591	0	0	0	0	1.10595	0.52817	1.70564	0.731955	0.562258	0.684303	0.55537	0	0	0.762376	0.852419	0	0	0	0	0	0.556919	0	1.53566	1.37005	1.20444	1.57785	0.747043	1.49557	1.91917	1.36931	4.58244	1	1
hap1.evm.model.Chr01.2470	hap2.evm.model.Chr01.2922	blue	45.578	43.8047	36.0047	45.7209	39.2158	36.6717	33.4579	39.1791	36.6804	40.1904	52.9085	45.5406	37.9572	30.2995	20.8269	33.6334	39.3662	20.9512	36.6495	34.5908	38.4819	33.9399	40.6495	28.8475	26.5607	30.4941	45.0206	51.3019	60.1695	69.037	83.3658	61.6562	83.2581	141.385	127.182	146.341	1	1
hap1.evm.model.Chr01.2477	hap2.evm.model.Chr01.2915	blue	0	0	0	23.2744	8.98025	8.4811	10.4839	9.69934	7.87107	52.618	1.60394	66.0653	2.16026	2.36091	2.27988	15.4512	11.7935	7.99778	13.2375	13.078	21.5785	11.8961	8.86444	13.6951	413.42	53.9392	107.343	602.539	648.009	693.48	944.342	698.868	832.956	1192.24	417.508	1003.36	1	1
hap1.evm.model.Chr01.2479	hap2.evm.model.Chr01.2913	blue	143.735	85.2446	82.1513	200.485	164.145	119.072	71.9197	50.2961	49.0707	170.529	89.7502	212.224	53.6456	75.8989	98.6651	121.55	48.1861	130.43	110.07	125.087	53.098	124.298	44.9846	111.717	24.3006	49.5115	61.3852	134.185	137.217	140.25	213.305	213.801	197.655	342.1	310.345	351.009	1	1
hap1.evm.model.Chr01.2498	hap2.evm.model.Chr01.2893	blue	0.534546	1.00371	0.523033	5.94136	4.69122	6.79284	6.84913	5.30227	6.26824	5.14156	5.7398	4.55817	1.31349	1.81258	0.766536	7.28845	23.1358	1.7281	5.10054	18.1912	21.7992	7.14865	8.77018	9.65446	19.0616	12.7839	35.5448	46.2182	58.9708	71.7234	21.0294	34.0645	17.3028	17.6459	27.6386	30.2518	1	1
hap1.evm.model.Chr01.24	hap2.evm.model.Chr01.5335	blue	6.3916	8.75016	3.5702	24.0442	16.8205	17.5835	6.22134	8.31228	7.25735	15.5602	14.2602	19.8455	9.603	17.4528	18.654	19.5328	12.7307	20.2444	19.3652	20.0371	12.1786	12.7451	12.8264	17.5828	24.8128	27.7369	55.2841	36.4857	46.2907	56.0957	26.0674	20.7355	30.9547	21.2446	19.0122	25.2838	1	1
hap1.evm.model.Chr01.250	hap2.evm.model.Chr01.5097	blue	0.5416	0	0	0.830145	0	0.8053	0	0	0	0.833823	0	1.18566	0	0	0	0	0	0	0	0	0.688497	0	0	0	0.967031	0	0.782253	0.704825	1.36044	2.01606	0.703405	0	0.784447	0	0	0	1	1
hap1.evm.model.Chr01.2519	hap2.evm.model.Chr01.2872	blue	10.8038	8.03528	9.80166	515.07	140.417	142.327	87.5581	55.1703	111.994	408.454	14.6273	699.147	145.21	83.0472	54.4321	188.307	241.369	69.1897	56.6565	65.5962	151.242	109.13	224.721	164.841	367.624	254.379	328.708	664.165	588.599	513.032	410.813	293.948	465.323	448.648	458.375	353.631	1	1
hap1.evm.model.Chr01.2531	hap2.evm.model.Chr01.2863	blue	7.79032	10.1079	6.89329	18.8443	14.1256	9.31378	5.68897	6.49113	5.5695	10.6861	9.36648	11.386	4.08733	4.75652	4.27206	9.00476	4.86362	4.49624	3.9253	3.62947	4.00043	6.94701	5.46815	5.229	9.27484	6.74172	10.5028	12.2516	13.7672	15.2828	13.6183	12.4057	20.0425	13.8171	13.3203	17.4508	1	1
hap1.evm.model.Chr01.2560	hap2.evm.model.Chr01.2841	blue	0	0	0	0	0	0	0	0	0	0	0	0	0	0	0	0	0	0	0	0	0	0	0	0	2.95836	1.18318	1.08188	0	0.723306	1.44661	5.24833	1.2446	0	1.66677	0.954692	1.02127	1	1
hap1.evm.model.Chr01.2564	hap2.evm.model.Chr01.2835	blue	0	0	0	0	0	0	0	0	0	0	0	0	0	0	0	0	0	0	0	0	0	0	0	0	0	0	1.02455	0	2.27526	4.55052	2.65321	1.65353	0.600238	0	1.58666	0.632704	1	1
hap1.evm.model.Chr01.2582	hap2.evm.model.Chr01.2819	blue	4.08928	6.85964	2.57187	12.0308	12.4953	13.3039	17.0704	22.527	13.4952	32.0042	28.3892	15.8504	114.649	114.545	70.3187	166.252	116.833	82.6173	140.571	105.869	107.774	163.262	119.69	127.04	191.876	84.6762	247.17	526.523	512.586	498.649	831.728	579.414	784.688	936.97	409.784	1130.43	1	1
hap1.evm.model.Chr01.2633	hap2.evm.model.Chr01.2768	blue	0	0	0	0	0	0	0	0	0	0	0	0	0.560275	4.64375	14.6398	8.84152	0.853277	20.1496	11.2228	16.4344	2.33504	9.73708	1.189	12.4217	17.5083	48.1647	35.3682	89.4866	77.7245	65.9624	34.2333	26.0314	88.8416	61.0023	69.5606	64.1302	1	1
hap1.evm.model.Chr01.2634	hap2.evm.model.Chr01.2766	blue	0	0	0	0	0	1.08187	1.61291	3.91626	2.48022	0.840642	2.1282	0.625869	0.744393	1.20263	0.702517	5.04085	6.01962	3.82377	8.37647	7.70133	4.82703	9.07492	3.52337	9.98684	24.994	75.8486	72.6782	51.2217	44.6663	38.111	28.6493	43.6974	65.8519	51.6569	114.823	51.4987	1	1
hap1.evm.model.Chr01.2644	hap2.evm.model.Chr01.2755	blue	0.531863	0	1.07404	3.40881	0	0.778341	1.71498	1.1057	1.87522	5.72534	2.22279	6.22379	3.04487	2.04116	1.23991	1.0413	7.18673	1.84724	2.2135	1.79783	4.46955	4.19946	2.60712	3.31454	33.6377	81.8457	49.3975	11.3781	11.161	10.944	18.3067	31.9352	11.9902	9.91493	32.4739	12.8821	1	1
hap1.evm.model.Chr01.2649	hap2.evm.model.Chr01.2747	blue	2.84543	3.35147	2.74163	5.93515	1.67691	4.72969	5.50645	3.69703	4.60886	5.6545	8.8602	8.30318	3.64693	5.62592	7.56567	6.91997	3.19709	7.06927	7.9261	8.39812	4.81964	5.34153	3.78955	6.33076	10.6371	14.6259	8.65734	14.3533	15.3788	16.4043	9.92454	11.5562	12.0968	11.297	7.82488	12.5937	1	1
hap1.evm.model.Chr01.2653	hap2.evm.model.Chr01.2742	blue	0	1.00132	0	0.840341	0	0	0	0	0	0	0.61458	0.521942	0	0	0	0	0	0	0	0	0	0.588284	0	0	0.732965	0.637993	0	0.543264	1.00098	1.45869	0.803534	0.513964	1.00321	0.513461	0.832298	0.796739	1	1
hap1.evm.model.Chr01.267	hap2.evm.model.Chr01.5081	blue	0	0	0	0	0	0	1.83382	0.859127	2.50848	0.631536	0	0.535177	0	0	0	0	0	0	0	0	0	0	0	0	1.81366	0.702259	3.59745	1.05297	0.851453	0.649934	1.39193	3.86147	2.10821	5.71347	17.4591	9.76824	1	1
hap1.evm.model.Chr01.268	hap2.evm.model.Chr01.5080	blue	0	0	0	0	0	0	0	0	0	0	0	0	0	0	0	0	0	0	0	0	0	0	0	0	0.97631	0.740638	1.34739	0	0	0.613464	1.02181	2.85555	1.15854	2.33382	15.3754	2.5881	1	1
hap1.evm.model.Chr01.269	hap2.evm.model.Chr01.5079	blue	1.81069	2.86802	1.39278	5.64305	2.73454	1.94497	3.16163	1.3585	1.98226	3.14487	3.1221	3.91433	1.87964	1.93224	0.807702	6.03781	3.07207	1.31918	1.7897	2.80239	3.16906	3.24044	3.72483	2.78525	4.6242	4.82537	6.49093	6.13573	7.75745	9.37917	9.66777	7.69962	7.4504	9.52575	9.95465	8.26275	1	1
hap1.evm.model.Chr01.2724	hap2.evm.model.Chr01.2689	blue	0.642326	1.00019	1.30716	3.25706	1.65182	1.44838	0.9106	0.927473	0	0	1.29303	1.28999	1.57258	0	1.13148	0.753395	0.865353	0.668079	1.16654	0.88623	1.0895	0.736865	0.536363	1.45219	1.75537	0.708558	4.3002	0.835699	1.75614	2.67658	0.658405	1.12088	1.32462	0.606074	1.398	1.46083	1	1
hap1.evm.model.Chr01.2743	hap2.evm.model.Chr01.2662	blue	27.5848	7.87916	6.56315	4.77196	10.7208	9.01369	2.47782	4.20417	5.31573	2.87191	8.44216	5.56522	4.96235	3.42286	1.96082	1.04865	4.82371	0.632309	9.51344	1.16762	5.79739	1.71925	6.81231	1.3195	21.8583	18.081	13.9144	16.4804	23.6731	30.8658	17.8615	9.35412	13.3421	15.5261	3.94431	12.7148	1	1
hap1.evm.model.Chr01.2779	hap2.evm.model.Chr01.2611	blue	0	0	0	1.6202	1.36052	0.877101	1.19253	0.577824	0	1.65535	0.570917	1.4109	0	0.522256	0	4.86148	0	0.589743	0	0.929012	0.715228	1.17029	0.620288	0.828801	0	0	0.795938	1.99658	2.7293	3.46202	0	0.740161	0.891535	1.65833	1.58472	5.7591	1	1
hap1.evm.model.Chr01.2822	hap2.evm.model.Chr01.2563	blue	0	0.638042	0	0	0	0.835645	1.02981	0.590721	0.837518	0.628917	0	0.845293	0	0	0	0.648283	0.76726	0	0	0.785951	0	0	0	0	0.841708	0.560603	1.4562	0.92846	0.784177	0.639894	1.62859	0.838476	2.15373	1.94342	2.14667	2.2347	1	1
hap1.evm.model.Chr01.2839	hap2.evm.model.Chr01.2544	blue	0	0.528043	0.518152	0.912148	0	0	0	0.699621	0.510096	0	0	0	0	0	0	0	0	0	0	0	0	0	0	0	0.725394	0.916898	0.576321	2.16219	2.44119	2.72019	3.37435	1.21592	3.08957	6.90878	4.66808	5.43581	1	1
hap1.evm.model.Chr01.2886	hap2.evm.model.Chr01.2494	blue	6.09988	11.7074	6.09915	7.53038	4.11355	4.08092	1.41538	2.88505	4.9473	3.7334	4.95111	4.30082	8.20209	4.69711	3.78709	1.83283	4.09381	3.602	2.36648	5.57061	1.99497	3.6237	4.0394	3.11707	5.53624	4.38745	9.01991	11.1427	14.012	16.8814	4.42438	4.93213	5.47747	8.60526	6.47633	8.44417	1	1
hap1.evm.model.Chr01.289	hap2.evm.model.Chr01.5054	blue	11.1272	11.8802	5.82711	107.083	48.9894	31.8983	21.5407	19.7598	18.3638	86.8525	14.7755	75.5803	49.8159	24.8449	35.4654	202.259	197.938	33.687	48.096	51.5359	99.0737	152.321	134.997	100.246	92.1525	58.8206	173.978	332.514	431.203	529.892	268.767	220.929	388.234	240.19	461.215	432.246	1	1
hap1.evm.model.Chr01.2913	hap2.evm.model.Chr01.2469	blue	2.56307	1.14141	1.69714	4.13265	2.88486	3.25548	7.60262	7.64473	4.10926	5.64632	4.30039	6.39773	0.868636	0	0	2.49721	3.95282	1.08386	2.80087	2.34423	2.61794	3.60784	4.62158	1.49395	7.88504	3.24089	6.43463	23.4419	21.8065	20.1711	40.3001	38.8566	40.8373	37.7635	16.3805	40.1191	1	1
hap1.evm.model.Chr01.2917	hap2.evm.model.Chr01.2465	blue	5.56465	2.43557	6.38711	7.27041	8.25159	6.51105	3.86357	2.61283	3.7186	6.26448	2.25308	6.16152	0	0.526779	0.562209	2.44614	5.51991	1.24231	2.17435	2.21928	3.76352	1.39039	3.73867	1.50356	16.1914	3.74398	7.65952	27.8796	23.8298	19.7801	21.3701	15.1335	20.7753	30.8444	24.7521	17.3807	1	1
hap1.evm.model.Chr01.2952	hap2.evm.model.Chr01.2442	blue	0	0	0	3.19576	2.71528	2.91337	2.03284	1.20318	1.7488	4.9684	1.03844	5.2841	6.64587	3.26756	2.50615	9.37988	15.516	4.71543	8.65131	7.35886	13.1548	11.9213	18.1714	11.034	23.888	15.0131	27.9873	42.5381	52.1695	61.8009	65.1942	50.641	51.0251	51.2508	48.8484	47.6084	1	1
hap1.evm.model.Chr01.2964	hap2.evm.model.Chr01.2427	blue	28.7768	25.3213	9.70989	59.6483	135.347	132.61	16.548	25.9889	35.3591	31.9505	29.722	23.9937	11.7804	7.95974	7.63534	63.2441	21.303	9.77794	4.58582	7.8427	36.2675	16.9735	18.449	30.4549	378.122	70.4741	181.5	256.861	236.579	216.298	234.525	224.754	143.766	286.941	109.824	106.391	1	1
hap1.evm.model.Chr01.297	hap2.evm.model.Chr01.5044	blue	42.6	42.9135	22.7392	6.9897	14.0402	7.85555	4.69461	8.36384	9.82428	3.86264	31.2648	4.35571	12.329	13.3247	7.71498	3.17564	5.93516	13.6364	8.53941	6.60597	4.89592	6.2862	0.916249	6.56566	17.337	22.9283	24.1407	20.5696	32.1873	43.805	33.4194	22.4111	23.3761	22.4746	21.1504	53.9146	1	1
hap1.evm.model.Chr01.2986	hap2.evm.model.Chr01.2409	blue	5.49715	2.32502	4.51876	0	0	0	0.665981	0	0.970176	0.528352	0	3.21865	2.22031	2.09158	0	0.683299	4.4685	1.23989	1.80107	1.78108	0.926263	0	1.51127	2.57241	0	4.68659	17.3363	4.07911	5.30851	6.53791	3.10725	7.60649	0	1.16199	1.88037	2.91617	1	1
hap1.evm.model.Chr01.2996	hap2.evm.model.Chr01.2399	blue	0	0	0	0	0	0	0.667176	0.812614	0	5.13343	0	7.09884	2.22339	0.823822	0	0.97947	4.40067	1.08166	0	0.742395	3.37632	1.15649	2.68481	0.66464	2.66526	2.91646	1.576	8.24432	10.1747	12.1051	11.0961	11.0284	17.7428	27.1535	7.60074	7.02187	1	1
hap1.evm.model.Chr01.2997	hap2.evm.model.Chr01.2399	blue	0	0	0	0	0	0	0.667176	0.812614	0	5.13343	0	7.09884	2.22339	0.823822	0	0.97947	4.40067	1.08166	0	0.742395	3.37632	1.15649	2.68481	0.66464	2.66526	2.91646	1.576	8.24432	10.1747	12.1051	11.0961	11.0284	17.7428	27.1535	7.60074	7.02187	1	1
hap1.evm.model.Chr01.3005	hap2.evm.model.Chr01.2389	blue	33.7081	18.2635	105.611	133.028	250.329	246.523	43.6484	19.5257	42.8829	216.687	12.8296	149.975	49.9012	38.3646	19.4738	55.5673	72.8394	25.9013	27.3552	33.8742	106.953	29.5583	40.5347	132.077	55.9421	47.623	38.4574	170.754	142.812	114.871	119.626	105.011	126.65	150.739	92.8554	122.681	1	1
hap1.evm.model.Chr01.3014	hap2.evm.model.Chr01.2382	blue	0	0	0	0	0	0	0	0	0	0	0	0	1.26006	0	0	0	0.552949	0	0	0	0	0	0	0	1.71768	2.22952	9.66013	3.35717	4.45259	5.548	1.24632	10.1906	1.55118	0.771201	1.44018	1.21761	1	1
hap1.evm.model.Chr01.3015	hap2.evm.model.Chr01.2381	blue	0	0	0	0	0	0	0	0	0	0	0	0	0	0	0	0	0	0	0	0	0	0	0	0	0	2.13475	5.65946	1.65541	1.99051	2.3256	3.042	3.05871	0.809761	0.79691	1.68556	0.821994	1	1
hap1.evm.model.Chr01.3026	hap2.evm.model.Chr01.2368	blue	0	0	0	0	0	0	0	0	0	0	0	0	0	0	0	0	0	0	0	0	0	0	0	0	0	0	0.643832	0	1.20921	1.92633	0	0	0	0.649158	0	0	1	1
hap1.evm.model.Chr01.302	hap2.evm.model.Chr01.5038	blue	1.79702	1.69274	0	4.85475	4.481	3.31063	3.28877	3.16553	3.166	3.48747	13.0133	5.10501	0.989948	1.04107	0.530333	1.70798	0.964706	0	1.96453	1.20765	2.15248	1.73817	4.5338	1.99334	12.1051	32.2915	27.9085	4.39895	6.95699	9.51504	7.00122	5.39187	7.12209	9.62686	29.6932	12.0038	1	1
hap1.evm.model.Chr01.3069	hap2.evm.model.Chr01.2328	blue	0	0	0	5.57787	1.16111	0	0.829815	1.18062	0	69.0513	0	46.852	0	0	0	2.38318	0.980591	0	2.51293	2.16182	12.0425	3.19455	21.5832	1.08313	10.7346	296.962	87.2961	15.4621	49.3481	83.2341	19.4126	24.0341	18.2365	21.2911	29.298	107.502	1	1
hap1.evm.model.Chr01.306	hap2.evm.model.Chr01.5034	blue	0	0	0	0	0	0	0	0	0	0	0	0	0	0	0	0	0	0	0	0	0	0	0	0	39.2419	3.90416	2.32969	5.01369	3.28108	1.54846	6.23427	1.96567	2.74608	2.72554	1.68564	1.03344	1	1
hap1.evm.model.Chr01.3084	hap2.evm.model.Chr01.2316	blue	15.6969	42.8712	4.91446	175.182	54.7935	48.2833	9.38626	4.52412	9.8704	71.2304	15.7977	73.916	8.24142	5.27549	1.44667	10.7602	14.8402	3.24762	10.0988	7.00036	12.1027	7.7512	15.0708	44.8033	33.1653	70.8723	70.2964	107.722	105.968	104.213	154.283	141.549	192.658	278.273	464.093	323.467	1	1
hap1.evm.model.Chr01.3089	hap2.evm.model.Chr01.2311	blue	1.12792	1.48994	0	1.0263	0.818985	0.80095	1.43403	1.63819	1.055	1.5904	1.7555	1.36083	1.2586	2.33158	2.44425	1.36196	0.708794	1.0258	0.97662	1.86768	0.794577	0.908297	1.23576	0.865299	1.95079	2.84576	1.52592	2.78655	2.89707	3.00759	3.69062	3.1075	2.94894	6.10881	2.32196	5.65929	1	1
hap1.evm.model.Chr01.3090	hap2.evm.model.Chr01.2310	blue	5.11133	7.73439	5.12555	7.00647	2.02826	3.35804	2.43831	2.61349	3.5399	4.70011	4.74947	6.67919	7.37436	6.68329	5.76751	4.75249	5.10103	3.99805	5.061	5.23683	4.5301	3.99658	4.49221	3.17889	6.02767	6.13964	6.63408	11.8097	12.4779	13.146	5.39913	5.93775	7.32883	9.88654	8.98402	9.97337	1	1
hap1.evm.model.Chr01.3104	hap2.evm.model.Chr01.2297	blue	1.85743	0	2.0875	1.3449	4.2849	6.81792	10.2313	6.14464	7.98126	9.57802	1.85767	7.74736	0	0	0	0	1.35512	0	0	0	1.10805	0	0	0	13.5189	7.17275	23.287	20.2569	41.2593	62.2617	28.8213	35.1565	25.7458	21.2609	17.1008	68.0314	1	1
hap1.evm.model.Chr01.3107	hap2.evm.model.Chr01.2293	blue	1.15178	0	1.52772	0.990565	3.92091	7.71291	3.58348	1.44948	2.58656	2.30995	1.19825	1.09082	0.906727	0	0	0.945778	3.25566	0	0.558674	0	0.532452	0	1.64441	0.968646	7.79299	1.53745	10.6511	6.5124	15.0849	23.6573	22.6822	22.6184	23.5101	18.8262	27.5762	18.2784	1	1
hap1.evm.model.Chr01.3114	hap2.evm.model.Chr01.2286	blue	2.29133	2.78094	3.52235	114.743	27.6271	21.0666	11.8509	13.0118	15.8302	46.0897	10.4619	59.0176	8.36366	11.6066	8.21641	76.7837	14.5347	11.1042	13.6799	12.5965	18.7722	37.8291	64.3315	33.9033	182.414	71.432	279.012	437.432	421.888	406.343	305.525	250.552	332.622	306.184	361.863	351.951	1	1
hap1.evm.model.Chr01.3145	hap2.evm.model.Chr01.2257	blue	3.62916	4.69298	3.58369	1.9981	1.73045	1.59634	3.30272	2.30728	2.92324	2.088	2.0064	1.97324	4.21807	3.84592	4.45361	3.82864	1.33166	4.83724	3.63971	3.74442	2.4817	3.1814	1.31209	6.52343	21.4998	34.3602	59.9756	75.37	53.2118	31.0536	281.366	36.4941	16.6917	17.7742	157.161	23.1909	1	1
hap1.evm.model.Chr01.3157	hap2.evm.model.Chr01.2245	blue	12.95	11.5188	13.6489	10.6551	5.59834	5.35328	7.85557	7.39208	6.93001	12.9139	11.6456	15.1165	14.5259	11.4869	12.0503	9.60186	7.92771	9.92966	9.33365	10.0913	7.34598	10.805	7.66841	11.047	6.31319	10.4047	7.43456	11.5987	10.3462	9.09363	16.0194	13.3571	20.4203	19.089	34.7272	18.5226	1	1
hap1.evm.model.Chr01.3168	hap2.evm.model.Chr01.2233	blue	0	0	0	1.50972	1.04228	1.03997	0.594948	0.597069	0	0.857417	1.46714	0.551223	0	0	0	1.27758	0	0	0	0.799402	0	0.757417	0	0.853233	2.70208	1.03994	3.67229	3.81838	4.12778	4.43719	2.39228	1.66288	2.26332	1.40622	1.1737	3.16326	1	1
hap1.evm.model.Chr01.3196	hap2.evm.model.Chr01.2198	blue	28.3234	25.6639	23.0215	38.9202	37.4285	39.4168	47.3565	53.1666	46.6342	56.3733	49.0004	53.4927	24.1526	40.9997	65.1507	35.1315	30.5363	47.6166	46.0449	44.622	24.7837	28.1981	32.1707	30.7486	97.4313	102.167	90.5635	276.556	256.278	236.001	269.324	167.984	259.12	389.841	256.8	362.25	1	1
hap1.evm.model.Chr01.3224	hap2.evm.model.Chr01.2192	blue	0	0	0	0	0	0	0	0	0	0	0	0	0.972478	0	0	0	0	0	0	1.09753	0	0.551492	0.590474	0	0	0	0	1.46108	1.73364	2.0062	1.08833	0.896662	0.954293	0.580934	0.914909	1.50887	1	1
hap1.evm.model.Chr01.3227	hap2.evm.model.Chr01.2189	blue	20.568	30.21	20.6254	80.0616	42.8713	39.4846	24.2629	22.0045	22.271	26.2138	21.4515	29.607	20.5088	22.211	23.6412	21.7256	18.7754	18.427	19.225	18.386	16.1446	17.5601	26.8812	16.9191	40.6891	43.0235	78.8286	61.1107	82.196	103.281	39.8681	32.1488	50.6419	45.3404	33.8056	50.3368	1	1
hap1.evm.model.Chr01.322	hap2.evm.model.Chr01.5019	blue	1.39436	1.15955	0.799883	2.39947	2.04946	4.39446	2.75662	1.92051	4.20138	2.69615	0.992025	2.85527	1.9391	1.44775	2.5953	7.39867	5.5457	1.62699	1.12217	0	11.5235	2.93318	2.67502	7.2707	10.0661	3.36095	9.7836	10.2158	9.72012	9.22441	9.94571	8.03363	5.78717	9.19889	5.74512	4.2909	1	1
hap1.evm.model.Chr01.3231	hap2.evm.model.Chr01.2185	blue	21.9474	18.3377	15.5852	14.7587	12.7246	13.5829	18.2766	17.5545	14.339	20.5622	24.2452	14.2822	52.2483	69.1723	82.9915	48.9706	48.1568	72.0831	80.1493	71.8775	52.2942	48.4207	54.6333	48.8045	79.9248	52.6148	97.0734	175.389	158.875	142.362	267.547	213.356	252.697	224.625	134.341	326.187	1	1
hap1.evm.model.Chr01.3247	hap2.evm.model.Chr01.2171	blue	93.2208	65.6714	71.5392	55.6758	159.488	105.455	68.6009	64.5534	96.6487	63.5641	81.952	70.76	114.27	62.4555	32.3934	131.15	121.229	40.76	48.6646	64.6528	108.794	64.5521	87.3544	66.0508	272.443	106.253	158.335	223.789	201.2	178.61	143.657	135.388	143.081	146.991	61.962	74.3047	1	1
hap1.evm.model.Chr01.3253	hap2.evm.model.Chr01.2166	blue	24.788	33.9098	13.9932	35.1134	37.0232	18.9642	16.0845	12.087	13.5222	28.6968	10.8871	35.4196	35.8464	26.8346	14.2213	33.3814	51.8307	24.1034	41.1715	44.0246	42.0019	50.0896	63.6238	42.8538	40.4712	39.7365	83.7194	102.097	117.569	133.04	107.554	102.782	125.234	102.245	82.0467	127.008	1	1
hap1.evm.model.Chr01.3263	hap2.evm.model.Chr01.2155	blue	58.9943	56.5631	75.9489	12.1918	37.3625	39.8433	20.659	16.7628	22.3174	21.8508	17.2942	24.1557	69.3591	51.9202	30.0926	87.3976	93.9544	45.3933	23.7326	35.1424	98.9386	80.0991	83.1616	73.8803	123.918	72.3649	184.73	225.64	203.074	180.508	157.192	166.408	164.625	114.006	85.0051	149.594	1	1
hap1.evm.model.Chr01.3309	hap2.evm.model.Chr01.2108	blue	1.65866	0.727484	1.46333	0.833728	1.11493	0.730473	1.54088	0.823006	1.16782	0.850013	1.51893	0.778788	0	0.719664	0	0.811901	0.629949	0	3.54479	3.8683	1.09753	3.55274	0.880995	4.18369	1.25124	0.605408	3.05055	7.0624	9.77156	12.4807	20.7765	22.5088	20.7172	14.7773	16.1661	48.8608	1	1
hap1.evm.model.Chr01.3318	hap2.evm.model.Chr01.2099	blue	0	0	0	0	0	0	1.3482	1.19137	1.19777	0	0.845233	0	2.74779	1.24802	0	2.21322	1.47263	0.636095	2.32074	2.87046	1.60299	2.27708	2.05492	1.54629	3.11262	14.9986	10.7793	1.9268	2.55726	3.18773	4.0256	7.03942	3.90077	5.6429	27.4538	4.21457	1	1
hap1.evm.model.Chr01.3319	hap2.evm.model.Chr01.2097	blue	0	0	0	0	0	0	0	0	0	0	0	0	0	0	0	0	0	0	0	0	0	0	0	0	1.1922	1.06629	1.28353	1.24293	4.15165	7.06038	7.87431	1.53331	1.36349	0	0.688217	2.45688	1	1
hap1.evm.model.Chr01.332	hap2.evm.model.Chr01.5010	blue	1.17139	2.04735	0.606741	2.3372	1.51091	1.09992	0	0.841528	0	1.43983	1.15065	2.09712	1.70618	1.57573	1.52071	1.07583	0	1.27641	1.05406	1.35608	0	0.658438	1.80928	0.784168	2.61289	5.9525	4.89043	3.57604	4.28148	4.98693	2.95603	1.02067	2.86706	2.39842	1.72	2.7442	1	1
hap1.evm.model.Chr01.3343	hap2.evm.model.Chr01.2071	blue	0	0	0	0	0	0	0	0	0	0	0	0	0	0	0	0	0	0	0	0	0	0	0	0	0	0	0.528438	0	1.78836	3.15807	5.21006	0.904706	1.00399	0	0	3.0585	1	1
hap1.evm.model.Chr01.3349	hap2.evm.model.Chr01.2064	blue	0	0	0	0	0	0	0	0	0	0	0	0	0.50514	0	0	0	1.80875	0	0	0	0	0	0	0	54.0251	85.8385	73.9666	92.5461	70.498	48.4499	20.3256	36.3498	20.8442	17.4945	14.3671	17.2255	1	1
hap1.evm.model.Chr01.3354	hap2.evm.model.Chr01.2060	blue	0	0	0	0	0	0	0	0	0	0	0	0	0	0	0	58.1474	0	0	0	0	4.85033	1.30602	0	1.80851	3.87131	1.61937	10.9084	4.26194	5.08716	5.91237	2.42464	3.35835	1.38315	1.93338	2.4043	0.848419	1	1
hap1.evm.model.Chr01.3355	hap2.evm.model.Chr01.2059	blue	19.7645	27.651	15.3667	27.6001	18.5285	16.4541	10.968	8.57573	10.2092	20.2097	15.0025	15.1856	38.7769	29.0102	20.5189	65.6087	37.5024	24.4118	44.8192	39.7707	43.2092	53.4233	35.9416	48.3794	67.9173	80.8806	112.538	93.0337	89.1332	85.2327	69.0093	91.9741	81.4379	58.3127	100.867	54.7761	1	1
hap1.evm.model.Chr01.3371	hap2.evm.model.Chr01.2043	blue	2.93798	2.46688	0.82646	16.6459	20.7732	15.1133	6.04219	8.54322	9.45086	7.60908	7.6246	7.93411	3.88698	2.34721	2.8922	5.46836	8.83271	1.69413	3.54329	3.36559	7.6438	3.74	3.25964	5.24827	20.2554	13.167	37.259	22.541	23.8645	25.188	9.78626	19.3234	12.3346	10.8005	11.3002	10.4028	1	1
hap1.evm.model.Chr01.3372	hap2.evm.model.Chr01.2042	blue	0	3.06653	4.43638	10.0744	22.0236	13.8075	24.0914	25.0188	18.3247	24.696	27.0242	17.3476	12.1942	4.70393	1.13557	2.18519	5.10126	3.68451	5.84926	3.55445	6.13948	3.81133	5.48813	4.7538	110.049	29.5688	44.0199	45.9675	50.1117	54.2559	40.6656	49.0948	46.8227	23.4551	12.2241	18.7867	1	1
hap1.evm.model.Chr01.3378	hap2.evm.model.Chr01.2036	blue	0.619898	0	0.533682	1.14494	0.798216	1.16423	0.76056	0.588994	0.592685	0.990908	1.03067	0.890381	0	0	0.897755	0	0	0	0.57018	0	0	0	0	0	0.595531	1.48908	2.06795	1.82193	1.79681	1.77168	0.755613	1.47558	1.26581	0.862906	1.91467	1.0738	1	1
hap1.evm.model.Chr01.3401	hap2.evm.model.Chr01.2010	blue	0	0	0.677864	1.75955	0	0.74371	0	1.11682	0	0.609079	0	1.63397	0	0	0	1.31144	0	0	1.17381	1.91769	1.58081	2.21634	0.932121	1.4549	9.27946	25.6952	7.89386	7.96169	7.84436	7.72704	11.291	15.7255	13.0505	13.6422	21.0751	10.9105	1	1
hap1.evm.model.Chr01.3415	hap2.evm.model.Chr01.1995	blue	8.48577	12.7701	10.4786	34.6897	24.5932	20.0902	13.3965	12.7661	12.5828	19.7188	13.6218	25.4933	18.4151	19.8885	23.7607	21.0922	17.4467	19.441	13.6989	16.9876	15.0245	13.3799	19.9743	16.044	17.5252	19.6408	32.5195	32.7434	36.8719	41.0005	26.4627	28.8508	30.3585	21.6673	22.9353	28.4793	1	1
hap1.evm.model.Chr01.3436	hap2.evm.model.Chr01.1974	blue	45.3328	38.6997	34.3142	87.8076	62.8261	53.3988	43.407	39.2062	39.5563	70.0557	42.1078	102.116	59.2981	33.2558	33.2926	31.4943	53.5098	38.4659	30.7288	34.8757	43.2541	28.816	57.8281	34.0442	73.9172	48.9692	128.459	195.398	186.889	178.38	140.768	141.824	144.231	153.157	149.596	136.756	1	1
hap1.evm.model.Chr01.3459	hap2.evm.model.Chr01.1956	blue	0	0	0	0	0.782682	0	0	0	0	0	0	0	0	0	0	0	0	0	0	0	0	0	0	0.600514	1.26862	3.23232	0.622206	1.43473	0.924974	0	0.624627	1.10904	1.49982	1.37417	2.79679	0.595645	1	1
hap1.evm.model.Chr01.3462	hap2.evm.model.Chr01.1954	blue	100.861	155.894	83.8995	27.1789	34.8133	30.511	54.6036	72.8862	49.7989	55.5326	72.7806	45.704	92.0291	196.574	302.413	76.953	196.742	272.817	242.945	221.322	100.183	131.186	108.583	147.787	1278.52	567.988	1197.89	1174.8	1166.57	1158.34	1275.68	1028.74	1142.88	1357.81	703.792	1733.29	1	1
hap1.evm.model.Chr01.3469	hap2.evm.model.Chr01.1948	blue	0	0	0	0	0	0	0	0	0	0	0	0	0	0	0	0	0	0	0	0	0	0	0	0	8.8974	1.48589	0	2.50507	2.80921	3.11334	0.938405	0	0	0.880694	0	0.536464	1	1
hap1.evm.model.Chr01.3470	hap2.evm.model.Chr01.1947	blue	39.558	10.2761	30.5182	10.3553	6.66938	5.68834	30.1718	14.8747	24.5732	68.5408	22.2157	84.5826	56.0229	19.9446	1.75627	10.5277	65.1883	24.9649	53.514	70.7839	52.9807	43.6197	37.2048	36.3384	67.4534	114.781	178.532	91.072	112.692	134.312	262.896	215.488	234.667	147.364	216.528	299.142	1	1
hap1.evm.model.Chr01.3490	hap2.evm.model.Chr01.1927	blue	0	0	0	0	0	0	0	0	0	0	0	0	1.0625	1.55668	0	0	0	0	0	0	0	0	0	0	5.01924	16.6057	1.25843	7.86535	12.701	17.5367	10.3726	4.06404	4.2894	10.309	8.1457	44.2893	1	1
hap1.evm.model.Chr01.3499	hap2.evm.model.Chr01.1919	blue	50.2884	61.017	55.5551	261.13	157.17	199.92	175.398	167.362	180.262	159.804	170.851	167.487	182.929	113.749	90.8169	273.596	258.152	109.495	153.359	133.631	236.61	249.988	287.678	212.292	380.326	170.29	344.612	825.633	715.281	604.929	531.503	473.01	487.359	478.167	441.33	468.871	1	1
hap1.evm.model.Chr01.34	hap2.evm.model.Chr01.5325	blue	0	0	0	0	0	0	0	0	0	0	0	0	0.74068	0.519651	0	0	0.735429	0	0	0	0	0	0.960626	0	0	0	0	0	0.572327	0.974341	1.09712	0.699846	1.13578	1.01892	0.877577	1.77964	1	1
hap1.evm.model.Chr01.3521	hap2.evm.model.Chr01.1900	blue	0	0	0	0.532526	0	0	0	0	0	0	0	0	0	0	0	0	0	0	0	0	0	0	0	0	0	0	0	0.687467	1.59945	2.51143	3.94358	0	0	0	1.70558	6.64158	1	1
hap1.evm.model.Chr01.3531	hap2.evm.model.Chr01.1889	blue	0.630483	0.851182	0.579922	0.569622	0	0.542894	0	0	0	0	1.16596	0	0.505478	0.850881	1.37864	0.515999	0	0.703914	0.567111	0.668652	0.751147	0.531495	0	0	1.14137	1.01879	0.906144	1.41623	1.3318	1.24738	2.37198	1.58853	2.43535	1.62388	1.30476	2.38213	1	1
hap1.evm.model.Chr01.3533	hap2.evm.model.Chr01.1887	blue	16.1727	6.77806	11.9366	4.15163	11.0353	6.31435	4.28027	4.01475	6.03554	6.26466	6.30737	6.51038	2.73961	1.51645	1.58101	19.7465	7.36863	1.92922	1.76368	3.79307	10.0264	4.10512	5.09045	5.13822	30.1742	11.2443	52.0318	56.5621	62.1603	67.7585	74.401	59.6029	91.8129	72.5163	57.1911	72.4197	1	1
hap1.evm.model.Chr01.3543	hap2.evm.model.Chr01.1872	blue	0	0.51046	0	0.716071	1.08379	0	0	0	0.843718	0.780049	0	0	1.43884	1.19767	0	0.772694	1.13951	0	0	0.529158	1.40863	1.02185	3.07426	0.984634	7.72832	1.27638	0.813277	5.43992	3.52131	1.6027	4.39604	2.14798	3.39254	4.12687	2.21803	1.86204	1	1
hap1.evm.model.Chr01.3563	hap2.evm.model.Chr01.1848	blue	1.31835	0	0	4.15626	0	0	0.675119	0	0	8.71286	0	17.2241	0	0	0	0	0.817679	0.550742	0	0.640814	0.688789	0.724987	3.30416	0.818565	0	0.733883	1.22068	2.18648	2.77547	3.36445	2.3905	3.52902	2.66765	10.1059	2.20375	2.29793	1	1
hap1.evm.model.Chr01.3575	hap2.evm.model.Chr01.1834	blue	0.512878	0	0	2.0866	0.69437	0	1.21284	0.831117	0.664878	4.85411	0.542408	3.94518	4.31663	2.68999	0	0.921996	3.24227	0	0.583151	1.35232	1.65536	1.44808	3.55162	1.14419	0.685548	0.637092	2.11502	2.09849	2.29333	2.48818	8.53153	6.60407	5.48274	4.25753	7.9619	11.0267	1	1
hap1.evm.model.Chr01.3582	hap2.evm.model.Chr01.1826	blue	0	0	0	0	0	0	0	0	0	0	0	0	0	0	0	0	0	0	0	0	0	0	0	0	0	0	0	0	0.581147	0.81535	1.34391	2.06743	1.19822	3.1044	8.3297	3.48935	1	1
hap1.evm.model.Chr01.359	hap2.evm.model.Chr01.4989	blue	1.27488	5.60823	3.1446	5.36327	5.6393	4.64409	9.16797	7.81398	6.78303	9.07197	13.1738	9.15379	9.5781	11.4364	7.40888	9.72848	11.8857	10.8459	13.5908	15.9674	7.59354	13.6681	16.7205	15.1717	41.2768	33.1191	17.317	41.672	42.393	43.114	61.7135	48.9011	58.4249	58.3958	33.563	51.0333	1	1
hap1.evm.model.Chr01.3606	hap2.evm.model.Chr01.1804	blue	0.897518	1.6009	1.25442	1.25761	0.542411	1.78418	2.7511	2.27638	1.20188	2.02055	3.09106	3.59056	1.79886	2.06495	1.96283	1.11583	1.33091	1.88916	1.82383	2.58981	1.05072	0.503796	0	0.537494	2.86878	3.50915	1.22855	3.1384	3.27731	3.41623	6.18953	2.35872	3.74281	2.23029	2.91052	7.42891	1	1
hap1.evm.model.Chr01.3613	hap2.evm.model.Chr01.1798	blue	5.42292	4.50633	3.50252	3.6931	5.67682	4.89862	4.01476	2.99138	2.3765	3.49503	3.99498	4.80467	8.03428	3.37125	2.63476	3.16018	7.05785	2.89445	2.84963	3.51518	4.91135	4.90006	4.43588	3.29923	5.1746	7.00318	15.2399	7.9479	9.14789	10.3479	3.83426	3.82852	5.28014	3.94389	2.61123	3.33897	1	1
hap1.evm.model.Chr01.3669	hap2.evm.model.Chr01.1720	blue	1.9412	3.34613	2.26098	5.2137	2.87098	2.65179	2.40407	1.95986	2.73577	3.77969	2.1556	4.41234	1.26313	3.03445	25.9867	1.26278	1.31045	7.65513	2.01789	2.827	1.46177	1.26019	1.78085	2.75242	37.5653	58.4278	23.5845	34.5609	32.4998	30.4387	35.2708	29.4976	44.4376	51.0159	63.4775	45.056	1	1
hap1.evm.model.Chr01.3684	hap2.evm.model.Chr01.1708	blue	2.12695	2.43022	0.889467	3.17758	0.833217	1.75389	0	0	0.54935	1.98845	0.908911	2.10456	1.14199	2.19699	4.0386	1.63561	0	1.93631	1.82593	1.69416	1.4316	0.930498	1.15132	1.07917	13.6528	13.1559	12.005	5.08275	7.96721	10.8517	4.41693	2.89422	7.36575	4.98929	3.30476	7.34274	1	1
hap1.evm.model.Chr01.3732	hap2.evm.model.Chr01.1653	blue	1.35498	1.28877	1.26099	5.29391	4.0086	4.7608	5.35464	4.86888	5.18197	5.95734	6.07472	6.04965	1.42858	3.02325	2.90841	7.00396	1.01752	2.50869	4.27432	4.65568	3.79373	5.4186	2.12459	3.97954	5.20585	1.59113	1.27104	6.86111	6.15392	5.44674	4.68769	4.85926	3.64228	5.04914	4.25052	5.14203	1	1
hap1.evm.model.Chr01.3748	hap2.evm.model.Chr01.1635	blue	14.9082	15.4946	8.18304	27.1083	16.5196	13.4388	14.6961	12.0305	8.10262	22.8544	17.7176	25.0693	7.6967	11.5258	16.1672	14.7363	5.50894	12.5644	14.7944	18.9153	8.15994	13.0706	10.2803	13.0767	10.8742	16.9125	14.0926	21.4412	22.1749	22.9086	27.5529	22.0035	33.6773	35.5171	22.1806	39.5899	1	1
hap1.evm.model.Chr01.3769	hap2.evm.model.Chr01.1615	blue	6.93129	4.22302	2.94585	5.82539	3.16002	3.9275	3.30447	4.09234	3.25929	6.64361	5.71916	9.57134	9.55409	7.31709	2.95286	9.3184	10.0654	4.95217	11.2864	10.8964	8.23713	19.0974	14.5639	10.7122	13.8336	8.6036	16.0525	35.795	32.4252	29.0554	28.691	25.3384	32.5802	28.2846	18.919	24.7311	1	1
hap1.evm.model.Chr01.3774	hap2.evm.model.Chr01.1612	blue	0	0.79325	0	0	0	0	0.72477	0.659606	0	1.02673	0	1.63585	15.4696	6.51558	2.04347	1.73846	10.8737	4.00203	7.32002	7.19739	10.6703	9.36007	6.50274	6.00121	15.1004	8.80794	31.3196	28.2181	28.4928	28.7675	27.3748	17.1285	49.4749	15.6512	10.1787	10.8082	1	1
hap1.evm.model.Chr01.377	hap2.evm.model.Chr01.4972	blue	2.4592	3.01933	2.46821	5.99425	10.5973	7.93023	6.95843	6.25279	7.61339	5.18206	2.71599	6.34167	0	0.854625	1.07845	0.539899	0.608473	0.52489	0.648414	0.737277	0.753494	0	0.65602	0.597546	190.338	22.7419	23.8299	38.2776	48.5378	58.7979	43.7845	30.5502	23.5675	73.7499	12.2069	18.413	1	1
hap1.evm.model.Chr01.3781	hap2.evm.model.Chr01.1607	blue	14.999	14.2524	10.697	26.9892	21.7882	13.2953	7.92439	9.57343	14.0062	16.017	15.3418	19.4897	16.5129	21.8006	27.2028	15.0355	16.0702	23.9983	21.9609	16.0432	12.1311	13.9785	12.8571	15.92	45.2778	34.8075	47.1075	22.0984	33.8567	45.615	21.7702	21.1387	20.968	18.2382	21.6921	21.7185	1	1
hap1.evm.model.Chr01.3790	hap2.evm.model.Chr01.1599	blue	130.946	408.515	119.78	79.5165	61.4552	114.364	54.6191	67.0843	68.2593	44.2995	108.164	69.5086	149.546	72.487	10.8219	17.5937	106.588	16.7492	57.9512	18.8162	58.8962	21.5314	80.8496	18.2176	315.357	153.936	119.981	215.925	213.545	211.166	271.648	246.984	216.234	173.389	147.45	205.361	1	1
hap1.evm.model.Chr01.3844	hap2.evm.model.Chr01.1550	blue	31.6581	27.5276	41.2555	133.21	54.8805	56.0213	67.4023	96.5645	81.1752	152.682	73.4916	156.306	142.003	139.348	252.116	178.682	156.999	208.45	269.994	256.953	239.523	295.26	272.618	238.516	377.289	302.95	247.726	658.956	608.728	558.5	755.741	433.249	784.792	535.686	285.068	585.998	1	1
hap1.evm.model.Chr01.3852	hap2.evm.model.Chr01.1543	blue	14.438	20.4213	11.4362	53.5207	54.4125	50.6053	51.472	63.2728	51.7748	84.4409	75.2553	112.298	146.315	76.1753	12.4865	37.0161	234.963	40.2326	62.6586	84.0669	197.46	87.0429	196.81	64.2514	231.468	115.835	375.841	449.151	431.574	413.996	333.252	280.654	385.495	357.715	233.527	348.948	1	1
hap1.evm.model.Chr01.3855	hap2.evm.model.Chr01.1541	blue	0	0	0	0	0	0	0	0.52463	0	0	0	0.698312	0	0	0	0	1.59411	0	0	0	0	0	0.51179	0	3.57042	4.46202	11.2861	6.31859	15.6987	25.0787	16.0692	6.42198	7.59284	3.07981	7.40755	14.4823	1	1
hap1.evm.model.Chr01.3862	hap2.evm.model.Chr01.1535	blue	3.45114	4.01726	3.6575	14.2659	19.4789	9.52125	15.2596	11.7001	8.24424	14.7907	3.01715	14.8181	4.03417	4.41144	2.46608	11.8717	12.0227	3.66922	18.0333	13.0531	13.4678	7.57898	5.79258	15.6306	19.0243	8.30268	21.6995	55.8771	65.6786	75.4801	34.2944	30.9168	46.7781	22.7108	15.2447	25.1389	1	1
hap1.evm.model.Chr01.3868	hap2.evm.model.Chr01.1529	blue	43.4389	52.6014	38.0649	205.806	53.7843	79.3864	86.6512	62.674	62.0953	115.461	79.1569	96.891	43.9887	45.6516	69.8028	80.384	44.094	61.4899	58.3827	62.3189	46.6883	46.9407	66.6677	50.1623	59.3083	78.8667	57.4154	106.797	106.504	106.211	132.227	112.227	148.665	147.281	135.193	166.658	1	1
hap1.evm.model.Chr01.3899	hap2.evm.model.Chr01.1504	blue	11.4251	15.3271	6.20526	23.7378	20.9861	18.8148	23.3362	29.3607	18.3802	24.6985	18.1897	22.2118	5.3078	8.9051	15.0859	23.4817	19.2446	17.0305	8.8764	15.478	11.5434	11.6342	16.5966	14.3865	15.5613	22.0029	7.78448	19.537	19.2237	18.9104	33.0777	32.7449	32.4248	37.8515	26.8967	38.8113	1	1
hap1.evm.model.Chr01.3901	hap2.evm.model.Chr01.1502	blue	10.7729	6.67175	2.03036	67.0156	28.811	28.8404	32.8181	34.2234	28.3917	25.8929	11.3926	31.6996	8.05509	10.6021	20.9902	131.981	45.2034	23.0059	23.7287	33.7036	77.3888	65.5832	69.0563	63.1431	100.017	51.9862	72.9834	166.005	173.089	180.173	171.035	122.345	170.275	184.865	95.684	135.379	1	1
hap1.evm.model.Chr01.3916	hap2.evm.model.Chr01.1487	blue	0	0	0	0	0	0.963164	0	0	0	0.669095	0	5.44803	0	0.967527	2.17987	1.91839	1.35097	1.93763	0.796271	0	0.830518	0.823108	0	2.26301	6.22186	10.7859	4.97672	45.4184	33.2893	21.1603	42.0357	46.075	34.2183	64.7411	98.3667	52.1295	1	1
hap1.evm.model.Chr01.3925	hap2.evm.model.Chr01.1478	blue	0	0	0	2.17286	1.19066	0.626393	3.49363	1.93698	1.46532	36.6262	0	57.1249	0.689422	0.77316	5.95237	5.00177	27.1484	2.77486	1.60864	8.38859	5.80524	11.0838	18.6041	8.07411	325.116	136.762	348.459	646.427	679.527	712.628	1808.82	1411.87	1140.35	1834.31	1226.12	1480.76	1	1
hap1.evm.model.Chr01.3928	hap2.evm.model.Chr01.1475	blue	47.2195	57.9767	47.0731	18.0553	59.998	47.6849	18.4935	15.9082	32.4657	17.0602	17.5206	16.554	33.1566	25.9286	9.322	7.996	12.1023	19.4723	8.19125	7.61662	18.5706	7.92288	16.3676	6.13671	87.2522	34.2379	22.2062	49.4862	45.9789	42.4717	48.6986	35.1985	42.0882	30.6806	11.3946	19.5762	1	1
hap1.evm.model.Chr01.3931	hap2.evm.model.Chr01.1471	blue	10.5875	26.3367	5.73029	43.0626	54.4487	31.2824	10.9182	13.5064	15.8074	5.94797	18.316	5.64442	0	0	0	0	1.84578	0	0	0	1.48426	0	1.36576	0.739662	15.1305	14.9999	118.201	80.9588	97.7414	114.524	85.9116	144.427	79.9162	62.0194	57.3101	99.6077	1	1
hap1.evm.model.Chr01.3933	hap2.evm.model.Chr01.1469	blue	0	0	0	0	0	0	0	0	0	0	0	0	0	0	0	0	0	0	0	0	0	0	0	0	0.844016	2.27329	20.2418	2.05266	2.34701	2.64135	0.981867	1.27611	0	1.05052	1.6862	5.74114	1	1
hap1.evm.model.Chr01.3943	hap2.evm.model.Chr01.1459	blue	21.5142	27.2095	19.7333	22.3423	14.5152	14.0264	15.7351	12.8565	14.3722	18.1812	23.0019	18.8565	20.4666	17.3947	20.1875	30.7234	15.6319	22.1081	25.1019	25.3147	19.4247	26.1832	20.3259	24.1515	14.4276	12.252	28.9267	41.938	43.8151	45.6922	46.4254	39.2018	43.3213	61.2917	68.5969	57.396	1	1
hap1.evm.model.Chr01.3956	hap2.evm.model.Chr01.1443	blue	4.07456	2.87053	3.70752	14.5288	19.4096	13.8646	13.8597	14.9011	20.0811	15.0064	5.34655	20.4906	8.05887	5.65402	5.99766	76.7631	29.7289	15.1318	16.7137	11.3072	26.1848	28.7961	22.8906	31.726	44.6475	21.5275	40.7212	94.5432	77.5038	60.4645	24.1523	36.5637	23.8866	29.0417	29.019	11.6307	1	1
hap1.evm.model.Chr01.3961	hap2.evm.model.Chr01.1439	blue	1.50304	0	0.587443	0	0.68467	0.692018	0	0	0.905119	0	1.16202	0	0	0	0.660149	2.27936	1.22371	0	0	0	0.756655	0	0	0	1.03254	0	5.25208	2.0729	1.4852	0.8975	2.47238	2.34307	1.36532	1.87315	3.92527	1.49633	1	1
hap1.evm.model.Chr01.3997	hap2.evm.model.Chr01.1404	blue	0	0	0	0	0	0	0	0	0	0	0	0	0	0	0	0	0	0	0	0	0	0	0	0	4.92887	2.85011	11.4176	25.6012	18.0233	10.4454	11.8289	5.4595	10.1357	8.93723	12.1424	20.096	1	1
hap1.evm.model.Chr01.4024	hap2.evm.model.Chr01.1392	blue	0	0.632419	0.519985	0	0	0.627058	0	0.691542	0	0.806917	0	1.12044	0.831433	0.816333	0	0	0	0	0.866253	0.861234	0.768892	0.620958	0.917748	0.521814	2.67881	0.742467	1.7711	3.71942	7.05886	10.3983	7.24307	2.59056	6.79806	5.33754	2.94011	12.1219	1	1
hap1.evm.model.Chr01.4137	hap2.evm.model.Chr01.1276	blue	0	0	0	0	0	0	0	0	0	0	0	0	0	0	0.878929	0	0	0	0	0	0	0	0	0	0	1.03476	0.776054	3.58961	4.00712	4.42463	17.6282	4.00224	1.74963	0.590915	8.56314	11.6699	1	1
hap1.evm.model.Chr01.4146	hap2.evm.model.Chr01.1266	blue	17.4818	12.0213	16.8228	6.70473	8.36005	5.24689	9.82731	8.8144	12.6894	8.42148	14.7137	13.2616	28.9348	20.7259	21.3169	22.4247	17.8076	21.7678	22.2266	25.5766	12.8789	19.2986	11.667	17.1456	23.7472	25.1467	40.0161	70.8124	78.9379	87.0634	41.0048	29.6349	55.8571	27.925	31.4771	48.3931	1	1
hap1.evm.model.Chr01.4194	hap2.evm.model.Chr01.1222	blue	2.94644	3.99453	1.67213	9.39225	6.63803	6.62643	3.32384	3.55917	3.14043	8.88746	7.10199	6.2915	5.43427	3.65677	4.26973	12.9637	7.96987	5.73461	4.1092	4.96519	6.10128	7.58445	6.99746	8.61745	7.91571	5.36576	21.8306	17.634	24.3448	31.0555	10.3899	10.8226	16.4478	12.8851	13.3635	15.9447	1	1
hap1.evm.model.Chr01.4199	hap2.evm.model.Chr01.1216	blue	0.825879	0.742616	0	1.50831	1.25801	1.19566	0.541219	1.43823	1.09977	1.3114	2.94432	2.02545	0	0.820144	1.02984	1.90489	1.52842	2.01009	1.94218	1.13526	1.49719	1.7777	1.41047	1.53772	1.92087	1.62944	1.94658	1.45405	1.9295	2.40496	1.45008	2.72396	1.54851	3.03751	2.26294	1.33377	1	1
hap1.evm.model.Chr01.4206	hap2.evm.model.Chr01.1209	blue	3.05886	3.72062	2.07703	10.0774	6.29229	7.75744	11.4244	7.48278	7.79627	22.8209	10.8685	21.5364	7.60406	9.51617	8.56151	10.6609	13.1992	9.6534	16.712	16.1841	13.7508	15.489	19.3629	12.6091	32.3776	10.593	10.731	29.2355	20.8713	12.507	46.944	56.0475	24.2069	31.2615	27.1804	27.9298	1	1
hap1.evm.model.Chr01.4228	hap2.evm.model.Chr01.1189	blue	0	0	0	0.903029	0	0	0	0	0.729629	33.1467	0	12.0771	0	0	0.954051	4.34046	1.86843	0.74207	0.781105	0	1.14379	0	0.83784	2.95447	8.16261	15.2018	37.9956	42.1454	55.3802	68.615	57.4063	39.0506	54.9263	55.5211	24.3691	49.4013	1	1
hap1.evm.model.Chr01.4229	hap2.evm.model.Chr01.1188	blue	0	0	0	0	0	0	0	0	0	1.50617	0	0	1.25606	1.38548	0	1.59139	0.955935	1.015	1.08726	0.814903	1.33102	0	1.18958	1.02424	2.76841	1.64972	6.41868	4.96151	7.02508	9.08864	12.8378	17.117	11.5581	13.066	5.32489	9.55027	1	1
hap1.evm.model.Chr01.4247	hap2.evm.model.Chr01.1168	blue	0	0	0	0	0	0	0	0	0	0	0	0	0	0	0	0	0	0	0	0	0	0	0	0	0	0.913676	0	4.03473	3.31342	2.59211	0.502285	0	0	0	0	0.949056	1	1
hap1.evm.model.Chr01.4250	hap2.evm.model.Chr01.1165	blue	11.1378	18.1208	4.611	15.1716	6.49583	7.6796	7.13132	4.86437	3.94114	11.2899	8.15062	14.5121	3.26508	11.8597	29.6253	6.96132	4.56453	17.2542	10.848	8.72572	5.10249	5.82112	3.30768	5.35817	70.7426	93.4447	65.7736	22.1851	42.8076	63.4302	23.1064	25.959	38.2053	34.7519	22.9178	63.52	1	1
hap1.evm.model.Chr01.4258	hap2.evm.model.Chr01.1155	blue	20.7161	44.6563	24.2008	37.2903	8.39145	8.97919	14.2694	9.16247	11.9248	19.2191	19.3729	33.7622	78.9697	44.1114	20.0081	31.029	29.562	16.6464	28.3157	26.5816	18.4572	15.9086	22.2345	15.7342	30.2999	43.613	42.7146	36.2822	41.2303	46.1785	45.6253	30.1056	65.1842	44.2688	36.9602	46.2228	1	1
hap1.evm.model.Chr01.4266	hap2.evm.model.Chr01.1147	blue	13.8552	15.8425	19.4146	33.3067	11.3986	21.8622	27.361	22.3237	31.0508	27.4391	24.138	27.7249	25.2953	16.8817	14.1243	18.2174	24.1868	19.9647	18.4482	23.9799	14.9832	20.2133	22.8895	17.0375	23.0144	13.8747	8.67755	43.5345	38.7635	33.9924	23.9237	27.6464	34.5543	41.7708	24.9424	33.5282	1	1
hap1.evm.model.Chr01.4290	hap2.evm.model.Chr01.1125	blue	51.3823	37.4892	35.5635	83.3842	68.7776	76.8464	25.3717	18.401	22.2683	107.44	42.9492	98.2458	37.6432	31.2305	25.8811	25.7421	18.6235	23.8037	32.9894	30.2241	26.2148	20.3759	12.4486	21.5836	104.264	33.946	34.2797	130.989	111.205	91.4201	111.018	70.8439	116.37	130.036	64.6354	117.394	1	1
hap1.evm.model.Chr01.4306	hap2.evm.model.Chr01.1108	blue	0	0	0	0	0	0	0	0	0	0	0	0	0	0	0	0	0	0	0	0	0	0	0	0	0	1.54999	0.903976	0.805699	1.02049	1.23529	1.1756	1.04549	1.91157	0.875047	0.852548	1.29226	1	1
hap1.evm.model.Chr01.4310	hap2.evm.model.Chr01.1104	blue	20.0946	26.6571	9.84749	148.236	113.967	164.884	54.3561	42.8089	74.5167	76.9463	24.6494	106.75	38.1969	31.9882	66.3192	176.125	110.746	96.7196	55.9539	103.966	238.532	143.062	96.5617	169.949	226.835	186.977	209.243	553.464	563.972	574.481	382.581	413.335	460.367	373.829	316.711	335.189	1	1
hap1.evm.model.Chr01.4313	hap2.evm.model.Chr01.1099	blue	21.8298	30.0255	2.96625	67.4543	88.858	47.325	30.642	25.0785	39.5803	74.6325	18.212	42.9458	46.4074	46.5854	43.5561	161.746	94.804	38.0046	38.9217	48.9018	103.549	122.301	73.6979	117.435	175.479	32.595	204.69	409.754	345.503	281.252	344.14	284.982	460.464	176.473	134.686	203.985	1	1
hap1.evm.model.Chr01.4338	hap2.evm.model.Chr01.1075	blue	0	0	0	0	0	0	0	0	0	0	0	0	0	0	0	0	0	0	0	0	0	0	0	0.749693	1.15778	1.06277	1.28269	4.12978	3.69847	3.26715	5.40189	4.45359	5.60096	7.1607	6.24681	4.98588	1	1
hap1.evm.model.Chr01.4392	hap2.evm.model.Chr01.1020	blue	0	0	0	1.29151	1.57014	1.39916	0.833701	0.739256	0.62268	1.55721	0.589093	1.12985	0.590262	0.683663	0.539368	0.64735	1.08852	0.561585	1.07801	1.03957	1.03828	0.768299	0.721703	0.899014	1.00399	0.585691	0	0.931075	0.911897	0.892719	1.03522	1.08599	0.904168	1.41389	1.47169	1.47903	1	1
hap1.evm.model.Chr01.4404	hap2.evm.model.Chr01.1011	blue	4.56886	6.15316	4.45406	7.4551	3.81013	4.64654	1.81571	2.23078	2.51037	3.38752	3.61594	4.29862	3.17603	4.42728	5.55382	4.54227	2.87616	3.79855	3.5325	3.7683	3.58797	3.06087	3.35011	2.95133	15.6709	13.0954	13.9089	8.78825	11.9268	15.0654	6.94339	4.47992	11.5832	6.16804	4.19088	7.12608	1	1
hap1.evm.model.Chr01.4421	hap2.evm.model.Chr01.993	blue	3.31338	3.7684	2.89281	4.35276	3.87994	4.59914	2.09803	2.35073	2.42144	3.50984	2.25104	4.69477	4.16107	4.21476	4.10549	2.18882	3.05272	3.32142	3.92656	4.89385	2.2733	1.75503	1.89842	2.92448	10.14	9.82085	17.6663	5.60345	7.61495	9.62645	4.73765	3.89941	4.74991	3.76691	3.6463	6.87975	1	1
hap1.evm.model.Chr01.4424	hap2.evm.model.Chr01.990	blue	0	0	0	16.4525	6.04782	5.84949	3.12221	3.34148	3.84733	8.22124	0.631385	11.3138	0.864997	0.990524	0	1.19592	4.51614	0	0.931173	0.719676	1.88824	1.12605	6.3631	2.75755	6.75433	5.38041	4.65147	21.6921	19.6495	17.6069	33.2462	18.7894	32.2688	32.2311	42.719	33.3924	1	1
hap1.evm.model.Chr01.4430	hap2.evm.model.Chr01.984	blue	0.504765	1.51818	0	0.886878	0.573761	0.804382	1.16263	0.505481	0.622484	4.03239	0.61236	4.6015	0.51977	2.69053	2.28023	3.94529	1.77223	2.36968	4.35122	5.249	4.33806	5.12555	2.91982	2.59589	39.3707	13.4638	50.264	144.214	135.43	126.645	162.041	120.947	186.622	140.766	79.7497	171.286	1	1
hap1.evm.model.Chr01.4432	hap2.evm.model.Chr01.982	blue	0	0	0	0	0	0	0	0	0	0	0	0	0	0	0	0	0	0	0	0	0	0	0	0	0.638243	0	0	1.49871	2.49105	3.48339	2.35932	0	2.56587	3.71536	0	0.632704	1	1
hap1.evm.model.Chr01.4433	hap2.evm.model.Chr01.981	blue	1.60961	2.14274	0	0	4.86256	2.05407	1.62222	2.93718	2.16052	0.666438	1.29353	1.35881	13.6058	10.8701	6.17155	3.11434	3.51152	9.44636	2.98204	2.32538	3.37459	3.4845	3.12928	2.85056	34.7102	41.4863	34.1926	42.8042	39.0282	35.2523	18.959	5.13572	23.0913	14.8207	4.48555	8.44559	1	1
hap1.evm.model.Chr01.4457	hap2.evm.model.Chr01.958	blue	2.2035	2.51932	4.06737	1.3086	3.88626	2.1748	3.28652	4.88785	6.33508	2.2804	6.92112	4.23061	4.2376	3.47192	3.5487	9.41808	7.11566	6.87089	8.23094	12.8494	9.52388	8.23197	6.93274	7.02535	21.7646	16.9916	17.631	25.6748	26.7533	27.8318	13.3944	11.4404	14.694	12.7401	9.46541	8.60547	1	1
hap1.evm.model.Chr01.4474	hap2.evm.model.Chr01.941	blue	0	0	0	0.592933	0	0	0	0	0	0	0	0	0	0	0	1.58834	0	0	0	0	0	0	0	0.510505	1.27387	0	1.2796	1.15035	1.59847	2.04659	1.19579	1.08155	1.81502	0.819239	0	0	1	1
hap1.evm.model.Chr01.4485	hap2.evm.model.Chr01.931	blue	1.49676	1.11701	0.780211	1.9592	1.64278	1.01845	0.570882	0	0.653064	1.03699	0.775424	1.81227	1.54124	1.95821	1.67595	0.596997	1.12043	1.42666	0.868278	1.30044	0.748156	0.696131	1.1197	0.933257	3.60634	2.59715	6.11778	2.80631	5.46361	8.1209	0.86706	1.54042	2.13575	2.42021	1.38155	3.29641	1	1
hap1.evm.model.Chr01.4500	hap2.evm.model.Chr01.916	blue	0	1.3032	0.662013	1.89481	1.21032	1.61351	1.02656	1.28561	2.02099	1.51314	0.52444	1.19877	0	0.553009	0	1.40932	0.656015	0.709368	0.509262	0.962923	0.643345	0.892244	1.25309	0.680137	0.601532	0.745501	0	1.99279	1.56429	1.1358	1.60316	1.26869	2.0976	2.81626	2.59954	2.5848	1	1
hap1.evm.model.Chr01.4532	hap2.evm.model.Chr01.878	blue	0	0	0	0	0	0	0.766425	0	0.755726	0	0	0	0	0	0	0	0	0	0	0	0	0	0	0	3.41257	1.00145	0	0	0.507521	1.01504	2.20269	0	0.766743	0	0	0	1	1
hap1.evm.model.Chr01.4586	hap2.evm.model.Chr01.826	blue	0	0.810078	0	0.685593	0	0.93731	0	0	0	0.505404	0	0	0	0.803616	0.798271	0	0	0.652779	0	0	0	0	0.576323	0	5.08595	4.99291	3.79901	1.57118	2.17263	2.77408	1.07126	0	1.47548	1.26658	1.15198	1.47607	1	1
hap1.evm.model.Chr01.4610	hap2.evm.model.Chr01.802	blue	7.84372	5.33503	13.6162	8.34825	11.5209	8.50647	4.59303	4.69322	6.14106	16.9058	8.84401	11.9123	13.2874	6.87191	3.82527	18.9946	17.0283	3.4802	3.00816	4.67336	12.913	12.194	15.3631	12.2612	12.439	11.1523	14.7813	27.871	27.8083	27.7456	22.9035	24.0434	22.8013	29.7072	31.3961	26.9521	1	1
hap1.evm.model.Chr01.4617	hap2.evm.model.Chr01.794	blue	110.594	39.372	18.9937	75.6089	86.244	51.5187	30.392	15.986	36.2628	110.709	138.479	78.4602	34.0262	27.6175	44.2319	187.857	79.2312	24.7187	22.2887	35.9609	98.5479	111.946	74.3359	140.877	28.8161	14.177	72.8272	141.652	139.956	138.26	279.091	238.642	287.068	470.889	700.954	535.697	1	1
hap1.evm.model.Chr01.4623	hap2.evm.model.Chr01.788	blue	10.6611	11.4004	7.56008	13.2289	10.8668	12.085	5.43485	5.45493	7.25294	11.9402	10.0568	15.2154	11.5727	12.3538	18.1448	4.74453	4.44663	8.2885	8.22142	8.20666	4.27196	3.22161	4.53021	4.83653	54.3289	53.5974	53.3626	21.5503	24.968	28.3858	15.9846	12.2172	18.7856	11.7799	11.0245	12.4225	1	1
hap1.evm.model.Chr01.4637	hap2.evm.model.Chr01.774	blue	1.81292	2.24548	0.544527	464.553	141.631	195.831	67.6539	23.8406	42.5469	381.069	25.8322	226.663	60.1848	50.0647	11.0382	99.0123	115.093	7.55486	11.1004	11.1268	17.5796	26.6312	116.133	45.0475	131.743	100.236	254.783	747.049	718.625	690.201	576.317	485.451	525.08	605.089	650.17	753.506	1	1
hap1.evm.model.Chr01.4658	hap2.evm.model.Chr01.755	blue	73.7672	69.0229	47.0125	152.587	100.691	104.164	54.6298	56.9983	55.2551	107.114	89.371	118.8	113.64	155.928	201.896	97.4288	133.659	171.141	175.327	156.215	106.926	148.158	124.266	142.7	286.519	424.469	252.499	365.641	369.819	373.997	224.179	206.483	231.024	297.808	191.284	248.323	1	1
hap1.evm.model.Chr01.4678	hap2.evm.model.Chr01.735	blue	59.6148	100.085	46.8847	136.079	51.1415	91.1042	84.2532	73.3557	78.118	71.2253	75.7542	82.5979	86.3419	74.5717	48.3738	103.585	83.4469	55.9537	94.3725	78.4325	84.5963	110.429	115.118	81.9989	93.3638	100.657	123.226	251.528	277.745	303.962	236.069	147.31	273.986	358.728	472.346	369.781	1	1
hap1.evm.model.Chr01.467	hap2.evm.model.Chr01.4880	blue	0.852705	0	0	0.643909	0.859427	0.677633	0.82452	1.77891	0.943036	1.59404	3.31643	0.62756	1.52142	0.538051	0	0	1.76773	0	0	0	0	0	1.08512	0	0	0	0	3.20869	2.48007	1.75145	3.59865	1.21772	1.81254	6.84256	1.01294	3.81911	1	1
hap1.evm.model.Chr01.4688	hap2.evm.model.Chr01.726	blue	1.07846	0	0	5.0064	0.512475	0.958498	1.26667	1.69857	1.32144	1.8261	0	4.30545	0	0	0	0.594324	0.778551	0	0	0	0	0	0	0	0.646024	0.945874	1.43178	6.70075	5.27525	3.84976	6.42643	4.41496	6.49962	3.64375	3.8302	7.27861	1	1
hap1.evm.model.Chr01.470	hap2.evm.model.Chr01.4877	blue	2.23814	3.23603	2.54469	4.07881	1.36572	1.45243	1.222	0.802696	0.655957	2.2567	1.00029	3.17445	1.22546	2.13436	0.999607	1.47385	0.754421	0.881275	0.961067	1.46795	0.908363	1.49529	1.3419	0.511229	2.74354	2.53865	4.68104	3.62932	6.46458	9.29984	6.7724	2.79253	6.10924	4.89633	4.32411	3.55424	1	1
hap1.evm.model.Chr01.4712	hap2.evm.model.Chr01.699	blue	0	0	0	0.677876	0	0	0	0	0	0.75898	0	0.909533	3.42852	2.134	2.19962	2.57965	1.87144	2.1543	1.85783	2.2831	3.16194	3.04675	1.60234	2.41438	2.51219	2.42653	4.4895	13.1596	11.9207	10.6817	10.5188	6.8195	11.8759	10.8918	5.42792	11.6834	1	1
hap1.evm.model.Chr01.4766	hap2.evm.model.Chr01.652	blue	0	0	0	0	0	0	0	0	0	0	0	0	0	0	0	0	0	0	0	0	0	0	0	0	0.908727	0	0	0.978949	1.16553	1.35211	0.715982	0	0.592055	1.31971	0	1.02255	1	1
hap1.evm.model.Chr01.4808	hap2.evm.model.Chr01.606	blue	0	0	0	0	0	0.757486	0	0	0	0	0	0	0	0	0	0	0	0	0	0	0	0	0	0	3.5453	1.77853	3.16366	0.792205	0.761518	0.730831	2.39579	1.04231	1.89948	3.69851	0.605851	0.916156	1	1
hap1.evm.model.Chr01.484	hap2.evm.model.Chr01.4866	blue	4.05566	7.28782	1.09676	48.744	4.63412	13.4394	7.49488	7.57228	7.24795	33.115	5.32047	27.3358	8.43829	8.08093	12.9939	9.16847	10.6315	7.83537	6.74472	7.74505	8.2449	9.27133	13.5146	8.46176	16.2246	23.4556	15.6456	21.7256	21.5478	21.37	31.3398	31.8379	35.3166	25.0803	28.5369	37.4741	1	1
hap1.evm.model.Chr01.4861	hap2.evm.model.Chr01.544	blue	13.098	9.57532	7.31002	17.0309	38.3491	19.2053	12.4961	17.1988	15.8937	14.5977	31.0571	11.9614	19.4404	19.6843	14.384	13.8132	15.0484	13.5206	12.3217	7.22307	17.0435	10.3577	9.20431	17.4156	39.0806	19.0925	22.0597	48.2934	43.4878	38.6823	47.3468	33.2863	60.0284	37.5366	23.2598	30.1601	1	1
hap1.evm.model.Chr01.4862	hap2.evm.model.Chr01.543	blue	1.66229	0.558828	0.574862	2.29566	3.54121	3.04173	1.4324	2.95232	2.43361	1.66594	2.38263	1.85175	0.692869	0.884807	2.71453	1.8216	2.58765	1.5741	1.16792	1.03088	1.87955	0.856018	1.56651	2.49294	9.27485	3.0185	3.60919	7.88639	6.45357	5.02075	11.9787	6.94551	8.19968	7.61612	4.6726	6.28313	1	1
hap1.evm.model.Chr01.4865	hap2.evm.model.Chr01.539	blue	0	0.621012	1.91905	1.06318	1.03655	1.31386	0.66112	0	0	2.5865	0	1.8832	0.724116	0	0	0.957262	1.46511	0.702198	0.739217	0.782574	0.579491	1.01655	0.645765	1.1042	2.18644	1.24794	3.29866	1.6817	4.53033	7.37895	2.08092	2.78059	2.76151	3.55493	2.0456	1.75513	1	1
hap1.evm.model.Chr01.4877	hap2.evm.model.Chr01.531	blue	1.65407	1.25243	0	2.54348	2.94946	2.43293	0.584722	1.15041	1.20003	2.0062	1.07817	2.62799	0.958013	0	0.580187	0.836174	2.22739	0	0	0	2.32809	0.504837	1.41088	0	9.55995	8.18478	9.89833	20.578	18.6949	16.8119	11.4657	8.52664	10.9036	15.5134	15.5456	10.95	1	1
hap1.evm.model.Chr01.4878	hap2.evm.model.Chr01.530	blue	46.7984	25.463	9.21444	110.936	88.5783	80.0686	28.0664	27.9745	33.6619	98.9696	21.0387	132.448	19.5007	11.0714	6.31402	25.4494	56.9266	7.93685	12.6665	8.36162	41.1903	16.1938	49.3094	21.1784	267.99	251.549	207.287	511.922	479.686	447.449	494.869	384.976	505.157	634.8	882.152	519.894	1	1
hap1.evm.model.Chr01.4882	hap2.evm.model.Chr01.526	blue	1.31907	1.56543	1.24821	1.8236	1.85745	1.50825	2.7463	2.7608	1.88849	3.62029	1.7146	2.70601	3.60812	2.71354	2.78	3.41376	5.61043	2.56401	2.57543	2.27366	3.75713	3.05481	6.0858	2.69424	5.91353	2.93033	3.78104	9.7773	7.39605	5.01479	9.91884	11.5069	9.21391	11.6273	7.50366	14.3854	1	1
hap1.evm.model.Chr01.4888	hap2.evm.model.Chr01.520	blue	3.48902	5.05973	0	9.18475	5.72743	8.81496	6.05464	4.83642	4.65301	6.10008	4.4138	4.80241	0	0	0	0	6.24727	0	0.632043	0.916655	2.17424	0	3.4362	0	13.3779	4.22216	17.3233	9.54477	10.4934	11.442	21.4502	17.111	24.6577	22.5286	5.9541	10.9557	1	1
hap1.evm.model.Chr01.4890	hap2.evm.model.Chr01.518	blue	0	0	0	0	0	0	0	0	0	0	0	0	0	0	0	0	0	0	0	0	0	0	0	0	0.987848	0	0.639908	1.56272	1.23525	0.907777	1.81089	1.11125	1.67495	1.32561	2.69943	1.74134	1	1
hap1.evm.model.Chr01.4891	hap2.evm.model.Chr01.517	blue	0.777307	1.07635	1.26089	0	1.01853	0.579044	0.522623	0.5809	1.17379	0	0.534307	0	1.04188	1.22866	1.35025	1.10883	0.865227	1.58202	0.890534	0.826366	1.18877	1.33983	1.08286	1.85722	6.24891	2.49017	6.86599	7.80503	7.82278	7.84053	1.99963	2.03475	4.81242	3.65097	1.96138	2.59439	1	1
hap1.evm.model.Chr01.4893	hap2.evm.model.Chr01.515	blue	1.19033	0.903599	1.52535	3.71239	3.19573	1.51099	1.58906	1.60209	1.54802	1.76269	1.53842	1.89093	1.7127	1.39318	1.97398	1.32796	1.27321	2.50457	1.46437	2.19873	1.0551	1.05174	1.4953	1.57531	2.71379	2.43404	4.24409	1.77032	2.62049	3.47066	1.49458	1.99267	1.47152	2.32165	0.79483	2.34236	1	1
hap1.evm.model.Chr01.489	hap2.evm.model.Chr01.4861	blue	0.736032	0.980853	1.5907	18.768	1.99329	2.9277	5.12928	3.88631	2.7974	6.32975	3.82799	6.055	5.39115	3.03329	2.07449	3.98006	6.13134	3.15297	8.83005	8.31099	5.08661	4.23678	6.10127	4.48322	18.9153	8.42003	3.99397	10.9898	9.32677	7.66378	12.0258	4.62513	9.41882	11.1877	5.403	10.1797	1	1
hap1.evm.model.Chr01.4911	hap2.evm.model.Chr01.496	blue	0.735506	1.48339	0.847715	4.27633	2.92591	3.86941	4.36283	2.74077	3.59784	3.46436	1.66356	3.48619	1.97257	1.80214	0.901404	4.09148	0.986301	2.36191	1.96653	1.89116	2.27127	4.34168	3.28805	3.08519	2.13516	2.03301	4.17179	2.85039	2.88551	2.92063	2.4767	3.92066	1.9874	3.38623	4.34455	3.48653	1	1
hap1.evm.model.Chr01.4918	hap2.evm.model.Chr01.489	blue	2.08448	0.762636	2.45057	2.82503	1.18091	2.53495	1.82953	0	1.81269	0.997259	1.93067	1.13269	0	0.860693	1.49899	2.91868	2.53857	1.90767	1.77261	0.564686	1.23748	1.26341	0.68399	1.24648	2.84604	2.86353	3.76832	2.24303	2.69111	3.1392	3.45341	1.73591	2.45703	2.53825	2.69789	2.54534	1	1
hap1.evm.model.Chr01.4954	hap2.evm.model.Chr01.452	blue	0	0	0	0	0	0	0	0	0	0	0	0	0	0	0	0	0	0	0	0	0	0	0.981192	0	0.818641	4.24853	0.579039	0.887089	0.850979	0.814869	1.44976	0.587515	2.46914	0.752921	2.18514	1.41774	1	1
hap1.evm.model.Chr01.4986	hap2.evm.model.Chr01.417	blue	0	0.519224	1.0377	3.95614	1.36691	2.13958	1.30471	1.29676	0.72005	1.50747	0.851681	0.665661	0.958744	0	0	0	0.543759	0	0	0	0	0	0	0	1.04633	1.54106	0.990392	1.45901	1.61792	1.77682	2.6668	0.77666	1.46111	2.6078	1.1326	2.5892	1	1
hap1.evm.model.Chr01.4987	hap2.evm.model.Chr01.416	blue	29.2989	22.7795	12.7283	37.1679	75.5367	66.2905	33.8136	36.1544	45.4889	38.9368	26.1535	36.3756	43.6642	35.3519	24.7131	84.9613	77.6491	32.4192	34.6268	27.6758	109.616	52.9951	67.6289	64.3625	148.1	51.0052	101.713	207.67	175.112	142.555	185.423	169.481	155.481	152.609	122.357	170.919	1	1
hap1.evm.model.Chr01.498	hap2.evm.model.Chr01.4852	blue	13.9632	10.831	7.59153	8.38266	17.2805	14.7996	4.1437	3.94445	7.41906	8.38011	9.10113	6.15925	8.4745	6.27634	6.83664	43.4751	7.14657	3.7932	7.40625	16.4576	10.0586	27.0495	18.2212	28.9302	9.90911	7.63936	16.701	34.0018	30.2991	26.5964	31.2397	24.4081	46.6198	32.2591	60.4483	45.0634	1	1
hap1.evm.model.Chr01.5020	hap2.evm.model.Chr01.381	blue	0	0	0	0	0	0	0	0	0	0.514164	0	0	0	0	0	0.809005	0.954416	0	0	0	0	0.514938	0.552065	0	1.26925	0	3.14532	1.86753	1.71075	1.55397	1.42048	1.66965	4.0346	1.08133	0	1.11642	1	1
hap1.evm.model.Chr01.5055	hap2.evm.model.Chr01.349	blue	86.6751	54.9957	41.3834	523.156	854.94	381.136	254.862	110.57	237.253	312.335	31.4132	254.066	48.6457	29.8303	26.5239	193.945	246.583	23.2778	56.2914	49.5535	208.414	96.7181	134.475	165.979	449.394	123.783	346.393	813.878	771.955	730.032	601.509	581.052	451.636	368.978	550.672	322.41	1	1
hap1.evm.model.Chr01.5059	hap2.evm.model.Chr01.345	blue	13.1805	17.9807	12.7325	26.0976	20.9016	17.6448	8.2874	8.82955	9.30688	13.7906	12.3883	15.1829	9.92034	9.90373	11.0873	9.95131	8.48232	8.81712	7.39165	8.23641	6.349	5.60077	9.78944	7.74072	23.646	22.8654	36.7935	22.1263	29.1832	36.2401	14.0947	14.7136	18.6249	18.3324	12.5821	16.5709	1	1
hap1.evm.model.Chr01.5061	hap2.evm.model.Chr01.340	blue	0	1.14657	1.48023	1.50035	5.89319	3.37373	11.0836	11.8852	8.53367	7.98588	9.88101	4.86664	3.39586	4.31274	8.91395	6.13311	3.89849	5.29731	6.3671	6.37425	3.63905	2.8866	4.10916	3.79981	30.8797	8.46829	4.07188	11.0545	11.479	11.9036	9.59681	7.40097	5.82163	12.1743	4.36695	4.73863	1	1
hap1.evm.model.Chr01.5077	hap2.evm.model.Chr01.322	blue	0	0	0	0.672968	0	0.719377	0	0	0.568594	0	0	0.554092	0	0	1.3028	0	0	0	0	0	0	0	0	0	0.963665	3.29056	0	1.16196	1.49223	1.82251	0.655016	0	1.63723	1.35961	0.69272	0.741519	1	1
hap1.evm.model.Chr01.507	hap2.evm.model.Chr01.4843	blue	1.62157	1.79284	1.39473	0.956137	0.728297	0.678047	0	0	0.523763	0.735849	0.710189	0.649001	1.36039	1.61906	1.57417	2.51076	0	0.89162	2.01021	1.94472	1.32361	1.5293	0	1.38882	2.61618	2.67202	2.92571	3.01412	4.32353	5.63293	3.06146	1.86085	3.87783	2.26283	1.97254	2.90185	1	1
hap1.evm.model.Chr01.5094	hap2.evm.model.Chr01.305	blue	0.554322	1.51311	2.38719	38.3238	147.635	46.9468	49.213	42.3573	34.994	137.21	106.07	58.7726	32.0125	20.4258	28.5697	245.123	227.687	87.8928	40.7971	57.8095	88.1311	203.245	192.857	158.935	377.73	92.1385	731.079	725.045	659.064	593.084	507.211	409.025	735.748	280.721	127.34	505.039	1	1
hap1.evm.model.Chr01.5128	hap2.evm.model.Chr01.278	blue	1.46305	0.972614	1.09235	1.39654	1.68233	1.75205	0.848875	1.0685	1.40218	0.546901	2.0947	0.770084	1.69886	1.07697	1.0336	0.531321	1.0551	0.500464	0.781512	0	0	0.651126	0.914438	0	1.52958	1.49861	0.626957	1.91234	1.91324	1.91415	1.31033	1.06434	1.98747	2.14803	1.8131	1.19124	1	1
hap1.evm.model.Chr01.5133	hap2.evm.model.Chr01.273	blue	0.680318	0	0	0	0	0	0	0	0	0	0.572244	3.18381	72.8267	29.9064	3.54935	23.7022	27.0251	9.16127	9.94796	4.13532	8.52659	12.4985	47.0108	55.4481	28.4601	25.8328	46.7107	103.383	83.4156	63.4484	108.204	66.1886	154.637	141.135	202.242	125.528	1	1
hap1.evm.model.Chr01.5134	hap2.evm.model.Chr01.272	blue	2.01568	2.18209	1.00677	1.75214	1.16871	3.45693	1.90231	2.58139	2.02472	4.08246	4.19257	4.90142	1.53514	1.9602	1.63415	2.21123	0	1.50763	2.23674	2.27006	1.23225	0.861683	2.46459	1.12103	7.60478	14.3732	10.5175	26.5317	20.2225	13.9133	9.20673	19.4142	5.93299	21.0896	14.4691	23.0188	1	1
hap1.evm.model.Chr01.5170	hap2.evm.model.Chr01.240	blue	0	0	0	1.08187	0	0	0	0	0	0.907432	0	1.74835	0	0	0.769641	12.3049	1.99511	1.04925	0	2.56579	0.677598	2.52535	2.5855	5.14679	1.54194	4.8605	4.83052	2.56807	4.37153	6.17499	8.03194	14.675	4.51237	7.66747	10.1382	8.93032	1	1
hap1.evm.model.Chr01.5183	hap2.evm.model.Chr01.228	blue	11.0712	20.2924	10.9301	24.1645	15.5732	12.4998	8.27663	9.10325	8.35884	13.0206	12.0407	17.9194	13.2707	16.0593	20.1491	15.6736	7.87411	12.0134	14.7288	14.9118	8.46295	9.25184	8.53726	11.0295	24.7084	31.6523	27.2859	20.6126	25.6836	30.7545	14.2487	13.8689	20.2305	17.7651	13.3243	16.3938	1	1
hap1.evm.model.Chr01.5199	hap2.evm.model.Chr01.210	blue	0	0.575205	0.656803	2.40479	2.91362	6.35127	4.14721	0.686152	2.72905	3.32779	1.79573	2.86977	0.504589	0.968949	0	0.688077	0.751015	0	0	0	0.58726	0.880217	1.22479	0	1.58561	1.36828	3.81904	1.38122	5.53248	9.68374	5.82426	2.18656	1.52392	0.604647	1.08456	3.70565	1	1
hap1.evm.model.Chr01.5222	hap2.evm.model.Chr01.184	blue	0	0	0	1.36091	0	2.02231	2.54065	0.976228	0.540308	0.556804	0	0.870625	0	0	0	0.924498	0	0	0	0	0	0	1.12949	0.519377	0.528805	0	1.68129	2.53008	1.5283	0.52651	0	2.3052	1.79429	0	1.148	0	1	1
hap1.evm.model.Chr01.5227	hap2.evm.model.Chr01.178	blue	0.578794	1.11676	0.579762	2.11299	0.82869	1.12924	0.563967	0.697655	0.597621	1.25161	2.38976	1.32455	0	0	0	0	0	0	0.825247	1.43541	0	0	0	0	5.16629	3.65162	1.40319	3.81786	4.40581	4.99375	5.82226	1.62687	5.00558	4.5495	1.7211	3.76029	1	1
hap1.evm.model.Chr01.5251	hap2.evm.model.Chr01.149	blue	1.81247	3.21513	2.75622	3.23701	1.95581	3.14597	1.75946	1.82846	2.2407	1.7974	2.63209	3.01546	2.16217	1.29556	2.19184	2.33283	1.15962	2.2248	1.64995	2.63316	1.27379	1.65335	2.04216	1.84616	3.78645	3.85463	5.08814	4.22208	4.92808	5.63407	0.954383	2.29627	2.53027	1.84895	2.72951	2.41696	1	1
hap1.evm.model.Chr01.5264	hap2.evm.model.Chr01.134	blue	0	0	0	0	0	0	0	0	0	0	0	0	0	0	0	0	0.536611	0	1.62104	0	0	0	0	0	0	0	0.610959	0	0	0.839935	1.69649	0.958411	0.730875	0	0.599801	1.75814	1	1
hap1.evm.model.Chr01.5273	hap2.evm.model.Chr01.125	blue	28.1062	41.5377	19.9462	51.3207	50.9304	42.0479	40.5471	39.6185	43.4606	43.5153	38.1658	51.2082	72.3386	45.4852	43.5775	61.5068	87.4499	52.4324	52.1978	60.9739	66.3912	75.1705	81.9433	82.3299	87.6879	34.261	41.4572	130.39	116.162	101.934	103.289	95.9907	93.4194	104.846	103.693	65.5671	1	1
hap1.evm.model.Chr01.5277	hap2.evm.model.Chr01.121	blue	0	0	0	0	0	0	0	0	0	0	0	0	0	0	0	0	0	0	0	0	0	0	0	0	1.39903	2.2901	3.14186	6.15662	4.89738	3.63813	3.55444	2.71372	4.64082	2.15109	4.56993	1.74511	1	1
hap1.evm.model.Chr01.5288	hap2.evm.model.Chr01.110	blue	0	0	0	0	0	0	0	0	0	0	0	0	0	0	0	0	0	0	0	0	0	0	0	0	0	1.40645	2.38085	0	0	0	0	0	0	1.27815	4.74845	0	1	1
hap1.evm.model.Chr01.5314	hap2.evm.model.Chr01.82	blue	0	0	0	1.45497	0.758693	0	0	0.794475	0.570794	1.68291	0.620747	0.673905	0	0.639995	0.522736	0.848034	0	0.5352	0	0	0	0	0	0.52355	0.547242	1.7182	1.0004	0.865569	1.18973	1.5139	0.640206	0.967584	0.640595	0.781241	2.42307	1.20577	1	1
hap1.evm.model.Chr01.5318	hap2.evm.model.Chr01.78	blue	0.676541	0	0	0.848883	0	0	0	0.751905	0	1.17345	0	1.34476	1.31804	1.04516	1.4952	0.731067	0	0.908635	0.851531	0.672498	1.20346	1.42387	1.1108	1.51011	10.9055	5.8151	24.7197	31.8464	30.2052	28.5639	26.0417	6.67719	26.0363	14.143	9.21947	18.7043	1	1
hap1.evm.model.Chr01.531	hap2.evm.model.Chr01.4819	blue	4.61231	5.30028	2.85194	10.0326	7.30726	9.92925	8.80673	6.98193	5.86014	12.4504	7.14859	12.9457	6.03097	5.23047	5.99544	6.75803	8.51122	8.01325	6.90341	7.06422	9.0579	8.39066	9.10061	5.64007	5.93799	6.74335	2.79865	8.66467	8.4187	8.17273	10.7362	10.8021	10.0772	10.2742	8.64737	14.1973	1	1
hap1.evm.model.Chr01.5341	hap2.evm.model.Chr01.54	blue	0	0.939057	0	0.672848	1.07657	0.676208	0.67529	0.526075	0.731117	0.595402	0	0.607249	1.03094	0.538135	0	0.527544	0	0	0.537695	0.563132	0	0	0.512761	0	1.21409	1.1897	3.52986	1.17576	1.25436	1.33296	0	0	0	0.602913	0.570748	0.697383	1	1
hap1.evm.model.Chr01.5343	hap2.evm.model.Chr01.52	blue	7.8129	10.8044	6.68245	11.0877	14.4004	7.11952	4.52478	4.35996	5.64635	4.91098	6.02897	5.90001	6.72685	4.21378	2.11795	3.48303	5.83347	2.71101	3.41789	4.16518	3.69684	4.31266	4.07971	2.92212	7.22831	7.2991	22.5877	22.4157	28.8797	35.3437	18.0424	10.6226	20.1414	25.5523	29.3536	25.2596	1	1
hap1.evm.model.Chr01.5362	hap2.evm.model.Chr01.31	blue	0	0	0.530749	0.809072	3.04279	1.61699	2.03053	2.2766	1.2479	3.9379	1.29895	2.20597	2.03817	1.11282	0.958714	1.8113	0.575798	0	2.40685	3.02753	0.884593	1.28543	0	1.12058	0	1.93421	0	1.48436	1.99588	2.5074	2.2209	1.11112	5.2875	1.81386	1.78955	3.5947	1	1
hap1.evm.model.Chr01.5364	hap2.evm.model.Chr01.29	blue	2.79023	0.82991	3.86471	0	0	0	0.503935	0	0	0	0.859931	0.751873	0.926593	0.65177	0	0	0	0	0.684331	0.822462	0	0	0.636586	0	0.901589	1.67359	2.0951	0.770708	1.42916	2.0876	0.693066	0.585162	2.75498	1.46982	1.08293	1.69534	1	1
hap1.evm.model.Chr01.5366	hap2.evm.model.Chr01.27	blue	0	0	0	0.805411	0.587212	0	0.623916	0	0	1.35484	0	1.33549	0	0	0	0	0.652277	0	0.93459	0.796763	0	0	0	0.592256	0	0.92441	1.06961	1.16381	0.929058	0.694304	1.8393	1.66919	1.20902	0	0	3.23889	1	1
hap1.evm.model.Chr01.5376	hap2.evm.model.Chr01.17	blue	0	0	0	1.26212	0	0	0	0	0	0	0	1.07217	0	0	0	0	0	0	0	0	0	0	0	0	0	1.82392	1.38009	0	0	0.633593	0.918877	0.607197	0	0	0	0	1	1
hap1.evm.model.Chr01.5380	hap2.evm.model.Chr01.13	blue	0	0	0	0	0	0	0	0	0	0	0	0	0	0	0	0	0	0	0	0	0	0	0	0	0	0	0	0	0	0	5.49621	0.797861	2.90425	0	0	2.93483	1	1
hap1.evm.model.Chr01.5388	hap2.evm.model.Chr01.5	blue	0	0	0	0	0	0	0	0	0	0	0	0	0	0.534132	1.10333	0.831705	0	0.700371	1.12038	1.56577	0	0.591266	0	0	1.51584	1.21184	2.11611	1.0962	1.86444	2.63268	4.51841	11.1946	3.32143	11.703	58.9604	17.7851	1	1
hap1.evm.model.Chr01.544	hap2.evm.model.Chr01.4804	blue	0	0	0	0	0	0	0	0	0	0	0	0	1.56738	1.27924	2.02124	3.66781	0.555786	1.24069	0.83304	0.978921	1.02499	1.06963	1.14538	1.6803	5.14067	0.9843	1.31742	5.50253	4.66709	3.83166	5.07721	3.71658	10.0298	6.7295	44.7373	6.45869	1	1
hap1.evm.model.Chr01.545	hap2.evm.model.Chr01.4803	blue	0	0	0	0	0.628455	0.644247	0.659549	0	0	0.768068	0.743413	1.84487	3.57902	2.31563	1.90213	2.02455	3.16216	2.67673	1.4367	1.25479	3.46723	1.85083	3.46522	1.04103	11.0327	5.34242	8.52852	3.83489	4.76214	5.6894	27.7285	7.12336	14.1729	10.6535	17.1733	27.3161	1	1
hap1.evm.model.Chr01.560	hap2.evm.model.Chr01.4788	blue	0	0	0	0	0	0	0	0	0	0	0	0	0	0.72134	0.671976	0	0	0.675088	0.574154	0	0	0.759321	0	1.14028	0.972695	0.580198	1.57845	2.5246	2.12844	1.73228	0	0.646005	0.652502	2.2609	2.72739	1.45998	1	1
hap1.evm.model.Chr01.561	hap2.evm.model.Chr01.4787	blue	0	0	0	0	0	0	0	0.606215	0	0	0	0	0	0	0	0	0	0	0	0	0	0	0	0	0	0	0	0.640698	0.738604	0.83651	0.742999	0.792888	1.20115	0.62214	0	2.2349	1	1
hap1.evm.model.Chr01.573	hap2.evm.model.Chr01.4775	blue	8.63191	11.4967	25.3298	199.682	253.207	203.131	442.677	419.663	298.106	458.668	512.189	341.326	109.991	57.1178	34.1077	424.196	424.617	125.783	218.476	216.359	214.019	311.635	434.24	238.847	244.932	102.386	440.037	893.624	899.978	906.333	1037.73	668.783	1252.72	1093.22	774.196	1948.17	1	1
hap1.evm.model.Chr01.575	hap2.evm.model.Chr01.4773	blue	4.78395	3.10245	2.01025	7.25084	11.1577	7.40272	4.22967	6.67398	6.73862	5.51739	7.80752	6.40296	9.58978	6.27798	2.89235	4.05399	8.25958	4.26977	4.71542	4.37276	6.01136	6.11975	7.64851	4.19584	12.7597	6.94507	12.4858	23.0002	24.1706	25.341	10.0011	10.4151	15.1091	14.5686	9.23676	14.6221	1	1
hap1.evm.model.Chr01.578	hap2.evm.model.Chr01.4768	blue	3.60838	3.42917	7.25187	10.3343	23.9531	11.7732	4.44514	5.56938	8.29552	34.6796	10.6238	22.7324	4.01668	3.16433	2.74287	35.3964	13.9079	1.89399	3.25336	7.07815	7.10226	10.9779	9.05413	25.1786	11.1201	13.4899	23.6237	41.1701	31.5488	21.9275	44.11	51.226	56.4494	97.4634	103.25	88.5912	1	1
hap1.evm.model.Chr01.591	hap2.evm.model.Chr01.4756	blue	1.1045	1.33748	0.644553	1.72062	0.8691	0	0.64061	0	0	0.676207	0	0.958275	1.56297	0.990546	0.885029	0	0.517694	1.28882	1.13186	1.15516	0.551719	0.933993	0.622173	0.841282	0	1.52145	3.18336	2.76757	2.03115	1.29473	1.78607	3.97333	1.83605	2.36855	8.10001	1.90637	1	1
hap1.evm.model.Chr01.592	hap2.evm.model.Chr01.4755	blue	6.60194	9.8704	6.33378	9.51593	6.02126	4.43935	4.34427	3.88859	2.67163	9.19072	13.1237	9.8568	3.47646	4.11106	3.30305	8.55531	4.58166	2.55851	3.63695	4.91377	4.03722	5.692	5.85194	7.19501	4.35411	3.83017	9.0795	22.7197	21.9851	21.2506	18.3353	10.1816	16.8488	21.3653	21.6069	17.376	1	1
hap1.evm.model.Chr01.60	hap2.evm.model.Chr01.5298	blue	0	2.05926	0	0	0	0	0	0	0	0	0	0	0	0	0	1.15021	1.00638	1.28945	0	2.2721	1.45517	1.35971	1.54514	1.88515	0.621859	1.23304	1.8989	4.31365	3.85916	3.40467	1.40912	2.21401	3.0558	3.97756	3.05944	1.68532	1	1
hap1.evm.model.Chr01.611	hap2.evm.model.Chr01.4736	blue	0	0	0	0	0	0	0	0	0	0.661103	0	0.684803	1.22706	0	0	0	0.876449	0.563898	0	0	0	0	0	0	1.11119	0	0	1.53963	1.2147	0.889764	2.72922	0.926587	3.68354	6.08028	1.44719	3.33791	1	1
hap1.evm.model.Chr01.612	hap2.evm.model.Chr01.4735	blue	0	0	0	0	0	0	0	0	0	0	0	0	0	0	0	0	0	0	0	0	0	0	0	0	0	0	0	0.899164	0.789108	0.679053	2.7996	2.67514	3.12425	0.805724	0.513658	2.14026	1	1
hap1.evm.model.Chr01.632	hap2.evm.model.Chr01.4715	blue	0	0	0	2.00178	0	0.664415	0	0	0	2.54548	0	1.65596	0	0	0	0	0	0	0	0	0	0	0	0	2.24496	0.534976	2.45045	6.11462	5.20806	4.30151	8.82129	6.28573	7.10689	9.04951	6.18957	8.84659	1	1
hap1.evm.model.Chr01.634	hap2.evm.model.Chr01.4713	blue	0	0	0	0.652255	0	0	0	0	0	0	0	0.57867	1.14601	0.635338	0	0	1.90441	0	0.603042	0	0.822879	0	0.603784	0	2.11888	2.29346	3.09192	6.90823	6.8103	6.71237	17.3481	18.904	15.5149	17.414	27.9889	28.0521	1	1
hap1.evm.model.Chr01.637	hap2.evm.model.Chr01.4708	blue	74.1012	13.8968	27.1091	141.238	146.677	100.027	195.389	295.028	154.178	544.65	134.204	449.49	294.057	211.088	172.894	305.571	506.403	316.173	256.262	159.744	257.465	388.012	463.746	463.618	258.639	188.817	776.512	996.432	834.418	672.404	301.431	822.824	349.5	568.332	582.035	684.316	1	1
hap1.evm.model.Chr01.645	hap2.evm.model.Chr01.4701	blue	5.82647	6.3794	4.21538	9.38092	5.38033	7.51371	3.56584	3.39467	3.26691	6.82186	5.52323	8.93552	4.87185	4.42918	5.57347	5.76752	3.59351	3.54629	3.59269	4.78758	3.36173	3.30691	2.12458	3.05508	10.0772	11.1352	16.7036	12.0654	12.3169	12.5684	9.42464	9.04254	9.80901	15.3869	17.5353	17.3994	1	1
hap1.evm.model.Chr01.660	hap2.evm.model.Chr01.4686	blue	8.49891	6.36263	3.99613	28.9584	32.5462	21.9485	15.2732	13.6704	16.4229	20.0884	18.2224	20.1893	3.67752	5.3837	6.96478	12.6185	11.5989	5.6361	7.20521	8.10149	11.9127	9.31283	5.74156	11.816	18.0872	5.36039	22.4507	54.5441	50.9252	47.3062	48.391	53.3985	40.2724	28.0008	49.2154	37.6781	1	1
hap1.evm.model.Chr01.668	hap2.evm.model.Chr01.4679	blue	0	0	0	0	0	0	0	0	0	0	0	0	0	0	0	0	0	0	0	0	0	0	0	0	1.45569	1.89095	0.835718	1.48418	1.45889	1.4336	1.22131	1.3458	0	1.41405	1.26123	0	1	1
hap1.evm.model.Chr01.684	hap2.evm.model.Chr01.4665	blue	19.2962	18.4941	14.3344	48.3421	61.1604	46.0934	55.8857	80.3591	68.045	34.4432	50.2154	39.7441	26.2802	29.2821	37.5434	33.4223	31.2849	38.7395	41.0774	39.1468	32.1173	34.6369	37.7426	36.366	46.2853	33.9074	28.4253	87.041	90.9187	94.7964	60.78	38.1629	50.1572	88.6461	36.354	58.5663	1	1
hap1.evm.model.Chr01.689	hap2.evm.model.Chr01.4655	blue	1.47455	0	0.603834	4.14674	1.46378	4.20086	11.202	12.7334	7.43757	4.04871	2.04384	5.04014	0	0	0	0	0	0	0	0	0	0	0.607443	0	3.89105	3.87571	9.29912	17.4834	18.5161	19.5487	33.4352	40.9822	15.2114	39.6704	39.342	26.3187	1	1
hap1.evm.model.Chr01.695	hap2.evm.model.Chr01.4649	blue	1.17101	1.79329	2.21398	0.659459	0.81072	0	3.18676	2.59998	1.15987	2.27005	1.26891	1.15537	8.00407	8.57699	1.73854	8.57117	8.16718	4.08257	3.42692	3.15148	2.81867	4.21904	10.0367	2.68377	9.82739	15.5221	14.0308	20.2474	20.4558	20.6643	12.8354	11.6454	29.179	6.73847	9.04866	17.9331	1	1
hap1.evm.model.Chr01.698	hap2.evm.model.Chr01.4646	blue	9.24647	10.9207	7.32217	19.2387	14.6727	14.7254	11.8391	14.0243	11.5764	14.5689	12.3327	16.4503	7.94398	8.97837	14.005	12.6477	12.7398	12.3763	9.46792	13.4638	9.14008	10.3064	13.1527	11.535	11.1464	10.1469	13.4307	23.7862	22.8136	21.8409	20.2768	24.0262	21.3221	23.1736	21.9127	26.3312	1	1
hap1.evm.model.Chr01.699	hap2.evm.model.Chr01.4645	blue	0	0	0	0	0.661459	0	0	0	0	0	0	0	0	0	0	1.44677	0	0	0	0	0	0	0	0	0	0	1.19518	1.42165	2.04557	2.66949	2.17429	0.779724	1.9157	1.14299	0.798135	1.38848	1	1
hap1.evm.model.Chr01.703	hap2.evm.model.Chr01.4641	blue	0	0	0	0	0	0	0	0	0	0	0	0	0	0	0	0	0	0	0	0	0	0	0	0	3.05003	0	0	1.16209	1.31691	1.47173	1.22814	0	1.45915	3.24604	0.814852	1.37086	1	1
hap1.evm.model.Chr01.713	hap2.evm.model.Chr01.4630	blue	16.0749	15.8609	7.93286	20.1326	25.2098	23.5354	19.5473	12.2841	16.239	32.7394	11.4608	21.7645	14.3775	15.9896	15.27	44.7521	46.1617	20.2609	29.904	30.7399	33.1115	30.3692	35.4805	36.6702	41.6486	29.0273	68.2651	81.8576	96.672	111.486	119.346	142.688	103.056	116.97	115.862	119.192	1	1
hap1.evm.model.Chr01.743	hap2.evm.model.Chr01.4601	blue	0	0	0	0	0	0	0	0	0	0	0	0	0	0	0	0.745601	0	0	0	0.618267	0	0	0	0	0	0	0.772732	1.60527	1.71429	1.82331	1.67034	1.85165	2.35077	2.99357	1.89837	2.15003	1	1
hap1.evm.model.Chr01.750	hap2.evm.model.Chr01.4595	blue	7.13029	1.77744	0	43.5426	6.45875	25.6171	7.16875	8.34742	9.4866	11.0441	13.3282	10.0073	0.992316	0.609313	0	1.44372	5.2368	1.22434	1.16277	2.48323	3.29202	3.89363	9.69473	3.46957	39.0243	22.2819	75.2466	43.9613	57.3236	70.6858	40.1436	33.4026	39.488	60.8752	38.3235	72.3618	1	1
hap1.evm.model.Chr01.772	hap2.evm.model.Chr01.4573	blue	312.314	289.567	191.341	726.47	375.778	219.352	192.071	180.99	179.576	607.63	328.662	400.115	118.297	94.4474	44.1208	339.647	150.772	54.5435	73.6684	87.0579	90.4428	188.017	146.041	149.053	68.7166	65.298	413.913	639.14	809.4	979.66	567.776	541.312	799.332	563.383	576.964	1176.59	1	1
hap1.evm.model.Chr01.774	hap2.evm.model.Chr01.4571	blue	0	2.17005	0	0	0.501602	0	0	0	0	0	0	0	7.93806	5.78628	1.53184	1.44332	0.623708	1.49274	3.04523	2.08629	0.868915	1.52766	0.993098	0.900413	4.35591	4.95418	6.21858	5.49487	7.41165	9.32842	4.4106	3.28134	9.24892	2.63627	1.01227	3.23093	1	1
hap1.evm.model.Chr01.775	hap2.evm.model.Chr01.4570	blue	0	0.620872	0	0	0	0	0	0	0	0	0	0	0.837262	1.22428	1.52824	0.898982	0	1.41258	1.8915	3.11292	0.625311	1.51059	0.641529	0.826814	2.67834	1.23509	0.761598	4.50209	3.17656	1.85102	5.31241	3.44147	6.94392	9.95793	2.20305	6.7294	1	1
hap1.evm.model.Chr01.787	hap2.evm.model.Chr01.4562	blue	0	0	0	0	0	0	0	0	0	0	0	0	0	0	0	0	0	0	0	0	0	0	0	0	2.49203	0	0	0.709364	0	0	0.735115	0	0	0	0	1.75112	1	1
hap1.evm.model.Chr01.796	hap2.evm.model.Chr01.4553	blue	0	0	0	0	0	0	0	0	0	0	0	0	0	0	0	0	0	0	0	0	0	0	0	0	0.911151	2.44624	3.46831	4.61691	7.70089	10.7849	16.9161	12.6278	21.6134	8.79098	10.2641	23.6888	1	1
hap1.evm.model.Chr01.822	hap2.evm.model.Chr01.4529	blue	0	0	0	0	0	0	0	0	0	0	0	0	2.12697	1.80716	2.57271	1.34046	0.578633	2.59249	2.45792	1.63913	1.31355	1.65551	1.34077	1.22057	2.42016	2.3704	1.32774	4.19162	4.20076	4.20991	8.65444	3.30236	9.31164	7.46307	3.75159	9.11723	1	1
hap1.evm.model.Chr01.846	hap2.evm.model.Chr01.4505	blue	0.569646	1.10717	0	0.522995	0	0.630225	0	0	0	0	0.948997	1.08165	0.622859	0	0.755643	1.16611	0.748553	0.577305	0.566279	0	0	0.51578	0	0	5.1569	5.21726	2.51658	1.56049	1.99806	2.43564	1.09216	1.50338	1.77873	1.46257	1.77518	2.98207	1	1
hap1.evm.model.Chr01.862	hap2.evm.model.Chr01.4489	blue	0	2.05084	0	2.68383	0	0.756293	0	0	0	1.92	0.879975	2.06285	0	0	1.41956	1.14648	0.686002	0.69438	0	0.667249	0	0	0	0	2.58821	6.69698	1.02564	4.41727	4.1334	3.84953	10.6693	3.57718	12.7375	11.7546	4.79871	16.2069	1	1
hap1.evm.model.Chr01.865	hap2.evm.model.Chr01.4486	blue	0	0	0	0	0	0	0	0	0	0	0	0	0.849008	0	0	0	0	0	0	0	0	0	0	0	0	1.08494	1.29108	1.15856	1.68897	2.21938	1.08648	0.89566	1.37721	0	0.657911	2.87491	1	1
hap1.evm.model.Chr01.882	hap2.evm.model.Chr01.4471	blue	13.9024	16.8666	5.66512	16.4062	26.8451	17.3326	14.7316	16.8782	14.9161	10.6915	6.29297	18.6945	9.21453	5.06812	2.40491	10.7334	17.4443	2.8195	4.43372	5.9562	16.2889	6.71904	11.0387	4.4581	21.9353	16.2498	40.1006	68.6439	78.9987	89.3534	72.604	48.021	72.3516	70.7748	36.1884	64.9549	1	1
hap1.evm.model.Chr01.892	hap2.evm.model.Chr01.4460	blue	0	0	0	0	0.723691	0	0	0.751621	0	1.73551	0.73011	3.6154	3.86856	2.5532	4.29944	6.74684	6.91522	6.72776	5.53887	5.24897	6.18889	10.1507	6.70412	9.27719	48.2768	34.9613	44.1819	47.7663	48.7923	49.8182	66.4441	45.0252	63.7084	32.7229	31.0598	49.9535	1	1
hap1.evm.model.Chr01.928	hap2.evm.model.Chr01.4426	blue	0	0	0	0	0	0	0	0	1.25157	0	0	0	0	0	0	0	0	0	0	0	0	0	0	0	0.641702	0	0	0.55121	0	0	1.01679	1.23306	1.20418	2.72203	1.98209	3.63743	1	1
hap1.evm.model.Chr01.947	hap2.evm.model.Chr01.4408	blue	37.2633	31.5531	45.6887	14.076	44.591	28.1893	17.5061	15.9999	26.6209	13.3786	15.0392	11.8743	33.1101	25.5141	20.4352	28.7066	19.3203	19.5225	26.9732	17.9603	24.6954	26.878	22.4833	26.8466	44.2525	13.906	42.5112	88.3222	88.7239	89.1257	61.2922	54.1913	68.1167	49.5211	37.0938	65.1477	1	1
hap1.evm.model.Chr01.951	hap2.evm.model.Chr01.4404	blue	3.18539	2.65004	2.4954	92.6452	97.612	68.5206	19.8897	17.9933	23.5458	46.9541	8.73665	49.2297	2.71199	3.31386	3.0696	14.6851	17.0094	5.08188	6.25254	5.15874	12.8046	6.67884	13.4534	16.4312	130.88	19.269	67.7655	128.941	130.009	131.078	144.708	185.551	106.028	159.452	127.261	107.566	1	1
hap1.evm.model.Chr01.953	hap2.evm.model.Chr01.4402	blue	0	0	0	0	0.790803	0.609972	0	0	0	0	1.04603	0	0	0.526011	0	0	0	0	0.575176	0	0	0	0	0	0.822504	0	0.741809	1.38403	1.39296	1.40188	2.19576	2.44544	2.61556	1.20575	0.510106	2.13872	1	1
hap1.evm.model.Chr01.973	hap2.evm.model.Chr01.4381	blue	6.99878	7.0563	5.77423	27.3645	12.8803	19.347	18.0753	18.3698	17.691	19.3471	16.5744	16.3994	4.41998	7.22307	26.6501	23.3589	6.67051	11.6527	5.33612	9.16251	5.31751	3.37005	8.01619	8.12832	17.2949	24.7272	39.1522	26.7946	40.9439	55.0932	49.1225	42.7722	36.806	46.4901	66.7885	60.483	1	1
hap1.evm.model.Chr01.976	hap2.evm.model.Chr01.4378	blue	0	0	0	0	0	0	0	0	0	1.76337	0	1.00716	0	0	0	0	0	0	0	0	0	0.730721	0.711755	0	0	17.4903	14.2716	2.91698	12.7415	22.5661	4.66598	14.4433	7.11635	26.8641	13.4354	32.4624	1	1
hap1.evm.model.Chr01.985	hap2.evm.model.Chr01.4369	blue	1.42607	1.59763	0	1.05841	0.987302	1.70113	4.25942	4.66206	10.108	2.44699	0	2.77138	0.81787	0.566488	0.719443	1.9059	4.75313	0	0	1.11717	2.43696	0.689504	1.75408	1.29806	18.2	7.23656	4.56192	20.2067	19.8683	19.53	18.5811	18.3562	12.7008	33.3719	19.205	11.299	1	1
hap1.evm.model.Chr02.1008	hap2.evm.model.Chr02.937	blue	1.40705	1.22232	1.30345	3.3153	1.168	1.70049	0.808148	0.76864	0.863969	1.55402	1.59467	1.91469	2.0775	2.75464	2.22148	1.50957	3.81147	3.87371	2.04707	3.36311	1.86261	4.3873	2.59936	3.29615	0.53224	0.921824	3.14311	9.18907	15.8179	22.4467	11.2547	2.71684	10.1058	17.2411	4.12522	11.1448	1	1
hap1.evm.model.Chr02.1033	hap2.evm.model.Chr02.959	blue	9.12346	7.1359	16.6285	8.14095	4.03479	3.42342	4.85577	3.2379	3.63129	8.83229	8.64495	7.67552	17.5825	14.5924	10.5615	10.4743	8.88711	11.159	18.5549	20.6398	10.8255	11.1726	7.60664	9.10532	16.7992	25.4944	27.8599	21.345	24.5779	27.8107	24.832	22.9897	36.9069	13.6527	16.047	21.7418	1	1
hap1.evm.model.Chr02.1046	hap2.evm.model.Chr02.971	blue	1.32004	0.773173	0.5597	3.214	0	0.943281	15.0987	9.06038	7.43697	7.48459	1.65387	8.00356	0.594176	0.5389	0	0.519146	13.9027	0	11.0631	2.17684	5.78185	0.760803	6.81617	0	1.86571	5.20467	35.0732	22.4428	19.9224	17.402	29.2955	28.2421	24.965	46.2526	141.777	45.7834	1	1
hap1.evm.model.Chr02.1078	hap2.evm.model.Chr02.1006	blue	0	0	0	0	0	0	1.04892	0	1.12083	0	0	0	0	0	0	0	0	0	0	0	0	0	0	0	2.50685	9.43603	6.36544	0.985754	0.910465	0.835176	1.05168	7.48445	1.40026	2.85101	36.2278	1.77402	1	1
[truncated: 17,083 more rows]
