# Supplementary material for: Divergent Roles of the Auxin Response Factors in Lemongrass (Cymbopogon flexuosus (Nees ex Steud.) W. Watson) during Plant Growth
Source: Int J Mol Sci. 2024 Jul 26;25(15):8154. doi: 10.3390/ijms25158154 (PMC11312390; doi:10.3390/ijms25158154)
Supplement: Supplementary file 1 [file ijms-25-08154-s001.zip › Yin_2024IJMS_TableS3.xlsx]

## Sheet: Supplementary.TableS3
Supplementary Table S3. The enriched GO and KEGG terms of each co-expression modules. (Note: functional enrichment was performed using the ClusterProfiler package with the enriched terms (P<0.05) within each module were kept.)
ID	Description	GeneRatio	Background_Ratio	pvalue	p.adjust	Count	module	Functional_term_Source
GO:0004176	ATP-dependent peptidase activity	5/560	21/11546	0.00280716	0.159165	5	black	GO
GO:0008374	O-acyltransferase activity	5/560	17/11546	0.00100268	0.159165	5	black	GO
GO:0046872	metal ion binding	20/560	209/11546	0.00286784	0.159165	20	black	GO
GO:0046961	proton-transporting ATPase activity, rotational mechanism	5/560	21/11546	0.00280716	0.159165	5	black	GO
GO:0003680	AT DNA binding	10/1300	18/11546	5.90967e-06	0.000202406	10	blue	GO
GO:0003700	transcription factor activity	143/1300	457/11546	3.05528e-32	8.37146e-30	143	blue	GO
GO:0004364	glutathione transferase activity	11/1300	32/11546	0.000482698	0.0101738	11	blue	GO
GO:0004497	monooxygenase activity	54/1300	257/11546	3.66398e-06	0.000143419	54	blue	GO
GO:0004568	chitinase activity	4/1300	10/11546	0.0192263	0.2195	4	blue	GO
GO:0004601	peroxidase activity	25/1300	103/11546	0.000144581	0.00440169	25	blue	GO
GO:0004857	enzyme inhibitor activity	9/1300	23/11546	0.000530684	0.0103862	9	blue	GO
GO:0004867	serine-type endopeptidase inhibitor activity	7/1300	18/11546	0.002337	0.0400212	7	blue	GO
GO:0005506	iron ion binding	62/1300	303/11546	1.81323e-06	8.28043e-05	62	blue	GO
GO:0005615	extracellular space	5/1300	12/11546	0.00720551	0.0987154	5	blue	GO
GO:0006096	glycolysis	10/1300	42/11546	0.016027	0.19093	10	blue	GO
GO:0006749	glutathione metabolic process	16/1300	61/11546	0.000895766	0.0163627	16	blue	GO
GO:0006979	response to oxidative stress	25/1300	106/11546	0.000234424	0.00585995	25	blue	GO
GO:0008171	O-methyltransferase activity	6/1300	15/11546	0.00409995	0.0660815	6	blue	GO
GO:0009055	electron carrier activity	12/1300	49/11546	0.0069173	0.0987154	12	blue	GO
GO:0009873	ethylene mediated signaling pathway	17/1300	30/11546	1.93974e-09	1.77162e-07	17	blue	GO
GO:0015267	channel activity	9/1300	21/11546	0.000235253	0.00585995	9	blue	GO
GO:0016705	oxidoreductase activity, acting on paired donors, with incorporation or reduction of molecular oxygen	57/1300	268/11546	1.3173e-06	7.21882e-05	57	blue	GO
GO:0019752	carboxylic acid metabolic process	5/1300	13/11546	0.0106375	0.138794	5	blue	GO
GO:0020037	heme binding	79/1300	366/11546	5.95232e-09	4.07734e-07	79	blue	GO
GO:0030599	pectinesterase activity	6/1300	19/11546	0.0149929	0.18673	6	blue	GO
GO:0042744	hydrogen peroxide catabolic process	19/1300	72/11546	0.000281965	0.0064382	19	blue	GO
GO:0043565	sequence-specific DNA binding	49/1300	162/11546	3.84705e-11	5.27045e-09	49	blue	GO
GO:0046983	protein dimerization activity	28/1300	151/11546	0.00526942	0.0802124	28	blue	GO
K00430	E1.11.1.7; peroxidase [EC:1.11.1.7]	23/706	84/6898	7.06478e-06	0.00016249	23	blue	KEGG
K00799	GST, gst; glutathione S-transferase [EC:2.5.1.18]	13/706	44/6898	0.000310194	0.00356723	13	blue	KEGG
K01183	E3.2.1.14; chitinase [EC:3.2.1.14]	7/706	11/6898	2.60826e-05	0.000399933	7	blue	KEGG
K03327	TC.MATE, SLC47A, norM, mdtK, dinF; multidrug resistance protein, MATE family	8/706	37/6898	0.0306302	0.156554	8	blue	KEGG
K09286	EREBP; EREBP-like factor	10/706	35/6898	0.00201476	0.0154465	10	blue	KEGG
K09419	HSFF; heat shock transcription factor, other eukaryote	6/706	18/6898	0.00710555	0.0466936	6	blue	KEGG
K09422	MYBP; transcription factor MYB, plant	25/706	88/6898	1.34702e-06	6.19627e-05	25	blue	KEGG
K14431	TGA; transcription factor TGA	7/706	19/6898	0.00191024	0.0154465	7	blue	KEGG
K17212	CUS; bisdemethoxycurcumin synthase [EC:2.3.1.211]	4/706	10/6898	0.0138016	0.079359	4	blue	KEGG
GO:0000398	nuclear mRNA splicing, via spliceosome	12/1317	50/11546	0.00906217	0.0675989	12	brown	GO
GO:0000786	nucleosome	23/1317	40/11546	2.23142e-12	8.79818e-11	23	brown	GO
GO:0001510	RNA methylation	4/1317	10/11546	0.0200999	0.126082	4	brown	GO
GO:0003676	nucleic acid binding	77/1317	438/11546	6.22774e-05	0.000781299	77	brown	GO
GO:0003678	DNA helicase activity	7/1317	13/11546	0.000227541	0.00263261	7	brown	GO
GO:0003682	chromatin binding	4/1317	11/11546	0.0287857	0.165518	4	brown	GO
GO:0003690	double-stranded DNA binding	9/1317	24/11546	0.000841726	0.00860431	9	brown	GO
GO:0003723	RNA binding	106/1317	417/11546	3.5885e-16	1.65071e-14	106	brown	GO
GO:0003735	structural constituent of ribosome	116/1317	205/11546	1.07957e-56	1.48981e-54	116	brown	GO
GO:0003743	translation initiation factor activity	12/1317	34/11546	0.000228923	0.00263261	12	brown	GO
GO:0003746	translation elongation factor activity	8/1317	17/11546	0.000264094	0.0029156	8	brown	GO
GO:0003777	microtubule motor activity	20/1317	53/11546	5.95509e-07	1.16184e-05	20	brown	GO
GO:0004386	helicase activity	9/1317	32/11546	0.00779702	0.061485	9	brown	GO
GO:0005634	nucleus	53/1317	251/11546	5.6633e-06	9.19454e-05	53	brown	GO
GO:0005681	spliceosomal complex	5/1317	16/11546	0.0285381	0.165518	5	brown	GO
GO:0005730	nucleolus	8/1317	14/11546	4.47291e-05	0.000617262	8	brown	GO
GO:0005840	ribosome	101/1317	177/11546	7.38774e-50	6.79672e-48	101	brown	GO
GO:0005852	eukaryotic translation initiation factor 3 complex	7/1317	14/11546	0.000410353	0.00435605	7	brown	GO
GO:0006241	CTP biosynthetic process	4/1317	10/11546	0.0200999	0.126082	4	brown	GO
GO:0006260	DNA replication	20/1317	46/11546	3.6285e-08	1.00146e-06	20	brown	GO
GO:0006281	DNA repair	23/1317	82/11546	2.8875e-05	0.000419447	23	brown	GO
GO:0006310	DNA recombination	6/1317	17/11546	0.00886436	0.0675989	6	brown	GO
GO:0006364	rRNA processing	18/1317	39/11546	5.6516e-08	1.41804e-06	18	brown	GO
GO:0006396	RNA processing	14/1317	51/11546	0.00129599	0.0127748	14	brown	GO
GO:0006412	translation	120/1317	208/11546	6.02298e-60	1.66234e-57	120	brown	GO
GO:0006413	translational initiation	6/1317	18/11546	0.0120361	0.0851785	6	brown	GO
GO:0006414	translational elongation	7/1317	18/11546	0.0025209	0.0224441	7	brown	GO
GO:0006457	protein folding	20/1317	63/11546	1.29226e-05	0.000198146	20	brown	GO
GO:0007018	microtubule-based movement	20/1317	51/11546	2.85725e-07	6.06615e-06	20	brown	GO
GO:0008017	microtubule binding	26/1317	84/11546	1.16787e-06	2.01458e-05	26	brown	GO
GO:0008033	tRNA processing	7/1317	18/11546	0.0025209	0.0224441	7	brown	GO
GO:0008168	methyltransferase activity	19/1317	100/11546	0.0171175	0.11523	19	brown	GO
GO:0008270	zinc ion binding	48/1317	281/11546	0.00264027	0.0227724	48	brown	GO
GO:0009451	RNA modification	23/1317	50/11546	8.73539e-10	3.01371e-08	23	brown	GO
GO:0015934	large ribosomal subunit	10/1317	15/11546	6.31436e-07	1.16184e-05	10	brown	GO
GO:0015935	small ribosomal subunit	12/1317	17/11546	1.65518e-08	5.07589e-07	12	brown	GO
GO:0015986	ATP synthesis coupled proton transport	5/1317	14/11546	0.01586	0.109434	5	brown	GO
GO:0016413	O-acetyltransferase activity	7/1317	29/11546	0.0406275	0.215638	7	brown	GO
GO:0016887	ATPase activity	30/1317	162/11546	0.0048917	0.0397091	30	brown	GO
GO:0017056	structural constituent of nuclear pore	5/1317	13/11546	0.0112331	0.0815881	5	brown	GO
GO:0019843	rRNA binding	6/1317	15/11546	0.00437872	0.0366221	6	brown	GO
GO:0022625	cytosolic large ribosomal subunit	4/1317	11/11546	0.0287857	0.165518	4	brown	GO
GO:0030163	protein catabolic process	5/1317	17/11546	0.0367355	0.206918	5	brown	GO
GO:0030527	structural constituent of chromatin	36/1317	51/11546	4.25266e-23	2.93434e-21	36	brown	GO
GO:0032040	small-subunit processome	6/1317	20/11546	0.0206098	0.126407	6	brown	GO
GO:0036402	proteasome-activating activity	4/1317	12/11546	0.0393692	0.213057	4	brown	GO
GO:0042254	ribosome biogenesis	7/1317	11/11546	5.38498e-05	0.00070774	7	brown	GO
GO:0043039	tRNA aminoacylation	4/1317	12/11546	0.0393692	0.213057	4	brown	GO
GO:0046982	protein heterodimerization activity	38/1317	74/11546	2.52851e-17	1.39574e-15	38	brown	GO
GO:0051082	unfolded protein binding	13/1317	47/11546	0.00177134	0.0168582	13	brown	GO
GO:0140662	ATP-dependent protein folding chaperone	18/1317	41/11546	1.46373e-07	3.36658e-06	18	brown	GO
GO:0140664	ATP-dependent DNA damage sensor activity	4/1317	10/11546	0.0200999	0.126082	4	brown	GO
K11251	H2A; histone H2A	5/952	10/6898	0.00684006	0.0775207	5	brown	KEGG
K11253	H3; histone H3	8/952	13/6898	8.64639e-05	0.00293977	8	brown	KEGG
K15032	MTERFD; mTERF domain-containing protein, mitochondrial	10/952	24/6898	0.000746731	0.0126944	10	brown	KEGG
GO:0003676	nucleic acid binding	8/66	438/11546	0.00335696	0.177919	8	cyan	GO
K11593	ELF2C, AGO; eukaryotic translation initiation factor 2C	2/45	17/6898	0.00531818	0.0212727	2	cyan	KEGG
GO:0004497	monooxygenase activity	2/15	257/11546	0.0428254	0.11806	2	darkgreen	GO
GO:0004553	hydrolase activity, hydrolyzing O-glycosyl compounds	3/15	148/11546	0.000838658	0.0192891	3	darkgreen	GO
GO:0005975	carbohydrate metabolic process	3/15	280/11546	0.00517131	0.0594701	3	darkgreen	GO
GO:0016705	oxidoreductase activity, acting on paired donors, with incorporation or reduction of molecular oxygen	2/15	268/11546	0.0461974	0.11806	2	darkgreen	GO
GO:0016758	transferase activity, transferring hexosyl groups	1/15	28/11546	0.0357865	0.117584	1	darkgreen	GO
GO:0020037	heme binding	3/15	366/11546	0.0108244	0.0622401	3	darkgreen	GO
GO:0030001	metal ion transport	1/15	22/11546	0.0282201	0.108177	1	darkgreen	GO
GO:0030246	carbohydrate binding	2/15	112/11546	0.00901748	0.0622401	2	darkgreen	GO
GO:0046873	metal ion transmembrane transporter activity	1/15	22/11546	0.0282201	0.108177	1	darkgreen	GO
GO:0005388	calcium-transporting ATPase activity	1/36	13/11546	0.0398041	0.200455	1	darkorange	GO
GO:0006520	cellular amino acid metabolic process	1/36	14/11546	0.0428014	0.200455	1	darkorange	GO
GO:0016787	hydrolase activity	3/36	148/11546	0.0108156	0.200455	3	darkorange	GO
GO:0019205	nucleobase, nucleoside, nucleotide kinase activity	1/36	11/11546	0.0337823	0.200455	1	darkorange	GO
GO:0046872	metal ion binding	3/36	209/11546	0.0269321	0.200455	3	darkorange	GO
GO:0051539	4 iron, 4 sulfur cluster binding	1/36	16/11546	0.0487686	0.200455	1	darkorange	GO
GO:0070588	calcium ion transmembrane transport	1/36	12/11546	0.0367978	0.200455	1	darkorange	GO
GO:0004190	aspartic-type endopeptidase activity	1/3	58/11546	0.0149959	0.0545845	1	darkred	GO
GO:0004601	peroxidase activity	1/3	103/11546	0.0265268	0.0545845	1	darkred	GO
GO:0006979	response to oxidative stress	1/3	106/11546	0.0272923	0.0545845	1	darkred	GO
GO:0020037	heme binding	2/3	366/11546	0.00294336	0.0235469	2	darkred	GO
GO:0000049	tRNA binding	1/49	11/11546	0.0457241	0.190145	1	darkturquoise	GO
GO:0003872	6-phosphofructokinase activity	1/49	11/11546	0.0457241	0.190145	1	darkturquoise	GO
GO:0005634	nucleus	4/49	251/11546	0.0215074	0.190145	4	darkturquoise	GO
GO:0005737	cytoplasm	4/49	131/11546	0.00225936	0.119746	4	darkturquoise	GO
GO:0006535	cysteine biosynthetic process from serine	1/49	11/11546	0.0457241	0.190145	1	darkturquoise	GO
GO:0008138	protein tyrosine/serine/threonine phosphatase activity	1/49	12/11546	0.0497778	0.190145	1	darkturquoise	GO
GO:0009725	response to hormone stimulus	2/49	26/11546	0.00537349	0.142397	2	darkturquoise	GO
GO:0016311	dephosphorylation	1/49	12/11546	0.0497778	0.190145	1	darkturquoise	GO
GO:0016829	lyase activity	2/49	40/11546	0.0124189	0.16455	2	darkturquoise	GO
GO:0046872	metal ion binding	4/49	209/11546	0.011706	0.16455	4	darkturquoise	GO
GO:0004553	hydrolase activity, hydrolyzing O-glycosyl compounds	21/840	148/11546	0.00236292	0.123344	21	green	GO
GO:0005975	carbohydrate metabolic process	35/840	280/11546	0.00113755	0.0742254	35	green	GO
GO:0008483	transaminase activity	5/840	17/11546	0.00596051	0.194462	5	green	GO
GO:0009086	methionine biosynthetic process	4/840	10/11546	0.00409453	0.178112	4	green	GO
GO:0016702	oxidoreductase activity, acting on single donors with incorporation of molecular oxygen, incorporation of two atoms of oxygen	8/840	29/11546	0.000822426	0.0742254	8	green	GO
GO:0030170	pyridoxal phosphate binding	11/840	51/11546	0.000910473	0.0742254	11	green	GO
GO:0042744	hydrogen peroxide catabolic process	12/840	72/11546	0.00541601	0.194462	12	green	GO
GO:0070403	NAD binding	5/840	12/11546	0.00103553	0.0742254	5	green	GO
K00430	E1.11.1.7; peroxidase [EC:1.11.1.7]	13/465	84/6898	0.00381037	0.0628711	13	green	KEGG
K01188	E3.2.1.21; beta-glucosidase [EC:3.2.1.21]	4/465	16/6898	0.0193643	0.159756	4	green	KEGG
K07904	RAB11A; Ras-related protein Rab-11A	4/465	14/6898	0.0118548	0.130403	4	green	KEGG
K14498	SNRK2; serine/threonine-protein kinase SRK2 [EC:2.7.11.1]	5/465	14/6898	0.0016376	0.0540407	5	green	KEGG
GO:0006086	acetyl-CoA biosynthetic process from pyruvate	3/186	10/11546	0.00045417	0.0644922	3	greenyellow	GO
GO:0005509	calcium ion binding	15/266	191/11546	3.51557e-05	0.00481634	15	grey	GO
K00799	GST, gst; glutathione S-transferase [EC:2.5.1.18]	4/150	44/6898	0.0148582	0.16344	4	grey	KEGG
K01115	PLD1_2; phospholipase D1/2 [EC:3.1.4.4]	2/150	11/6898	0.0227153	0.166579	2	grey	KEGG
K07198	PRKAA, AMPK; 5'-AMP-activated protein kinase, catalytic alpha subunit [EC:2.7.11.11]	2/150	15/6898	0.0409799	0.225389	2	grey	KEGG
K16297	SCPL-II; serine carboxypeptidase-like clade II [EC:3.4.16.-]	3/150	20/6898	0.00875804	0.16344	3	grey	KEGG
GO:0043531	ADP binding	2/6	220/11546	0.00515436	0.0506468	2	grey60	GO
K00430	E1.11.1.7; peroxidase [EC:1.11.1.7]	1/3	84/6898	0.0360944	0.0360944	1	grey60	KEGG
GO:0006952	defense response	2/6	356/11546	0.0130979	0.0506468	2	grey61	GO
GO:0020037	heme binding	2/6	366/11546	0.0138128	0.0506468	2	grey62	GO
GO:0008234	cysteine-type peptidase activity	1/6	61/11546	0.0312902	0.0860481	1	grey63	GO
GO:0003777	microtubule motor activity	1/5	53/11546	0.0227458	0.0750767	1	lightcyan	GO
GO:0004252	serine-type endopeptidase activity	1/5	88/11546	0.0375383	0.0750767	1	lightcyan	GO
GO:0008017	microtubule binding	1/5	84/11546	0.0358569	0.0750767	1	lightcyan	GO
GO:0008236	serine-type peptidase activity	1/5	62/11546	0.0265669	0.0750767	1	lightcyan	GO
K09419	HSFF; heat shock transcription factor, other eukaryote	1/2	18/6898	0.00521247	0.00521247	1	lightcyan	KEGG
GO:0006952	defense response	8/60	356/11546	0.000476185	0.0223807	8	lightgreen	GO
GO:0043531	ADP binding	5/60	220/11546	0.00559971	0.131593	5	lightgreen	GO
K11000	CALS; callose synthase [EC:2.4.1.-]	1/30	11/6898	0.0468463	0.174087	1	lightgreen	KEGG
GO:0004185	serine-type carboxypeptidase activity	1/5	36/11546	0.0154956	0.0579547	1	lightyellow	GO
GO:0004190	aspartic-type endopeptidase activity	1/5	58/11546	0.0248701	0.0579547	1	lightyellow	GO
GO:0004601	peroxidase activity	1/5	103/11546	0.0438229	0.0579547	1	lightyellow	GO
GO:0006351	transcription, DNA-dependent	1/5	80/11546	0.0341731	0.0579547	1	lightyellow	GO
GO:0006508	proteolysis	2/5	313/11546	0.00693927	0.0579547	2	lightyellow	GO
GO:0006979	response to oxidative stress	1/5	106/11546	0.0450759	0.0579547	1	lightyellow	GO
GO:0042744	hydrogen peroxide catabolic process	1/5	72/11546	0.0307984	0.0579547	1	lightyellow	GO
K00430	E1.11.1.7; peroxidase [EC:1.11.1.7]	45295	84/6898	0.0478374	0.0478374	1	lightyellow	KEGG
K14431	TGA; transcription factor TGA	45295	19/6898	0.0109746	0.017698	1	lightyellow	KEGG
K14484	IAA; auxin-responsive protein IAA	45295	23/6898	0.0132735	0.017698	1	lightyellow	KEGG
K16297	SCPL-II; serine carboxypeptidase-like clade II [EC:3.4.16.-]	45295	20/6898	0.0115497	0.017698	1	lightyellow	KEGG
GO:0000166	nucleotide binding	11/407	102/11546	0.000910576	0.0416589	11	magenta	GO
GO:0003676	nucleic acid binding	30/407	438/11546	0.000387002	0.0354107	30	magenta	GO
GO:0003723	RNA binding	24/407	417/11546	0.0126126	0.17301	24	magenta	GO
GO:0003735	structural constituent of ribosome	19/407	205/11546	0.000115209	0.0210832	19	magenta	GO
GO:0004812	aminoacyl-tRNA ligase activity	6/407	48/11546	0.00648519	0.10789	6	magenta	GO
GO:0005840	ribosome	15/407	177/11546	0.00148655	0.0516636	15	magenta	GO
GO:0006099	tricarboxylic acid cycle	5/407	22/11546	0.000851031	0.0416589	5	magenta	GO
GO:0006139	nucleobase, nucleoside, nucleotide and nucleic acid metabolic process	4/407	28/11546	0.0159392	0.175871	4	magenta	GO
GO:0006351	transcription, DNA-dependent	7/407	80/11546	0.0224654	0.205558	7	magenta	GO
GO:0006396	RNA processing	7/407	51/11546	0.00194702	0.0516636	7	magenta	GO
GO:0006412	translation	16/407	208/11546	0.00284027	0.0638923	16	magenta	GO
GO:0006414	translational elongation	4/407	18/11546	0.00314224	0.0638923	4	magenta	GO
GO:0006418	tRNA aminoacylation for protein translation	5/407	43/11546	0.0170034	0.175871	5	magenta	GO
GO:0006486	protein amino acid glycosylation	6/407	56/11546	0.0135713	0.17301	6	magenta	GO
GO:0006506	GPI anchor biosynthetic process	3/407	18/11546	0.0239322	0.208552	3	magenta	GO
GO:0006913	nucleocytoplasmic transport	3/407	16/11546	0.0172988	0.175871	3	magenta	GO
GO:0015935	small ribosomal subunit	3/407	17/11546	0.0204672	0.197131	3	magenta	GO
GO:0016192	vesicle-mediated transport	7/407	73/11546	0.0141811	0.17301	7	magenta	GO
GO:0016627	oxidoreductase activity, acting on the CH-CH group of donors	3/407	12/11546	0.0075437	0.115041	3	magenta	GO
GO:0022625	cytosolic large ribosomal subunit	3/407	11/11546	0.00580808	0.106288	3	magenta	GO
GO:0044237	cellular metabolic process	4/407	16/11546	0.0019762	0.0516636	4	magenta	GO
GO:0003700	transcription factor activity	2/4	457/11546	0.00889441	0.0177888	2	midnightblue	GO
GO:0006351	transcription, DNA-dependent	1/4	80/11546	0.027432	0.036576	1	midnightblue	GO
GO:0016567	protein ubiquitination	1/4	110/11546	0.0375721	0.0375721	1	midnightblue	GO
GO:0043565	sequence-specific DNA binding	2/4	162/11546	0.00115241	0.00460965	2	midnightblue	GO
K09285	OVM, ANT; AP2-like factor, ANT lineage	1/3	10/6898	0.00434341	0.00868683	1	midnightblue	KEGG
K10523	SPOP; speckle-type POZ protein	1/3	28/6898	0.0121298	0.0121298	1	module	KEGG
GO:0004714	transmembrane receptor protein tyrosine kinase activity	1/5	44/11546	0.0189128	0.0567384	1	paleturquoise	GO
GO:0006952	defense response	2/5	356/11546	0.00891273	0.0401073	2	paleturquoise	GO
GO:0030014	CCR4-NOT complex	1/5	10/11546	0.00432376	0.0389138	1	paleturquoise	GO
GO:0005840	ribosome	19/595	177/11546	0.00193222	0.0516868	19	pink	GO
GO:0009507	chloroplast	5/595	13/11546	0.000325436	0.0139287	5	pink	GO
GO:0009523	photosystem II	13/595	24/11546	2.34916e-11	2.5136e-09	13	pink	GO
GO:0009654	oxygen evolving complex	9/595	17/11546	4.04739e-08	2.88714e-06	9	pink	GO
GO:0015979	photosynthesis	21/595	33/11546	1.26712e-19	2.71164e-17	21	pink	GO
GO:0016491	oxidoreductase activity	29/595	297/11546	0.000700329	0.0249784	29	pink	GO
GO:0016765	transferase activity, transferring alkyl or aryl (other than methyl) groups	4/595	14/11546	0.00461773	0.109799	4	pink	GO
GO:0019898	extrinsic to membrane	7/595	14/11546	2.32902e-06	0.000124603	7	pink	GO
GO:0051537	2 iron, 2 sulfur cluster binding	5/595	16/11546	0.000970729	0.0296766	5	pink	GO
K01802	E5.2.1.8; peptidylprolyl isomerase [EC:5.2.1.8]	3/336	10/6898	0.0106415	0.131564	3	pink	KEGG
K03676	grxC, GLRX, GLRX2; glutaredoxin 3	3/336	12/6898	0.0181468	0.131564	3	pink	KEGG
K08869	ADCK, ABC1; aarF domain-containing kinase	3/336	11/6898	0.0141112	0.131564	3	pink	KEGG
K15397	KCS; 3-ketoacyl-CoA synthase [EC:2.3.1.199]	4/336	20/6898	0.0144125	0.131564	4	pink	KEGG
GO:0000159	protein phosphatase type 2A complex	2/197	10/11546	0.0119111	0.175367	2	purple	GO
GO:0003712	transcription cofactor activity	4/197	13/11546	5.2099e-05	0.00698127	4	purple	GO
GO:0005758	mitochondrial intermembrane space	2/197	12/11546	0.0170829	0.176085	2	purple	GO
GO:0006221	pyrimidine nucleotide biosynthetic process	2/197	14/11546	0.0230337	0.205768	2	purple	GO
GO:0006357	regulation of transcription from RNA polymerase II promoter	4/197	32/11546	0.00203349	0.0908293	4	purple	GO
GO:0006886	intracellular protein transport	5/197	69/11546	0.00638821	0.154774	5	purple	GO
GO:0010468	regulation of gene expression	2/197	12/11546	0.0170829	0.176085	2	purple	GO
GO:0016192	vesicle-mediated transport	5/197	73/11546	0.0080852	0.154774	5	purple	GO
GO:0016301	kinase activity	4/197	46/11546	0.00766852	0.154774	4	purple	GO
GO:0016592	mediator complex	3/197	15/11546	0.00191323	0.0908293	3	purple	GO
GO:0019205	nucleobase, nucleoside, nucleotide kinase activity	2/197	11/11546	0.0143958	0.175367	2	purple	GO
GO:0019888	protein phosphatase regulator activity	2/197	11/11546	0.0143958	0.175367	2	purple	GO
GO:0031267	small GTPase binding	2/197	13/11546	0.0199646	0.19109	2	purple	GO
GO:0043531	ADP binding	10/197	220/11546	0.00448183	0.150141	10	purple	GO
GO:0140658	ATP-dependent chromatin remodeler activity	3/197	26/11546	0.00952714	0.15958	3	purple	GO
K07198	PRKAA, AMPK; 5'-AMP-activated protein kinase, catalytic alpha subunit [EC:2.7.11.11]	2/109	15/6898	0.0227185	0.0908739	2	purple	KEGG
K13993	HSP20; HSP20 family protein	2/109	14/6898	0.0198921	0.0908739	2	purple	KEGG
GO:0004364	glutathione transferase activity	7/570	32/11546	0.000787315	0.0229446	7	red	GO
GO:0004497	monooxygenase activity	29/570	257/11546	2.69044e-05	0.00239866	29	red	GO
GO:0004523	ribonuclease H activity	4/570	12/11546	0.00211739	0.0431948	4	red	GO
GO:0005506	iron ion binding	30/570	303/11546	0.00021845	0.00742729	30	red	GO
GO:0005546	phosphatidylinositol-4,5-bisphosphate binding	4/570	23/11546	0.0246365	0.218515	4	red	GO
GO:0006749	glutathione metabolic process	12/570	61/11546	3.52744e-05	0.00239866	12	red	GO
GO:0006952	defense response	27/570	356/11546	0.0175494	0.188425	27	red	GO
GO:0007166	cell surface receptor linked signaling pathway	11/570	86/11546	0.00326046	0.0604667	11	red	GO
GO:0009691	cytokinin biosynthetic process	3/570	10/11546	0.0110688	0.132826	3	red	GO
GO:0015079	potassium ion transmembrane transporter activity	4/570	18/11546	0.0103404	0.132826	4	red	GO
GO:0015144	carbohydrate transmembrane transporter activity	4/570	22/11546	0.0211555	0.196169	4	red	GO
GO:0015297	antiporter activity	7/570	45/11546	0.00609872	0.0888671	7	red	GO
GO:0016705	oxidoreductase activity, acting on paired donors, with incorporation or reduction of molecular oxygen	29/570	268/11546	5.83351e-05	0.00245238	29	red	GO
GO:0020037	heme binding	36/570	366/11546	6.01073e-05	0.00245238	36	red	GO
GO:0022857	transmembrane transporter activity	17/570	195/11546	0.0163093	0.184839	17	red	GO
GO:0030247	polysaccharide binding	10/570	66/11546	0.00137802	0.0312352	10	red	GO
GO:0042910	xenobiotic transporter activity	7/570	44/11546	0.00537311	0.0843166	7	red	GO
GO:0043565	sequence-specific DNA binding	22/570	162/11546	1.48318e-05	0.00239866	22	red	GO
GO:0048268	clathrin coat assembly	3/570	10/11546	0.0110688	0.132826	3	red	GO
GO:0055085	transmembrane transport	37/570	442/11546	0.00114462	0.0291879	37	red	GO
GO:0071805	potassium ion transmembrane transport	4/570	22/11546	0.0211555	0.196169	4	red	GO
GO:0140359	ABC-type transporter activity	9/570	83/11546	0.0208417	0.196169	9	red	GO
GO:1990961	xenobiotic detoxification by transmembrane export across the plasma membrane	6/570	33/11546	0.00499274	0.0843166	6	red	GO
K00799	GST, gst; glutathione S-transferase [EC:2.5.1.18]	8/332	44/6898	0.00102494	0.011616	8	red	KEGG
K03327	TC.MATE, SLC47A, norM, mdtK, dinF; multidrug resistance protein, MATE family	6/332	37/6898	0.00779729	0.0441846	6	red	KEGG
K03549	kup; KUP system potassium uptake protein	4/332	15/6898	0.00471409	0.0320558	4	red	KEGG
K13457	RPM1, RPS3; disease resistance protein RPM1	5/332	22/6898	0.00334942	0.0284701	5	red	KEGG
K13993	HSP20; HSP20 family protein	3/332	14/6898	0.0270803	0.115091	3	red	KEGG
K17506	PPM1L, PP2CE; protein phosphatase 1L [EC:3.1.3.16]	5/332	15/6898	0.000504444	0.00857555	5	red	KEGG
K20660	CYP709; cytochrome P450 family 709	9/332	15/6898	4.82673e-09	1.64109e-07	9	red	KEGG
K24184	CYP89A; cytochrome P450 family 89 subfamily A [EC:1.14.-.-]	3/332	10/6898	0.0102968	0.0500131	3	red	KEGG
K01051	E3.1.1.11; pectinesterase [EC:3.1.1.11]	1/22	12/6898	0.0376372	0.0752744	1	royalblue	KEGG
GO:0000287	magnesium ion binding	1/4	85/11546	0.0291276	0.0291276	1	saddleblue	GO
GO:0010333	terpene synthase activity	1/4	35/11546	0.0120719	0.0172344	1	saddleblue	GO
GO:0016491	oxidoreductase activity	2/4	297/11546	0.00382353	0.00955883	2	saddleblue	GO
GO:0016829	lyase activity	1/4	40/11546	0.0137875	0.0172344	1	saddleblue	GO
GO:0050660	FAD binding	2/4	65/11546	0.000185889	0.000929445	2	saddleblue	GO
GO:0001522	pseudouridine synthesis	2/110	14/11546	0.00759555	0.0450308	2	salmon	GO
GO:0003678	DNA helicase activity	2/110	13/11546	0.006551	0.0450308	2	salmon	GO
GO:0003697	single-stranded DNA binding	2/110	14/11546	0.00759555	0.0450308	2	salmon	GO
GO:0003723	RNA binding	11/110	417/11546	0.00205295	0.0283992	11	salmon	GO
GO:0003735	structural constituent of ribosome	19/110	205/11546	5.53417e-14	4.59336e-12	19	salmon	GO
GO:0005694	chromosome	2/110	11/11546	0.00467706	0.0388196	2	salmon	GO
GO:0005758	mitochondrial intermembrane space	2/110	12/11546	0.00557769	0.0420862	2	salmon	GO
GO:0005840	ribosome	14/110	177/11546	1.20727e-09	3.34012e-08	14	salmon	GO
GO:0006260	DNA replication	5/110	46/11546	7.19454e-05	0.00149287	5	salmon	GO
GO:0006412	translation	16/110	208/11546	1.08627e-10	4.50803e-09	16	salmon	GO
GO:0006457	protein folding	4/110	63/11546	0.00301675	0.03577	4	salmon	GO
GO:0009408	response to heat	2/110	18/11546	0.012458	0.0608242	2	salmon	GO
GO:0015934	large ribosomal subunit	2/110	15/11546	0.00870991	0.0451827	2	salmon	GO
GO:0016887	ATPase activity	5/110	162/11546	0.0192455	0.0887433	5	salmon	GO
GO:0019843	rRNA binding	2/110	15/11546	0.00870991	0.0451827	2	salmon	GO
GO:0022625	cytosolic large ribosomal subunit	2/110	11/11546	0.00467706	0.0388196	2	salmon	GO
GO:0042254	ribosome biogenesis	2/110	11/11546	0.00467706	0.0388196	2	salmon	GO
GO:0050661	NADP or NADPH binding	2/110	29/11546	0.0308926	0.134952	2	salmon	GO
GO:0051082	unfolded protein binding	4/110	47/11546	0.00101493	0.0168478	4	salmon	GO
GO:0000287	magnesium ion binding	1/3	85/11546	0.0219253	0.0375269	1	skyblue	GO
GO:0004601	peroxidase activity	1/3	103/11546	0.0265268	0.0375269	1	skyblue	GO
GO:0006979	response to oxidative stress	1/3	106/11546	0.0272923	0.0375269	1	skyblue	GO
GO:0010333	terpene synthase activity	1/3	35/11546	0.0090673	0.0284849	1	skyblue	GO
GO:0016102	diterpenoid biosynthetic process	1/3	18/11546	0.00467006	0.0256853	1	skyblue	GO
GO:0016829	lyase activity	1/3	40/11546	0.0103581	0.0284849	1	skyblue	GO
GO:0020037	heme binding	2/3	366/11546	0.00294336	0.0256853	2	skyblue	GO
GO:0042744	hydrogen peroxide catabolic process	1/3	72/11546	0.018593	0.0375269	1	skyblue	GO
K00430	E1.11.1.7; peroxidase [EC:1.11.1.7]	1/1	84/6898	0.0121774	0.0121774	1	skyblue	KEGG
GO:0004601	peroxidase activity	2/31	103/11546	0.0309806	0.101185	2	tan	GO
GO:0005216	ion channel activity	1/31	17/11546	0.0447065	0.107702	1	tan	GO
GO:0005249	voltage-gated potassium channel activity	1/31	10/11546	0.0265373	0.101185	1	tan	GO
GO:0005618	cell wall	2/31	17/11546	0.000925312	0.00980831	2	tan	GO
GO:0005758	mitochondrial intermembrane space	1/31	12/11546	0.0317623	0.101185	1	tan	GO
GO:0006073	cellular glucan metabolic process	2/31	17/11546	0.000925312	0.00980831	2	tan	GO
GO:0006811	ion transport	1/31	17/11546	0.0447065	0.107702	1	tan	GO
GO:0006813	potassium ion transport	1/31	12/11546	0.0317623	0.101185	1	tan	GO
GO:0006979	response to oxidative stress	2/31	106/11546	0.0326586	0.101185	2	tan	GO
GO:0007010	cytoskeleton organization	1/31	10/11546	0.0265373	0.101185	1	tan	GO
GO:0008168	methyltransferase activity	2/31	100/11546	0.0293386	0.101185	2	tan	GO
GO:0009664	plant-type cell wall organization	1/31	17/11546	0.0447065	0.107702	1	tan	GO
GO:0010411	xyloglucan metabolic process	2/31	14/11546	0.000622258	0.00980831	2	tan	GO
GO:0016413	O-acetyltransferase activity	2/31	29/11546	0.00270749	0.0204995	2	tan	GO
GO:0016627	oxidoreductase activity, acting on the CH-CH group of donors	1/31	12/11546	0.0317623	0.101185	1	tan	GO
GO:0016740	transferase activity	2/31	42/11546	0.00561857	0.037223	2	tan	GO
GO:0016757	transferase activity, transferring glycosyl groups	5/31	134/11546	2.60483e-05	0.00069028	5	tan	GO
GO:0016765	transferase activity, transferring alkyl or aryl (other than methyl) groups	1/31	14/11546	0.0369602	0.1031	1	tan	GO
GO:0030515	snoRNA binding	1/31	12/11546	0.0317623	0.101185	1	tan	GO
GO:0031428	box C/D snoRNP complex	1/31	13/11546	0.0343647	0.101185	1	tan	GO
GO:0042546	cell wall biogenesis	3/31	19/11546	1.64959e-05	0.00069028	3	tan	GO
GO:0048046	apoplast	2/31	29/11546	0.00270749	0.0204995	2	tan	GO
GO:0051015	actin filament binding	1/31	19/11546	0.0498371	0.108807	1	tan	GO
GO:0000226	microtubule cytoskeleton organization	7/1991	17/11546	0.0175279	0.134955	7	turquoise	GO
GO:0003779	actin binding	13/1991	39/11546	0.0110225	0.097508	13	turquoise	GO
GO:0004190	aspartic-type endopeptidase activity	17/1991	58/11546	0.0158862	0.126682	17	turquoise	GO
GO:0004553	hydrolase activity, hydrolyzing O-glycosyl compounds	48/1991	148/11546	4.45944e-06	0.000346721	48	turquoise	GO
GO:0004601	peroxidase activity	31/1991	103/11546	0.000891727	0.0198091	31	turquoise	GO
GO:0004650	polygalacturonase activity	13/1991	23/11546	2.34857e-05	0.00121734	13	turquoise	GO
GO:0004714	transmembrane receptor protein tyrosine kinase activity	14/1991	44/11546	0.0131871	0.110843	14	turquoise	GO
GO:0004857	enzyme inhibitor activity	11/1991	23/11546	0.000690299	0.0178903	11	turquoise	GO
GO:0005507	copper ion binding	12/1991	34/11546	0.00876338	0.0879165	12	turquoise	GO
GO:0005576	extracellular region	15/1991	36/11546	0.000492716	0.0139304	15	turquoise	GO
GO:0005618	cell wall	8/1991	17/11546	0.00428964	0.0580034	8	turquoise	GO
GO:0005874	microtubule	7/1991	19/11546	0.0331639	0.210489	7	turquoise	GO
GO:0005975	carbohydrate metabolic process	87/1991	280/11546	7.00093e-09	1.09144e-06	87	turquoise	GO
GO:0006073	cellular glucan metabolic process	8/1991	17/11546	0.00428964	0.0580034	8	turquoise	GO
GO:0006098	pentose-phosphate shunt	6/1991	12/11546	0.00936053	0.0882159	6	turquoise	GO
GO:0006506	GPI anchor biosynthetic process	8/1991	18/11546	0.00656778	0.0704338	8	turquoise	GO
GO:0006633	fatty acid biosynthetic process	16/1991	42/11546	0.00104703	0.0217084	16	turquoise	GO
GO:0006869	lipid transport	6/1991	13/11546	0.0148796	0.121777	6	turquoise	GO
GO:0006952	defense response	83/1991	356/11546	0.00182051	0.0333046	83	turquoise	GO
GO:0006979	response to oxidative stress	29/1991	106/11546	0.00603417	0.0695047	29	turquoise	GO
GO:0007010	cytoskeleton organization	5/1991	10/11546	0.0177915	0.134955	5	turquoise	GO
GO:0007275	multicellular organismal development	8/1991	17/11546	0.00428964	0.0580034	8	turquoise	GO
GO:0008017	microtubule binding	25/1991	84/11546	0.00317823	0.0520226	25	turquoise	GO
GO:0009055	electron carrier activity	17/1991	49/11546	0.00243585	0.042086	17	turquoise	GO
GO:0009664	plant-type cell wall organization	8/1991	17/11546	0.00428964	0.0580034	8	turquoise	GO
GO:0010333	terpene synthase activity	12/1991	35/11546	0.0112871	0.097508	12	turquoise	GO
GO:0010411	xyloglucan metabolic process	7/1991	14/11546	0.00497979	0.0645298	7	turquoise	GO
GO:0016102	diterpenoid biosynthetic process	8/1991	18/11546	0.00656778	0.0704338	8	turquoise	GO
GO:0016409	palmitoyltransferase activity	10/1991	26/11546	0.00831924	0.0862428	10	turquoise	GO
GO:0016746	transferase activity, transferring acyl groups	30/1991	75/11546	2.5589e-06	0.000265273	30	turquoise	GO
GO:0016747	transferase activity, transferring acyl groups other than amino-acyl groups	19/1991	45/11546	7.28982e-05	0.00283392	19	turquoise	GO
GO:0016757	transferase activity, transferring glycosyl groups	43/1991	134/11546	1.85197e-05	0.00115193	43	turquoise	GO
GO:0016762	xyloglucan:xyloglucosyl transferase activity	6/1991	11/11546	0.00547185	0.0654518	6	turquoise	GO
GO:0016788	hydrolase activity, acting on ester bonds	38/1991	87/11546	7.0189e-09	1.09144e-06	38	turquoise	GO
GO:0016829	lyase activity	12/1991	40/11546	0.0329973	0.210489	12	turquoise	GO
GO:0030001	metal ion transport	8/1991	22/11546	0.0252561	0.174547	8	turquoise	GO
GO:0030117	membrane coat	6/1991	12/11546	0.00936053	0.0882159	6	turquoise	GO
GO:0030244	cellulose biosynthetic process	9/1991	26/11546	0.0251195	0.174547	9	turquoise	GO
GO:0030599	pectinesterase activity	8/1991	19/11546	0.00965439	0.0883093	8	turquoise	GO
GO:0042545	cell wall modification	10/1991	21/11546	0.00126424	0.0245737	10	turquoise	GO
GO:0042546	cell wall biogenesis	7/1991	19/11546	0.0331639	0.210489	7	turquoise	GO
GO:0042744	hydrogen peroxide catabolic process	25/1991	72/11546	0.000258856	0.00805042	25	turquoise	GO
GO:0045892	negative regulation of transcription, DNA-dependent	11/1991	33/11546	0.0186894	0.138391	11	turquoise	GO
GO:0046274	lignin catabolic process	6/1991	11/11546	0.00547185	0.0654518	6	turquoise	GO
GO:0046873	metal ion transmembrane transporter activity	8/1991	22/11546	0.0252561	0.174547	8	turquoise	GO
GO:0047262	polygalacturonate 4-alpha-galacturonosyltransferase activity	8/1991	14/11546	0.000863527	0.0198091	8	turquoise	GO
GO:0048046	apoplast	14/1991	29/11546	0.000114199	0.00394622	14	turquoise	GO
GO:0051015	actin filament binding	7/1991	19/11546	0.0331639	0.210489	7	turquoise	GO
GO:0098542	defense response to other organism	13/1991	24/11546	4.31621e-05	0.00191763	13	turquoise	GO
K00430	E1.11.1.7; peroxidase [EC:1.11.1.7]	26/1030	84/6898	0.000141519	0.00360873	26	turquoise	KEGG
K01051	E3.1.1.11; pectinesterase [EC:3.1.1.11]	7/1030	12/6898	0.000644641	0.00469667	7	turquoise	KEGG
K01897	ACSL, fadD; long-chain acyl-CoA synthetase [EC:6.2.1.3]	4/1030	10/6898	0.0491172	0.156561	4	turquoise	KEGG
K05909	E1.10.3.2; laccase [EC:1.10.3.2]	7/1030	12/6898	0.000644641	0.00469667	7	turquoise	KEGG
K08235	E2.4.1.207; xyloglucan:xyloglucosyl transferase [EC:2.4.1.207]	8/1030	15/6898	0.000580917	0.00469667	8	turquoise	KEGG
K09338	HD-ZIP; homeobox-leucine zipper protein	8/1030	24/6898	0.0191764	0.0752303	8	turquoise	KEGG
K09422	MYBP; transcription factor MYB, plant	28/1030	88/6898	4.57752e-05	0.00233454	28	turquoise	KEGG
K10999	CESA; cellulose synthase A [EC:2.4.1.12]	5/1030	12/6898	0.0233783	0.0851639	5	turquoise	KEGG
K11000	CALS; callose synthase [EC:2.4.1.-]	5/1030	11/6898	0.0155109	0.0659213	5	turquoise	KEGG
K11593	ELF2C, AGO; eukaryotic translation initiation factor 2C	7/1030	17/6898	0.0079957	0.045309	7	turquoise	KEGG
K13508	GPAT; glycerol-3-phosphate acyltransferase [EC:2.3.1.15 2.3.1.198]	5/1030	11/6898	0.0155109	0.0659213	5	turquoise	KEGG
K13648	GAUT; alpha-1,4-galacturonosyltransferase [EC:2.4.1.43]	7/1030	12/6898	0.000644641	0.00469667	7	turquoise	KEGG
K14484	IAA; auxin-responsive protein IAA	8/1030	23/6898	0.0146547	0.0659213	8	turquoise	KEGG
K15382	SLC50A, SWEET; solute carrier family 50 (sugar transporter)	7/1030	17/6898	0.0079957	0.045309	7	turquoise	KEGG
K15397	KCS; 3-ketoacyl-CoA synthase [EC:2.3.1.199]	10/1030	20/6898	0.000233015	0.00396125	10	turquoise	KEGG
K17212	CUS; bisdemethoxycurcumin synthase [EC:2.3.1.211]	4/1030	10/6898	0.0491172	0.156561	4	turquoise	KEGG
GO:0004497	monooxygenase activity	43/1072	257/11546	9.79541e-05	0.00240967	43	yellow	GO
GO:0004674	protein serine/threonine kinase activity	21/1072	80/11546	8.44709e-06	0.000259748	21	yellow	GO
GO:0005506	iron ion binding	53/1072	303/11546	4.23344e-06	0.000148775	53	yellow	GO
GO:0005509	calcium ion binding	31/1072	191/11546	0.00146244	0.0256972	31	yellow	GO
GO:0006952	defense response	61/1072	356/11546	1.63516e-06	6.70415e-05	61	yellow	GO
GO:0007166	cell surface receptor linked signaling pathway	34/1072	86/11546	4.29392e-14	5.28153e-12	34	yellow	GO
GO:0008654	phospholipid biosynthetic process	4/1072	10/11546	0.00982643	0.11511	4	yellow	GO
GO:0009507	chloroplast	5/1072	13/11546	0.00466218	0.0637165	5	yellow	GO
GO:0015297	antiporter activity	12/1072	45/11546	0.000614774	0.0116334	12	yellow	GO
GO:0016491	oxidoreductase activity	42/1072	297/11546	0.00376237	0.0571891	42	yellow	GO
GO:0016705	oxidoreductase activity, acting on paired donors, with incorporation or reduction of molecular oxygen	43/1072	268/11546	0.000255635	0.00571692	43	yellow	GO
GO:0020037	heme binding	49/1072	366/11546	0.00555356	0.071904	49	yellow	GO
GO:0022857	transmembrane transporter activity	30/1072	195/11546	0.00395209	0.0571891	30	yellow	GO
GO:0030246	carbohydrate binding	34/1072	112/11546	2.30306e-10	1.88851e-08	34	yellow	GO
GO:0030247	polysaccharide binding	30/1072	66/11546	1.51699e-14	3.73181e-12	30	yellow	GO
GO:0042910	xenobiotic transporter activity	12/1072	44/11546	0.000491768	0.0100812	12	yellow	GO
GO:0043531	ADP binding	47/1072	220/11546	3.7928e-08	2.33257e-06	47	yellow	GO
GO:0048544	recognition of pollen	19/1072	55/11546	2.2787e-07	1.12112e-05	19	yellow	GO
GO:0055085	transmembrane transport	68/1072	442/11546	1.91932e-05	0.000524615	68	yellow	GO
GO:1990961	xenobiotic detoxification by transmembrane export across the plasma membrane	9/1072	33/11546	0.00245846	0.0403188	9	yellow	GO
GO:2000031	regulation of salicylic acid mediated signaling pathway	4/1072	10/11546	0.00982643	0.11511	4	yellow	GO
K03327	TC.MATE, SLC47A, norM, mdtK, dinF; multidrug resistance protein, MATE family	10/529	37/6898	0.000338059	0.0135224	10	yellow	KEGG
